# Supplementary material for: Rare and Common Genetic Variation Underlying Atrial Fibrillation Risk
Source: JAMA Cardiol. 2024 Jun 26;9(8):732–40. doi: 10.1001/jamacardio.2024.1528 (PMC11209175; doi:10.1001/jamacardio.2024.1528)
Supplement: Supplement 2. — eTable 10. Gene-based burden test (pLOF variants) eTable 11. Variants in gene masks (pLOF variants) eTable 12. Gene-based burden test (missense variants, additive model) eTable 13. Gene-based burden test (missense variants, ACATO model) eTable 14. LOVO analysis (pLOF variants) eTable 15. LOVO analysis (missense variants) eTable 16. Gene-based burden test, excluding cardiomyoopathy (pLOF variants) eTable 17. Gene-based burden test, excluding cardiomyopathy (missense variants) [file jamacardiol-e241528-s002.xlsx]

## Sheet: TOC
Vad OB, Monfort LM, Paludan-Müller C, et al; the Geisinger MyCode Community Health Initiative, Regeneron Genetics Center. Rare and common genetic variation underlying atrial fibrillation risk. JAMA Cardiol. Published online June 26, 2024. doi:10.1001/jamacardio.2024.1528
Table of contents
eTable 10. Gene-based burden test (pLOF variants)
eTable 11. Variants in gene masks (pLOF variants)
eTable 12. Gene-based burden test (missense variants, additive model)
eTable 13. Gene-based burden test (missense variants, ACATO model)
eTable 14. LOVO analysis (pLOF variants)
eTable 15. LOVO analysis (missense variants)
eTable 16. Gene-based burden test, excluding cardiomyoopathy (pLOF variants)
eTable 17. Gene-based burden test, excluding cardiomyoopathy (missense variants)

## Sheet: eTable 10
ID	BETA	SE	OR	CI_lo	CI_up	pval	FDR
TTN.LoF.0.01	0.568233	0.0497643	1.76515	1.60111	1.94599	3.38065e-30	6.0757e-26
RPL3L.LoF.0.01	0.446991	0.06333	1.5636	1.38108	1.77024	1.68772e-12	1.51658e-08
PKP2.LoF.0.01	0.752939	0.145323	2.12323	1.59697	2.82292	2.20526e-07	0.0013211
CTNNA3.LoF.0.01	1.02553	0.201805	2.78857	1.8776	4.14154	3.73887e-07	0.00167987
C10orf71.LoF.0.01	0.874787	0.1771	2.39836	1.69498	3.39364	7.83159e-07	0.00281499
KDM5B.LoF.0.01	0.993599	0.207887	2.70094	1.79704	4.05949	1.75724e-06	0.00526351
MYBPC3.LoF.0.01	1.02761	0.235888	2.79438	1.75992	4.43688	1.32239e-05	0.0339515
FBN1.LoF.0.01	1.55479	0.383627	4.73409	2.23196	10.0412	5.05906e-05	0.113652
ENOSF1.LoF.0.01	0.256475	0.0643602	1.29237	1.1392	1.46612	6.74808e-05	0.134752
AVPR1A.LoF.0.01	-3.02003	0.779054	0.0487998	0.0105992	0.224679	0.000105952	0.190417
MORC3.LoF.0.01	1.82009	0.488957	6.17241	2.36726	16.094	0.000197342	0.282524
FAM189A2.LoF.0.01	0.920459	0.248814	2.51044	1.54154	4.08832	0.000216127	0.282524
TUBB8.LoF.0.01	-1.45714	0.39445	0.232901	0.1075	0.504585	0.000220668	0.282524
NMRK2.LoF.0.01	-0.739598	0.200342	0.477306	0.322301	0.706856	0.000222772	0.282524
PSAP.LoF.0.01	1.02129	0.277736	2.77677	1.61112	4.7858	0.000235803	0.282524
UBQLN3.LoF.0.01	1.08835	0.302726	2.96937	1.64051	5.37465	0.000324168	0.362216
RBM20.LoF.0.01	0.907976	0.253572	2.4793	1.50829	4.07543	0.000342626	0.362216
PLAAT3.LoF.0.01	-2.05448	0.580697	0.128159	0.0410631	0.399991	0.000403237	0.375973
MOS.LoF.0.01	1.64728	0.465875	5.19284	2.08374	12.9409	0.000406425	0.375973
SMCO3.LoF.0.01	1.31709	0.373305	3.73254	1.79573	7.75834	0.000418398	0.375973
PTPN2.LoF.0.01	1.0854	0.309447	2.96062	1.61427	5.42988	0.000452262	0.38705
MICOS13.LoF.0.01	1.27561	0.370163	3.58089	1.73341	7.39741	0.000568774	0.456021
PTCD3.LoF.0.01	-0.630008	0.183443	0.532588	0.371742	0.763029	0.000593991	0.456021
FZD6.LoF.0.01	-1.23452	0.36017	0.290974	0.143639	0.589437	0.000608976	0.456021
DDC.LoF.0.01	-2.84291	0.839836	0.0582559	0.011232	0.30215	0.00071159	0.511548
LRRC19.LoF.0.01	-0.400416	0.119115	0.670041	0.530529	0.846241	0.000774926	0.534842
ZNF827.LoF.0.01	2.42792	0.726837	11.3353	2.72732	47.1117	0.000836604	0.534842
GTF2F1.LoF.0.01	-0.180558	0.0541815	0.834804	0.750697	0.928335	0.000860835	0.534842
SCUBE3.LoF.0.01	-2.85228	0.858164	0.0577126	0.0107346	0.31028	0.000888301	0.534842
LAMB4.LoF.0.01	-0.482345	0.145184	0.617334	0.464448	0.820547	0.000892791	0.534842
PDIA6.LoF.0.01	0.984965	0.298746	2.67772	1.49096	4.80909	0.000977237	0.554864
OVOL3.LoF.0.01	0.980492	0.297666	2.66577	1.48746	4.7775	0.000987961	0.554864
CXCR6.LoF.0.01	1.76346	0.538074	5.83258	2.03162	16.7448	0.00104785	0.570667
FFAR4.LoF.0.01	0.864547	0.265743	2.37393	1.41014	3.99644	0.00114064	0.602931
ABHD17B.LoF.0.01	2.2865	0.710466	9.84044	2.44486	39.6073	0.0012895	0.652296
OR4C11.LoF.0.01	0.962024	0.299439	2.61699	1.45517	4.70641	0.00131468	0.652296
SLF2.LoF.0.01	0.88065	0.274633	2.41247	1.40828	4.1327	0.00134292	0.652296
PIGR.LoF.0.01	1.6667	0.527528	5.29467	1.88277	14.8895	0.00158067	0.717716
SIGLEC7.LoF.0.01	-1.17043	0.371479	0.310234	0.149789	0.642537	0.00162858	0.717716
ACTN2.LoF.0.01	1.09549	0.347849	2.99065	1.51241	5.91371	0.0016364	0.717716
TRIM13.LoF.0.01	-1.91975	0.609605	0.146644	0.0443973	0.484361	0.00163734	0.717716
PNPLA6.LoF.0.01	0.414501	0.132907	1.51362	1.16649	1.96403	0.00181635	0.768854
EHMT2.LoF.0.01	1.06745	0.343175	2.90795	1.48413	5.69776	0.00186754	0.768854
CNKSR3.LoF.0.01	1.239	0.39884	3.45216	1.57976	7.5438	0.00189317	0.768854
QPRT.LoF.0.01	0.878223	0.283157	2.40662	1.38159	4.19214	0.00192513	0.768854
BPIFB3.LoF.0.01	-0.290813	0.0944081	0.747655	0.621355	0.899629	0.00206738	0.806794
NFAM1.LoF.0.01	2.62883	0.855725	13.8575	2.58987	74.1471	0.00212589	0.806794
BPIFA3.LoF.0.01	-1.06687	0.349574	0.344084	0.173421	0.682696	0.00227395	0.806794
THAP10.LoF.0.01	0.938687	0.307716	2.55662	1.39873	4.67304	0.0022846	0.806794
RCAN1.LoF.0.01	-0.217077	0.0713168	0.804868	0.699872	0.925616	0.00233582	0.806794
TNFSF9.LoF.0.01	1.54408	0.507587	4.68366	1.73188	12.6664	0.00235017	0.806794
CDKL4.LoF.0.01	-1.23483	0.406232	0.290884	0.131198	0.644929	0.00236805	0.806794
TCERG1.LoF.0.01	1.43257	0.471547	4.18945	1.66253	10.5571	0.00238133	0.806794
SENP1.LoF.0.01	1.828	0.602775	6.22143	1.90896	20.276	0.00242415	0.806794
VXN.LoF.0.01	0.792642	0.262826	2.20923	1.31983	3.69796	0.0025626	0.814857
PFN4.LoF.0.01	1.00859	0.335004	2.74173	1.42188	5.28672	0.00260651	0.814857
PCDHB1.LoF.0.01	0.76421	0.254208	2.1473	1.30469	3.5341	0.00264497	0.814857
AHI1.LoF.0.01	0.380551	0.127027	1.46309	1.14063	1.87672	0.00273697	0.814857
TRMT13.LoF.0.01	-0.680676	0.227602	0.506275	0.324076	0.790906	0.00278394	0.814857
ITPRID2.LoF.0.01	0.711578	0.239048	2.0372	1.27512	3.25474	0.00291353	0.814857
GUCD1.LoF.0.01	-1.35053	0.454346	0.259103	0.106347	0.631276	0.00295406	0.814857
ADAMTSL3.LoF.0.01	-0.785191	0.26424	0.456033	0.271688	0.765458	0.0029634	0.814857
CX3CL1.LoF.0.01	2.41678	0.814145	11.2097	2.2729	55.2851	0.00299268	0.814857
CBX7.LoF.0.01	1.74508	0.587961	5.72636	1.80882	18.1285	0.00299716	0.814857
H2AC13.LoF.0.01	1.07249	0.361514	2.92265	1.43896	5.93613	0.00301058	0.814857
SNX24.LoF.0.01	-1.50256	0.506884	0.22256	0.0824097	0.601056	0.00303361	0.814857
AL035461.4.LoF.0.01	0.466268	0.157317	1.59403	1.17108	2.16974	0.00303781	0.814857
TGFBR3.LoF.0.01	0.837853	0.284139	2.3114	1.32437	4.03403	0.00319066	0.825186
CIB4.LoF.0.01	0.855826	0.291382	2.35332	1.32939	4.16591	0.00331268	0.825186
ASAH1.LoF.0.01	0.41001	0.13963	1.50683	1.14607	1.98116	0.00332047	0.825186
CUEDC2.LoF.0.01	2.76705	0.942427	15.9116	2.50902	100.908	0.00332384	0.825186
MYH15.LoF.0.01	0.13328	0.0455974	1.14257	1.04489	1.24938	0.00346713	0.825186
COX7A2L.LoF.0.01	1.67174	0.572108	5.32142	1.73396	16.3311	0.00347712	0.825186
GPHA2.LoF.0.01	-0.63932	0.219106	0.527651	0.343431	0.810688	0.00352444	0.825186
DBP.LoF.0.01	2.03394	0.697113	7.64415	1.94955	29.9725	0.00352663	0.825186
OR10A2.LoF.0.01	0.615268	0.210898	1.85015	1.22374	2.79723	0.00352996	0.825186
AC107959.5.LoF.0.01	0.136857	0.0469774	1.14666	1.0458	1.25726	0.00357676	0.825186
IL36G.LoF.0.01	0.861423	0.295731	2.36653	1.3255	4.22515	0.00358138	0.825186
ADARB1.LoF.0.01	1.61378	0.557446	5.02176	1.68402	14.9749	0.00379219	0.839581
ZFAND1.LoF.0.01	-0.8624	0.297908	0.422148	0.23544	0.756918	0.00379332	0.839581
UCMA.LoF.0.01	0.744011	0.257215	2.10436	1.27108	3.4839	0.00382111	0.839581
TNFRSF10C.LoF.0.01	0.135708	0.0469666	1.14535	1.04462	1.25579	0.00385896	0.839581
E2F8.LoF.0.01	1.04053	0.360789	2.83072	1.39568	5.74125	0.00392591	0.839581
TOMM40.LoF.0.01	1.80358	0.625816	6.07134	1.78065	20.7009	0.00395203	0.839581
CLEC4M.LoF.0.01	0.0756139	0.0263076	1.07855	1.02434	1.13562	0.00405023	0.839581
RIMBP3.LoF.0.01	-0.133096	0.0464528	0.875381	0.7992	0.958823	0.00416754	0.839581
GJB7.LoF.0.01	0.472798	0.165873	1.60448	1.15915	2.22089	0.00436687	0.839581
IPPK.LoF.0.01	1.22696	0.431215	3.41084	1.46489	7.94181	0.00443609	0.839581
TMEM262.LoF.0.01	1.32136	0.464584	3.74852	1.50799	9.31797	0.00445266	0.839581
ZFAND2B.LoF.0.01	0.729697	0.256943	2.07445	1.25369	3.43256	0.00451253	0.839581
SCG3.LoF.0.01	0.420772	0.148347	1.52314	1.13884	2.03711	0.00456257	0.839581
NTF4.LoF.0.01	2.42684	0.855977	11.323	2.11515	60.6158	0.00458026	0.839581
ZP3.LoF.0.01	0.48015	0.16944	1.61632	1.15957	2.25298	0.00460055	0.839581
MAN2A1.LoF.0.01	0.847578	0.299773	2.33399	1.29696	4.2002	0.00469278	0.839581
ATRN.LoF.0.01	0.8169	0.289109	2.26347	1.28434	3.98905	0.00471954	0.839581
VASH2.LoF.0.01	1.29299	0.45824	3.64366	1.48415	8.94541	0.00477782	0.839581
ZNF615.LoF.0.01	-0.734338	0.260653	0.479823	0.287878	0.799748	0.00484295	0.839581
TMEM168.LoF.0.01	0.666996	0.236845	1.94838	1.2248	3.09941	0.00485993	0.839581
SLC9A9.LoF.0.01	0.802475	0.285008	2.23106	1.27616	3.90045	0.00486833	0.839581
PSG11.LoF.0.01	0.464174	0.164941	1.5907	1.1513	2.1978	0.00489001	0.839581
GAS2L1.LoF.0.01	1.16849	0.415851	3.21713	1.42393	7.26856	0.00495599	0.839581
DST.LoF.0.01	-0.287582	0.1026	0.750075	0.613437	0.917148	0.00506396	0.839581
CCDC9B.LoF.0.01	0.414684	0.148224	1.51389	1.1322	2.02426	0.00514707	0.839581
POP4.LoF.0.01	-0.702118	0.251072	0.495535	0.30294	0.810571	0.0051663	0.839581
PRSS48.LoF.0.01	1.19598	0.428502	3.3068	1.42777	7.65871	0.00525352	0.839581
ZNF77.LoF.0.01	0.511282	0.183898	1.66743	1.16281	2.39102	0.00543188	0.839581
TRIP4.LoF.0.01	-1.13273	0.408018	0.322153	0.144794	0.71676	0.00550035	0.839581
FBRS.LoF.0.01	2.41551	0.872693	11.1955	2.02391	61.929	0.00564222	0.839581
UBAP1.LoF.0.01	1.66571	0.601904	5.28943	1.62576	17.2092	0.00565041	0.839581
PON2.LoF.0.01	-0.284691	0.102914	0.752247	0.614834	0.92037	0.00566983	0.839581
CELA3B.LoF.0.01	-0.974248	0.352214	0.377476	0.189269	0.752835	0.00567375	0.839581
RND3.LoF.0.01	2.42907	0.879063	11.3483	2.02609	63.5631	0.00572308	0.839581
FAAP24.LoF.0.01	-0.873383	0.316952	0.417537	0.224336	0.777123	0.00585895	0.839581
NFYB.LoF.0.01	2.19541	0.796983	8.98368	1.88386	42.841	0.00587557	0.839581
SNX6.LoF.0.01	0.984508	0.358358	2.67649	1.32595	5.40265	0.00600925	0.839581
ZNF454.LoF.0.01	1.08604	0.395768	2.96252	1.36388	6.43496	0.00606722	0.839581
LY96.LoF.0.01	1.52651	0.557212	4.60209	1.544	13.7171	0.00615248	0.839581
IRX6.LoF.0.01	0.586157	0.214064	1.79707	1.18127	2.73388	0.00617718	0.839581
ZNF644.LoF.0.01	1.42488	0.520444	4.15736	1.49902	11.53	0.006185	0.839581
PRKAG2.LoF.0.01	0.915649	0.334568	2.4984	1.29679	4.81339	0.00620383	0.839581
RABIF.LoF.0.01	0.836488	0.30605	2.30825	1.26697	4.2053	0.00627278	0.839581
AL669918.1.LoF.0.01	-0.35155	0.128716	0.703597	0.546712	0.905501	0.0063103	0.839581
TP53.LoF.0.01	1.49706	0.548286	4.46853	1.52565	13.0881	0.00632485	0.839581
ADNP2.LoF.0.01	0.87845	0.321853	2.40717	1.28097	4.52348	0.00634585	0.839581
ILF3.LoF.0.01	0.866005	0.318377	2.37739	1.27378	4.4372	0.00652695	0.839581
PJA2.LoF.0.01	1.43927	0.53118	4.21762	1.48908	11.9458	0.00673721	0.839581
IFRD1.LoF.0.01	1.03663	0.382826	2.8197	1.33148	5.97133	0.00677252	0.839581
WDR31.LoF.0.01	-0.36718	0.135675	0.692685	0.530942	0.903701	0.00680346	0.839581
ENPEP.LoF.0.01	-0.368294	0.136176	0.691914	0.52983	0.903581	0.00683975	0.839581
PPP1R1A.LoF.0.01	1.34869	0.498697	3.85238	1.44954	10.2383	0.00684242	0.839581
PITPNM2.LoF.0.01	0.855408	0.316474	2.35233	1.26506	4.37408	0.00687306	0.839581
ARID1A.LoF.0.01	1.21004	0.448457	3.35362	1.39245	8.07696	0.00697092	0.839581
NACC2.LoF.0.01	2.23575	0.828758	9.35349	1.84298	47.4708	0.00698184	0.839581
NAA16.LoF.0.01	-0.524567	0.194651	0.591812	0.404104	0.86671	0.00704077	0.839581
MEST.LoF.0.01	1.3072	0.485376	3.69581	1.42741	9.56908	0.00707766	0.839581
ELAVL1.LoF.0.01	1.43796	0.534319	4.21209	1.47801	12.0038	0.00711967	0.839581
PSMD7.LoF.0.01	1.46801	0.546591	4.34059	1.4869	12.6712	0.00723669	0.839581
NMS.LoF.0.01	-0.555031	0.207486	0.574054	0.382241	0.862122	0.00747223	0.839581
TMED8.LoF.0.01	1.25655	0.470388	3.51328	1.39737	8.83314	0.00755579	0.839581
TMEM240.LoF.0.01	2.21138	0.834064	9.1283	1.78	46.8123	0.00801752	0.839581
MMP11.LoF.0.01	0.724747	0.273575	2.06421	1.20749	3.52879	0.00806901	0.839581
SIAH3.LoF.0.01	1.3894	0.524744	4.01244	1.43462	11.2222	0.0081027	0.839581
OGFOD3.LoF.0.01	-0.123545	0.0466982	0.883782	0.806482	0.968491	0.00815455	0.839581
STPG3.LoF.0.01	0.508279	0.192264	1.66243	1.14047	2.42327	0.00820163	0.839581
AC069281.2.LoF.0.01	1.61339	0.610415	5.0198	1.51737	16.6067	0.00821486	0.839581
ARPC1A.LoF.0.01	2.77694	1.05502	16.0698	2.03216	127.075	0.00848555	0.839581
PDZK1.LoF.0.01	0.507948	0.193533	1.66188	1.13726	2.4285	0.00867481	0.839581
MICB.LoF.0.01	0.415099	0.158518	1.51452	1.11005	2.06637	0.00882856	0.839581
TNN.LoF.0.01	0.332479	0.127208	1.39442	1.08671	1.78927	0.00895777	0.839581
UGT1A9.LoF.0.01	0.49311	0.188884	1.6374	1.13077	2.37103	0.00903691	0.839581
ATP1A1.LoF.0.01	1.50964	0.578316	4.5251	1.45665	14.0573	0.00904336	0.839581
CWF19L1.LoF.0.01	0.678609	0.260108	1.97113	1.18388	3.28189	0.00908218	0.839581
SMAP2.LoF.0.01	0.859904	0.330397	2.36293	1.23655	4.51535	0.00925103	0.839581
DNAJC9.LoF.0.01	0.891897	0.342969	2.43975	1.24568	4.77845	0.00930829	0.839581
OR4E2.LoF.0.01	2.22489	0.856941	9.25246	1.7251	49.625	0.00942302	0.839581
VASP.LoF.0.01	1.10136	0.424292	3.00825	1.30963	6.91002	0.009438	0.839581
PIH1D1.LoF.0.01	0.550101	0.21236	1.73343	1.14325	2.62827	0.00958606	0.839581
FRS2.LoF.0.01	2.19738	0.848528	9.0014	1.70619	47.4888	0.00960793	0.839581
MRPL21.LoF.0.01	0.581575	0.224584	1.78885	1.15187	2.77808	0.0096097	0.839581
HHLA1.LoF.0.01	0.445888	0.172309	1.56188	1.11423	2.18937	0.0096614	0.839581
SLC47A2.LoF.0.01	0.382509	0.148005	1.46596	1.09682	1.95932	0.00975394	0.839581
MARCHF2.LoF.0.01	0.93516	0.361911	2.54762	1.25334	5.17845	0.00976742	0.839581
WDR11.LoF.0.01	0.719056	0.278794	2.05249	1.18841	3.54484	0.00990399	0.839581
FAM32A.LoF.0.01	1.51537	0.58833	4.5511	1.43655	14.4183	0.0100032	0.839581
INO80.LoF.0.01	2.17682	0.845175	8.81822	1.68249	46.2177	0.0100069	0.839581
P4HA2.LoF.0.01	0.525091	0.204175	1.69061	1.13304	2.52256	0.0101179	0.839581
PCP4.LoF.0.01	2.09285	0.81378	8.10799	1.64517	39.9592	0.0101181	0.839581
FAM71C.LoF.0.01	-0.370073	0.143971	0.690684	0.520869	0.915862	0.0101564	0.839581
LMOD2.LoF.0.01	0.781538	0.30409	2.18483	1.20385	3.96519	0.0101672	0.839581
CCNY.LoF.0.01	1.44277	0.561408	4.2324	1.40834	12.7194	0.0101723	0.839581
MIS18BP1.LoF.0.01	0.482118	0.187749	1.6195	1.1209	2.33989	0.010232	0.839581
HBP1.LoF.0.01	1.37442	0.535818	3.95278	1.38295	11.298	0.0103148	0.839581
ATP6V1FNB.LoF.0.01	0.605997	0.236492	1.83308	1.15312	2.91398	0.0103937	0.839581
SLC4A5.LoF.0.01	0.461619	0.180241	1.58664	1.11443	2.25893	0.0104337	0.839581
ZNF692.LoF.0.01	0.506149	0.197648	1.65889	1.1261	2.44376	0.0104414	0.839581
CISD3.LoF.0.01	0.603382	0.235768	1.82829	1.15174	2.90225	0.0104906	0.839581
CD180.LoF.0.01	0.319745	0.124954	1.37678	1.07771	1.75884	0.0105005	0.839581
FBLN2.LoF.0.01	0.555672	0.217169	1.74311	1.13885	2.66798	0.0105063	0.839581
SLC9C1.LoF.0.01	-0.410177	0.160384	0.663533	0.484552	0.908624	0.0105436	0.839581
OR6C6.LoF.0.01	0.930882	0.364252	2.53675	1.24228	5.18006	0.0106006	0.839581
SLC8A2.LoF.0.01	1.71108	0.669846	5.53494	1.48911	20.573	0.0106358	0.839581
C1GALT1.LoF.0.01	2.40855	0.943376	11.1178	1.74986	70.6379	0.0106763	0.839581
RNASE11.LoF.0.01	1.2672	0.496466	3.5509	1.34195	9.3959	0.010697	0.839581
PLIN4.LoF.0.01	0.163085	0.0638954	1.17714	1.03858	1.33418	0.0106992	0.839581
PEX16.LoF.0.01	0.836068	0.3276	2.30728	1.21406	4.38489	0.0107075	0.839581
ZNF253.LoF.0.01	0.76459	0.299624	2.14811	1.19402	3.86458	0.0107159	0.839581
EML6.LoF.0.01	-0.524587	0.205644	0.5918	0.395482	0.885569	0.0107429	0.839581
GOLGA8K.LoF.0.01	1.2696	0.498532	3.55943	1.33974	9.45669	0.0108758	0.839581
CENPJ.LoF.0.01	0.302046	0.118605	1.35262	1.07206	1.70661	0.0108763	0.839581
YTHDC1.LoF.0.01	1.76883	0.69466	5.86399	1.50275	22.8823	0.0108863	0.839581
PTPN6.LoF.0.01	-1.02369	0.402056	0.359267	0.163373	0.790049	0.0108918	0.839581
IP6K3.LoF.0.01	0.308025	0.12098	1.36074	1.07348	1.72486	0.0108943	0.839581
CCR8.LoF.0.01	0.96744	0.380051	2.6312	1.24925	5.54191	0.0109106	0.839581
QRICH2.LoF.0.01	0.291502	0.114605	1.33844	1.06916	1.67553	0.0109739	0.839581
PBRM1.LoF.0.01	2.37115	0.932332	10.7097	1.7225	66.5878	0.0109827	0.839581
PSG5.LoF.0.01	0.576802	0.227036	1.78034	1.14089	2.77817	0.011067	0.839581
GPR37L1.LoF.0.01	1.18869	0.468045	3.28278	1.3117	8.21579	0.0110951	0.839581
RFPL4A.LoF.0.01	1.61845	0.637685	5.04526	1.44569	17.6073	0.0111486	0.839581
TSPAN10.LoF.0.01	0.240018	0.0945722	1.27127	1.05618	1.53017	0.0111509	0.839581
UBE2E2.LoF.0.01	4.08096	1.60841	59.2023	2.53065	1384.98	0.011172	0.839581
MFSD11.LoF.0.01	0.458734	0.180802	1.58207	1.11	2.2549	0.0111735	0.839581
PKD2.LoF.0.01	1.42825	0.563334	4.17139	1.38281	12.5835	0.0112336	0.839581
MOB3C.LoF.0.01	0.716024	0.282699	2.04628	1.17578	3.56126	0.0113154	0.839581
SCGB1D2.LoF.0.01	2.97868	1.1763	19.6618	1.96037	197.202	0.0113331	0.839581
BTBD10.LoF.0.01	0.978881	0.386631	2.66148	1.24743	5.67845	0.0113472	0.839581
ZNF586.LoF.0.01	1.07393	0.424284	2.92686	1.27422	6.72295	0.0113687	0.839581
H1-8.LoF.0.01	1.17173	0.46299	3.22757	1.30248	7.99799	0.011381	0.839581
CD244.LoF.0.01	1.17303	0.46368	3.23177	1.30241	8.01923	0.011412	0.839581
YOD1.LoF.0.01	1.24791	0.493639	3.48306	1.32363	9.16546	0.011472	0.839581
RNGTT.LoF.0.01	1.2218	0.483321	3.39329	1.31586	8.75049	0.0114736	0.839581
LCE2C.LoF.0.01	2.94307	1.1656	18.974	1.93188	186.354	0.0115718	0.839581
VPS39.LoF.0.01	0.865643	0.343177	2.37653	1.2129	4.65653	0.0116544	0.839581
POLR2M.LoF.0.01	0.904929	0.359095	2.47176	1.22275	4.99659	0.0117346	0.839581
OR52B2.LoF.0.01	1.43474	0.569815	4.19855	1.37424	12.8273	0.0118059	0.839581
OR2L8.LoF.0.01	1.74573	0.693613	5.73008	1.47145	22.3139	0.0118405	0.839581
TTK.LoF.0.01	0.692254	0.275057	1.99821	1.16549	3.42591	0.0118438	0.839581
NXPE3.LoF.0.01	0.706024	0.280599	2.02592	1.16888	3.51134	0.0118653	0.839581
CEBPB.LoF.0.01	2.92396	1.16384	18.6149	1.90186	182.197	0.0119933	0.839581
GPR149.LoF.0.01	0.603485	0.240246	1.82848	1.1418	2.92814	0.0120069	0.839581
DGKH.LoF.0.01	0.570228	0.227113	1.76867	1.13325	2.76038	0.012047	0.839581
GFM2.LoF.0.01	-0.473673	0.188897	0.622711	0.430025	0.901735	0.0121563	0.839581
CYP27C1.LoF.0.01	-1.17195	0.467394	0.309762	0.12393	0.774252	0.0121616	0.839581
PLA2G12A.LoF.0.01	0.808888	0.322968	2.24541	1.19228	4.22875	0.0122608	0.839581
FLVCR1.LoF.0.01	-1.01811	0.406677	0.361277	0.162806	0.801698	0.0122976	0.839581
CLIC5.LoF.0.01	0.980576	0.391916	2.66599	1.23667	5.74731	0.0123492	0.839581
TRNAU1AP.LoF.0.01	0.82988	0.331771	2.29304	1.19675	4.39361	0.0123714	0.839581
SIN3A.LoF.0.01	1.97496	0.789824	7.20633	1.53251	33.8864	0.0124014	0.839581
CSH1.LoF.0.01	1.97964	0.791793	7.24014	1.53377	34.177	0.0124125	0.839581
EYS.LoF.0.01	0.262289	0.105007	1.2999	1.0581	1.59696	0.0124963	0.839581
REXO2.LoF.0.01	1.43095	0.572901	4.18267	1.36079	12.8563	0.0124991	0.839581
OR51Q1.LoF.0.01	1.41823	0.567902	4.1298	1.35682	12.5701	0.0125141	0.839581
TPRG1L.LoF.0.01	0.21406	0.0857264	1.2387	1.04711	1.46533	0.0125245	0.839581
KHDRBS2.LoF.0.01	0.94708	0.3793	2.57817	1.22587	5.42223	0.0125279	0.839581
NKX2-5.LoF.0.01	2.11235	0.846171	8.26765	1.57437	43.4167	0.0125473	0.839581
PAQR9.LoF.0.01	1.56864	0.628892	4.80012	1.39936	16.4655	0.0126209	0.839581
PPARGC1A.LoF.0.01	1.14009	0.457169	3.12705	1.27639	7.66099	0.012638	0.839581
TMEM268.LoF.0.01	0.810499	0.325059	2.24903	1.18932	4.25296	0.0126529	0.839581
TIGD1.LoF.0.01	1.01941	0.40887	2.77156	1.24362	6.17677	0.012659	0.839581
SENP3.LoF.0.01	2.31617	0.929152	10.1368	1.64055	62.634	0.0126751	0.839581
C16orf54.LoF.0.01	0.946528	0.379821	2.57675	1.22394	5.42478	0.0127014	0.839581
Z84488.2.LoF.0.01	1.46029	0.58642	4.30721	1.36466	13.5946	0.0127682	0.839581
TOR1AIP1.LoF.0.01	0.68529	0.275205	1.98435	1.15707	3.40312	0.0127703	0.839581
MALL.LoF.0.01	2.87278	1.15373	17.6861	1.84314	169.71	0.0127747	0.839581
AMDHD1.LoF.0.01	0.608478	0.244478	1.83763	1.13803	2.96731	0.0128142	0.839581
ZFP36L2.LoF.0.01	1.69682	0.681967	5.45657	1.43357	20.7693	0.0128419	0.839581
PHLPP1.LoF.0.01	1.08319	0.435467	2.95409	1.25819	6.93586	0.0128674	0.839581
DNAJB6.LoF.0.01	0.906592	0.364597	2.47587	1.21165	5.05917	0.0128985	0.839581
TGFB3.LoF.0.01	1.68957	0.680104	5.41715	1.42842	20.5441	0.0129811	0.839581
SENP3-EIF4A1.LoF.0.01	2.88434	1.16161	17.8918	1.83599	174.355	0.0130257	0.839581
AL357075.4.LoF.0.01	0.903118	0.363843	2.46728	1.20923	5.03418	0.0130587	0.839581
SNX4.LoF.0.01	0.717021	0.288892	2.04832	1.16276	3.60835	0.0130659	0.839581
FNIP1.LoF.0.01	1.32985	0.535824	3.78048	1.32265	10.8056	0.0130689	0.839581
BRPF3.LoF.0.01	-0.228	0.0919105	0.796124	0.664883	0.953272	0.0131132	0.839581
TICRR.LoF.0.01	-0.446599	0.180094	0.6398	0.449516	0.910634	0.0131453	0.839581
GNPNAT1.LoF.0.01	-0.847833	0.341978	0.428342	0.219126	0.837314	0.0131677	0.839581
BTC.LoF.0.01	1.7002	0.686167	5.47504	1.42663	21.0119	0.0132184	0.839581
DOCK7.LoF.0.01	0.646341	0.26086	1.90854	1.1446	3.18237	0.0132221	0.839581
IL10.LoF.0.01	1.95461	0.78948	7.06116	1.50265	33.1814	0.0132932	0.839581
KIAA0100.LoF.0.01	0.502168	0.20287	1.6523	1.1102	2.45909	0.0133116	0.839581
MIR6816.LoF.0.01	7.02535	2.83815	1124.79	4.31707	293057	0.0133116	0.839581
NR2C2.LoF.0.01	1.08902	0.439982	2.97136	1.2544	7.03843	0.0133183	0.839581
BCL9L.LoF.0.01	1.20821	0.488692	3.34749	1.28451	8.72372	0.0134233	0.839581
CCDC113.LoF.0.01	-0.339696	0.137405	0.711987	0.543889	0.932038	0.0134276	0.839581
MCRIP1.LoF.0.01	1.73397	0.701419	5.66309	1.43217	22.3931	0.0134326	0.839581
H2BC7.LoF.0.01	1.92598	0.779149	6.86187	1.49011	31.5986	0.0134394	0.839581
CUL3.LoF.0.01	1.93489	0.783346	6.92328	1.49113	32.1447	0.0135101	0.839581
FAM98A.LoF.0.01	1.96934	0.79785	7.16595	1.50013	34.2308	0.0135753	0.839581
CHRM2.LoF.0.01	2.96679	1.20246	19.4295	1.84037	205.123	0.0136151	0.839581
ZNF232.LoF.0.01	0.803374	0.32565	2.23306	1.17951	4.22766	0.0136257	0.839581
GJD4.LoF.0.01	1.25348	0.508203	3.50251	1.29357	9.48354	0.0136439	0.839581
CD276.LoF.0.01	0.333997	0.135566	1.39654	1.07067	1.82158	0.0137502	0.839581
DGKI.LoF.0.01	1.01859	0.413462	2.76929	1.23146	6.2275	0.0137566	0.839581
NFKBIA.LoF.0.01	2.86183	1.16171	17.4935	1.79477	170.508	0.0137604	0.839581
ACTR3B.LoF.0.01	2.66344	1.0812	14.3456	1.72338	119.413	0.013762	0.839581
CLC.LoF.0.01	1.54934	0.629028	4.70836	1.37224	16.1551	0.0137753	0.839581
PCYT1A.LoF.0.01	-0.735619	0.298666	0.479209	0.266867	0.860507	0.0137775	0.839581
HMOX1.LoF.0.01	0.930022	0.377895	2.53456	1.20846	5.31587	0.0138526	0.839581
TRIM46.LoF.0.01	0.92988	0.377871	2.53421	1.20835	5.31486	0.0138612	0.839581
PLA2G4D.LoF.0.01	0.15632	0.0635308	1.1692	1.03231	1.32424	0.013873	0.839581
ABCA1.LoF.0.01	0.472789	0.192173	1.60446	1.1009	2.33836	0.0138851	0.839581
OTULIN.LoF.0.01	1.40618	0.571609	4.08034	1.33086	12.5101	0.0138925	0.839581
VPS26B.LoF.0.01	2.32889	0.947368	10.2665	1.60328	65.7416	0.0139605	0.839581
SIGLEC15.LoF.0.01	-0.575724	0.234202	0.562298	0.355312	0.889863	0.0139621	0.839581
PCBD1.LoF.0.01	1.05547	0.429701	2.87333	1.2377	6.67043	0.0140378	0.839581
HSPG2.LoF.0.01	-0.320031	0.130299	0.726127	0.56247	0.9374	0.0140443	0.839581
OR4B1.LoF.0.01	1.15387	0.470027	3.17044	1.2619	7.96553	0.0140922	0.839581
AGFG1.LoF.0.01	2.31409	0.94293	10.1157	1.59352	64.2147	0.0141218	0.839581
AHSP.LoF.0.01	1.29906	0.529518	3.66585	1.29849	10.3493	0.0141553	0.839581
PIP.LoF.0.01	0.794505	0.324051	2.21335	1.17277	4.17722	0.0142148	0.839581
SIPA1.LoF.0.01	0.823705	0.336039	2.27893	1.17947	4.40324	0.0142374	0.839581
UROS.LoF.0.01	0.954815	0.389644	2.59819	1.2106	5.57625	0.0142666	0.839581
PTK2B.LoF.0.01	0.931276	0.38005	2.53775	1.20488	5.34507	0.0142695	0.839581
RINT1.LoF.0.01	0.624452	0.254849	1.86722	1.13309	3.077	0.0142745	0.839581
ADCYAP1R1.LoF.0.01	0.979056	0.399737	2.66194	1.21601	5.82722	0.0143153	0.839581
NRXN2.LoF.0.01	1.27024	0.518824	3.56171	1.28833	9.84669	0.0143529	0.839581
FBXO42.LoF.0.01	1.41922	0.579725	4.13389	1.32705	12.8775	0.0143618	0.839581
VTCN1.LoF.0.01	-0.837153	0.342058	0.432941	0.221444	0.846437	0.014389	0.839581
LZTS3.LoF.0.01	1.91745	0.783573	6.80359	1.46469	31.603	0.0144029	0.839581
SLC25A11.LoF.0.01	2.85973	1.16886	17.4568	1.76608	172.551	0.0144215	0.839581
RNF5.LoF.0.01	1.67808	0.686045	5.35526	1.39575	20.5473	0.0144441	0.839581
EVA1A.LoF.0.01	1.922	0.786317	6.83461	1.46348	31.9184	0.0145131	0.839581
VAX1.LoF.0.01	1.06974	0.437659	2.91462	1.23606	6.87266	0.0145161	0.839581
C19orf38.LoF.0.01	1.42003	0.581072	4.13724	1.32462	12.922	0.0145332	0.839581
COMMD10.LoF.0.01	1.19924	0.490774	3.31759	1.26785	8.68118	0.0145425	0.839581
MYOM2.LoF.0.01	0.213875	0.0875351	1.23847	1.04321	1.47027	0.0145533	0.839581
ZMIZ1.LoF.0.01	1.64741	0.674279	5.19351	1.38517	19.4724	0.0145569	0.839581
SACS.LoF.0.01	-0.413609	0.169294	0.661259	0.474532	0.921463	0.01456	0.839581
SLC39A7.LoF.0.01	0.784688	0.321349	2.19172	1.16748	4.11456	0.014612	0.839581
ZNF626.LoF.0.01	0.262611	0.107561	1.30032	1.05316	1.60549	0.0146268	0.839581
SRRM4.LoF.0.01	1.49822	0.614033	4.47372	1.34274	14.9054	0.0146886	0.839581
CNGB3.LoF.0.01	0.18565	0.0762035	1.204	1.03696	1.39795	0.0148406	0.839581
GPIHBP1.LoF.0.01	1.90027	0.780331	6.6877	1.44892	30.868	0.014883	0.839581
NDRG4.LoF.0.01	0.834451	0.342833	2.30355	1.17645	4.51048	0.0149334	0.839581
AL365232.1.LoF.0.01	3.81522	1.56804	45.3867	2.09984	981.006	0.0149699	0.839581
SIKE1.LoF.0.01	1.90406	0.783058	6.71309	1.44667	31.1512	0.0150338	0.839581
HADH.LoF.0.01	-0.305095	0.125561	0.737053	0.576261	0.942711	0.0151046	0.839581
BMT2.LoF.0.01	1.90645	0.784602	6.72916	1.44575	31.3204	0.0151057	0.839581
CRLS1.LoF.0.01	0.69503	0.286045	2.00377	1.14383	3.51022	0.0151074	0.839581
UBE2D1.LoF.0.01	2.24174	0.92301	9.40969	1.54132	57.4457	0.015152	0.839581
BNIPL.LoF.0.01	-0.555397	0.228789	0.573844	0.366476	0.898552	0.0152009	0.839581
STH.LoF.0.01	1.02899	0.423891	2.79824	1.21916	6.42256	0.0152041	0.839581
EXOC3.LoF.0.01	1.43306	0.590358	4.19151	1.31779	13.3319	0.0152058	0.839581
OSCAR.LoF.0.01	0.57253	0.235862	1.77275	1.11655	2.8146	0.0152079	0.839581
TIFAB.LoF.0.01	1.25799	0.518489	3.51834	1.27348	9.72042	0.0152549	0.839581
OR14J1.LoF.0.01	2.72882	1.125	15.3148	1.68847	138.909	0.015282	0.839581
PSMC1.LoF.0.01	1.42344	0.587311	4.15138	1.31299	13.1257	0.0153653	0.839581
LRRC69.LoF.0.01	0.523449	0.215981	1.68784	1.10531	2.57738	0.0153684	0.839581
CARMIL2.LoF.0.01	0.589155	0.243158	1.80246	1.11915	2.903	0.0153957	0.839581
EPPK1.LoF.0.01	0.338283	0.139632	1.40254	1.06674	1.84405	0.0154067	0.839581
MTTP.LoF.0.01	-0.513584	0.21201	0.598347	0.3949	0.906609	0.0154163	0.839581
DCDC2C.LoF.0.01	0.328099	0.135582	1.38833	1.06434	1.81093	0.0155232	0.840112
BTNL3.LoF.0.01	1.00975	0.41732	2.74491	1.21143	6.21955	0.0155367	0.840112
IFNE.LoF.0.01	1.26423	0.523051	3.54037	1.27004	9.86911	0.0156477	0.840112
MIER2.LoF.0.01	0.941911	0.389774	2.56488	1.19477	5.50616	0.0156679	0.840112
RHPN2.LoF.0.01	-1.08001	0.447026	0.339592	0.141397	0.815594	0.0156928	0.840112
TRIML2.LoF.0.01	0.748261	0.309754	2.11332	1.15159	3.87823	0.0157065	0.840112
CRYM.LoF.0.01	1.49174	0.619057	4.44482	1.321	14.9557	0.0159654	0.843866
CPA6.LoF.0.01	0.731738	0.303979	2.07869	1.14561	3.77174	0.0160757	0.843866
APOBEC3D.LoF.0.01	1.03899	0.431944	2.82636	1.21213	6.59031	0.0161559	0.843866
GATA6.LoF.0.01	1.56338	0.650085	4.77493	1.33538	17.0738	0.0161778	0.843866
OR1D2.LoF.0.01	1.32965	0.552947	3.77972	1.27874	11.1722	0.0161875	0.843866
RPIA.LoF.0.01	1.09196	0.454172	2.98011	1.22358	7.25824	0.0162039	0.843866
OR2T6.LoF.0.01	0.342279	0.142413	1.40815	1.06519	1.86155	0.016242	0.843866
DAPK1.LoF.0.01	-0.344411	0.143391	0.708638	0.535017	0.938601	0.0163102	0.843866
LDLRAP1.LoF.0.01	0.768789	0.320121	2.15715	1.15183	4.03993	0.0163256	0.843866
CLUH.LoF.0.01	0.883916	0.368173	2.42036	1.17621	4.98052	0.0163584	0.843866
H4C6.LoF.0.01	0.628754	0.261909	1.87527	1.12234	3.13333	0.0163655	0.843866
TRIM27.LoF.0.01	2.69721	1.12398	14.8383	1.6392	134.318	0.0164089	0.843866
CACNA1E.LoF.0.01	1.03354	0.430893	2.811	1.20803	6.541	0.0164574	0.843866
FLNC.LoF.0.01	0.978581	0.408153	2.66068	1.19554	5.92133	0.0165036	0.843866
HEPHL1.LoF.0.01	0.256623	0.107075	1.29256	1.04787	1.59439	0.0165455	0.843866
KITLG.LoF.0.01	0.771649	0.322145	2.16333	1.15056	4.0676	0.0166043	0.843866
ARHGEF17.LoF.0.01	0.971615	0.405846	2.64221	1.19263	5.8537	0.0166636	0.843866
ITIH2.LoF.0.01	0.29517	0.123374	1.34335	1.05481	1.71084	0.0167344	0.843866
CCDC190.LoF.0.01	-0.928352	0.388102	0.395204	0.184698	0.845631	0.0167552	0.843866
KLK14.LoF.0.01	0.742418	0.31049	2.10101	1.14323	3.8612	0.0167973	0.843866
MBOAT2.LoF.0.01	1.26931	0.531076	3.5584	1.25659	10.0766	0.016845	0.843866
MFRP.LoF.0.01	-0.321522	0.134553	0.725045	0.556969	0.94384	0.0168686	0.843866
NT5E.LoF.0.01	0.492193	0.206133	1.6359	1.09218	2.45031	0.0169524	0.843866
STMN1.LoF.0.01	3.73467	1.56426	41.8742	1.95174	898.404	0.0169637	0.843866
TP63.LoF.0.01	2.69985	1.13098	14.8775	1.62114	136.534	0.0169781	0.843866
GPSM2.LoF.0.01	0.315143	0.132149	1.37046	1.05774	1.77563	0.0170907	0.843866
CRELD2.LoF.0.01	-0.885637	0.371629	0.412451	0.199084	0.854495	0.0171664	0.843866
ERGIC2.LoF.0.01	1.2116	0.508499	3.35885	1.23979	9.09985	0.0171862	0.843866
GBP7.LoF.0.01	-0.253148	0.106269	0.776353	0.630378	0.956131	0.0172116	0.843866
AC008764.1.LoF.0.01	-1.13174	0.47587	0.322472	0.126889	0.819521	0.0173952	0.843866
THEM4.LoF.0.01	1.32484	0.557695	3.76158	1.26081	11.2225	0.0175219	0.843866
ADA.LoF.0.01	-0.448999	0.189064	0.638267	0.440624	0.924563	0.0175558	0.843866
NPY4R.LoF.0.01	1.8917	0.796789	6.63063	1.39096	31.6079	0.017589	0.843866
GDF6.LoF.0.01	1.89826	0.799555	6.67427	1.39254	31.9889	0.0175894	0.843866
HPGDS.LoF.0.01	-0.815536	0.343808	0.442402	0.225508	0.867906	0.0176889	0.843866
ITPR2.LoF.0.01	-0.436225	0.184035	0.646472	0.450709	0.927265	0.0177722	0.843866
SEC63.LoF.0.01	0.817322	0.34483	2.26443	1.15195	4.45127	0.0177775	0.843866
TRIM49C.LoF.0.01	2.60237	1.0985	13.4957	1.56723	116.214	0.0178349	0.843866
MICU3.LoF.0.01	0.377184	0.159248	1.45817	1.06722	1.99234	0.0178591	0.843866
EGR2.LoF.0.01	2.24692	0.948766	9.45856	1.47306	60.7339	0.0178723	0.843866
CARS2.LoF.0.01	0.485013	0.20482	1.6242	1.08716	2.42653	0.0178846	0.843866
AATK.LoF.0.01	-0.708377	0.299155	0.492443	0.273974	0.885119	0.0178879	0.843866
PLAAT5.LoF.0.01	-0.783194	0.330753	0.456944	0.238957	0.873787	0.0178888	0.843866
UTS2R.LoF.0.01	0.436888	0.18466	1.54788	1.07784	2.22292	0.0179862	0.843866
NOMO2.LoF.0.01	-0.323957	0.136956	0.723281	0.553004	0.94599	0.0180098	0.843866
SNTG2.LoF.0.01	0.366976	0.155242	1.44336	1.06471	1.95668	0.0180838	0.843866
JDP2.LoF.0.01	-0.778935	0.329602	0.458894	0.240519	0.875539	0.0181151	0.843866
OR11G2.LoF.0.01	-0.878023	0.371587	0.415604	0.200622	0.860955	0.0181326	0.843866
ZSWIM3.LoF.0.01	1.82681	0.773333	6.21403	1.36489	28.291	0.0181644	0.843866
MCEMP1.LoF.0.01	1.33127	0.563813	3.78585	1.25382	11.4312	0.0182163	0.843866
SPATA21.LoF.0.01	0.563207	0.238594	1.7563	1.10028	2.80345	0.0182495	0.843866
ZBED8.LoF.0.01	0.594778	0.252144	1.81263	1.10581	2.97124	0.0183299	0.843866
IGF2BP2.LoF.0.01	1.47041	0.623569	4.35102	1.28174	14.7701	0.0183709	0.843866
H2AC8.LoF.0.01	1.63391	0.693497	5.12387	1.31608	19.9487	0.0184706	0.843866
CEP104.LoF.0.01	-0.416902	0.176963	0.659086	0.465916	0.932343	0.0184791	0.843866
NRG4.LoF.0.01	1.216	0.516522	3.37367	1.22583	9.28484	0.0185618	0.843866
ERG.LoF.0.01	-0.692185	0.294092	0.500481	0.281224	0.890685	0.0185909	0.843866
OR52B4.LoF.0.01	-0.997299	0.423762	0.368874	0.160755	0.846432	0.0186007	0.843866
LRRC61.LoF.0.01	1.43726	0.610772	4.20915	1.27144	13.9346	0.018614	0.843866
NR4A3.LoF.0.01	2.66286	1.13162	14.3372	1.56031	131.741	0.0186153	0.843866
DMBT1.LoF.0.01	0.201807	0.0857917	1.22361	1.03423	1.44767	0.0186578	0.843866
CLDN7.LoF.0.01	0.874229	0.371744	2.39703	1.15675	4.96715	0.0186879	0.843866
DNAJC18.LoF.0.01	0.688698	0.293188	1.99112	1.12081	3.53724	0.0188244	0.847898
TRAM1.LoF.0.01	1.28021	0.545735	3.5974	1.23438	10.484	0.0189837	0.848311
AC024558.2.LoF.0.01	-0.511356	0.217986	0.599682	0.391172	0.919336	0.0189854	0.848311
LIMA1.LoF.0.01	-0.723767	0.308707	0.484922	0.264786	0.888073	0.019052	0.848311
EBF4.LoF.0.01	0.854256	0.3644	2.34963	1.15031	4.79935	0.0190638	0.848311
ODF4.LoF.0.01	1.4329	0.611262	4.19084	1.26469	13.8873	0.0190695	0.848311
OR1G1.LoF.0.01	1.80837	0.771992	6.1005	1.34348	27.7012	0.0191567	0.848872
ZZEF1.LoF.0.01	-0.574569	0.245418	0.562947	0.347988	0.910693	0.0192225	0.848872
FAM118A.LoF.0.01	0.572269	0.244438	1.77228	1.09765	2.86156	0.0192238	0.848872
DPEP1.LoF.0.01	0.472135	0.201822	1.60341	1.07957	2.38144	0.0193166	0.850654
MYCT1.LoF.0.01	1.44952	0.619838	4.26107	1.26445	14.3594	0.0193589	0.850654
ZNF131.LoF.0.01	1.57244	0.672791	4.81839	1.28887	18.0133	0.0194294	0.85137
ZNF391.LoF.0.01	-0.811029	0.347281	0.444401	0.22499	0.877781	0.0195241	0.85137
MTA1.LoF.0.01	2.26304	0.9692	9.61227	1.43822	64.243	0.0195456	0.85137
PIRT.LoF.0.01	1.9681	0.843109	7.15707	1.37109	37.3597	0.0195785	0.85137
ADGRV1.LoF.0.01	-0.271634	0.116412	0.762133	0.606651	0.957465	0.0196273	0.85137
KDM4C.LoF.0.01	0.784585	0.33633	2.1915	1.13358	4.23673	0.0196594	0.85137
SCGB1C1.LoF.0.01	-0.897584	0.385015	0.407553	0.191625	0.866793	0.0197374	0.852694
MCM7.LoF.0.01	-0.424863	0.182328	0.653859	0.457387	0.934728	0.0197952	0.852963
FABP1.LoF.0.01	2.07942	0.892693	7.99983	1.39061	46.021	0.0198386	0.852963
AC003005.1.LoF.0.01	-0.323056	0.138942	0.723933	0.551352	0.950536	0.0200655	0.856761
NPR3.LoF.0.01	1.28911	0.554721	3.62955	1.22367	10.7657	0.0201312	0.856761
DKKL1.LoF.0.01	1.41379	0.608744	4.11151	1.24689	13.5573	0.0202074	0.856761
PTPRH.LoF.0.01	0.159159	0.0685598	1.17252	1.02509	1.34116	0.0202614	0.856761
HRH4.LoF.0.01	-0.740524	0.319004	0.476864	0.255184	0.89112	0.020267	0.856761
LENG8.LoF.0.01	-0.616344	0.26557	0.539915	0.320824	0.908621	0.020296	0.856761
PCYT2.LoF.0.01	0.899169	0.387633	2.45756	1.14959	5.25368	0.0203606	0.856761
ECSIT.LoF.0.01	0.624852	0.269395	1.86797	1.10168	3.16726	0.0203695	0.856761
NDNF.LoF.0.01	2.07737	0.895772	7.98344	1.37941	46.2048	0.0203901	0.856761
SAP30BP.LoF.0.01	0.742162	0.320145	2.10047	1.12151	3.93396	0.0204381	0.856761
HIVEP1.LoF.0.01	-0.964884	0.416397	0.381027	0.168466	0.861788	0.0204918	0.856761
KMT2E.LoF.0.01	-1.05474	0.455669	0.348283	0.14258	0.850757	0.0206291	0.856761
DCD.LoF.0.01	-0.224068	0.0968245	0.799261	0.661104	0.966289	0.0206586	0.856761
AP002512.3.LoF.0.01	-1.16288	0.502608	0.312585	0.116718	0.837136	0.0206847	0.856761
RASA4.LoF.0.01	2.5799	1.1155	13.1958	1.48219	117.481	0.0207348	0.856761
IGFBP4.LoF.0.01	1.28504	0.555665	3.61481	1.21645	10.7418	0.0207439	0.856761
PCDHB12.LoF.0.01	-0.498044	0.215384	0.607718	0.398441	0.926917	0.0207587	0.856761
CTSL.LoF.0.01	2.06101	0.891489	7.8539	1.36847	45.075	0.020785	0.856761
TMEM232.LoF.0.01	0.365934	0.158619	1.44186	1.05658	1.96763	0.0210547	0.860996
HLA-G.LoF.0.01	0.099747	0.0432651	1.10489	1.01506	1.20267	0.0211393	0.860996
CCR9.LoF.0.01	0.751334	0.32604	2.11983	1.11884	4.01635	0.0211992	0.860996
RNF224.LoF.0.01	0.378603	0.164352	1.46024	1.0581	2.01523	0.0212447	0.860996
RAP1GAP.LoF.0.01	0.683839	0.296913	1.98147	1.10726	3.54589	0.0212696	0.860996
RAET1L.LoF.0.01	-0.592141	0.257156	0.553142	0.33415	0.915655	0.0212985	0.860996
STK17A.LoF.0.01	0.690294	0.299807	1.9943	1.10813	3.58915	0.0213093	0.860996
AL109811.3.LoF.0.01	2.06541	0.897794	7.88853	1.35762	45.8368	0.0214176	0.860996
CNRIP1.LoF.0.01	2.07528	0.902358	7.96678	1.35888	46.7074	0.0214575	0.860996
MRPL28.LoF.0.01	-0.807278	0.351275	0.446071	0.224074	0.888004	0.0215541	0.860996
CCDC189.LoF.0.01	-0.542304	0.23604	0.581407	0.366066	0.923425	0.0215894	0.860996
CHD1L.LoF.0.01	0.197915	0.0861853	1.21886	1.02942	1.44316	0.0216536	0.860996
ZNF823.LoF.0.01	0.924738	0.402733	2.52121	1.14497	5.55165	0.0216671	0.860996
CCL4L2.LoF.0.01	0.70857	0.30885	2.03108	1.10874	3.72072	0.0217781	0.860996
PATZ1.LoF.0.01	2.55903	1.11544	12.9233	1.45175	115.041	0.0217791	0.860996
SCAF1.LoF.0.01	2.24222	0.977576	9.41421	1.38565	63.9607	0.0218107	0.860996
PON3.LoF.0.01	0.192425	0.0838964	1.21219	1.02838	1.42884	0.0218137	0.860996
ACPP.LoF.0.01	-0.421758	0.183906	0.655893	0.457392	0.940539	0.0218288	0.860996
IQCD.LoF.0.01	0.707136	0.308344	2.02817	1.10825	3.7117	0.0218288	0.860996
TDP2.LoF.0.01	-0.59687	0.260347	0.550532	0.3305	0.917053	0.0218711	0.860996
PTDSS2.LoF.0.01	0.981233	0.428148	2.66774	1.15265	6.17435	0.0219164	0.860996
ADAMTS15.LoF.0.01	1.18423	0.51682	3.26817	1.1868	8.99975	0.0219417	0.860996
BDP1.LoF.0.01	0.342313	0.149512	1.4082	1.0505	1.8877	0.022048	0.862791
ROBO2.LoF.0.01	-1.03425	0.45186	0.355493	0.146622	0.86191	0.0220867	0.862791
SH3RF1.LoF.0.01	1.2677	0.554042	3.55267	1.19935	10.5236	0.0221315	0.862791
PLEKHF2.LoF.0.01	2.28068	0.997328	9.78333	1.3853	69.0923	0.022208	0.86283
PLEKHS1.LoF.0.01	0.615019	0.268985	1.84969	1.09178	3.13375	0.0222285	0.86283
ATP9A.LoF.0.01	1.09421	0.478803	2.98682	1.16854	7.6344	0.0222956	0.863572
MRE11.LoF.0.01	0.46348	0.202908	1.5896	1.06799	2.36595	0.0223604	0.864218
CCDC14.LoF.0.01	0.24915	0.109244	1.28293	1.03565	1.58926	0.0225673	0.870343
SH2B3.LoF.0.01	-0.764921	0.335999	0.465371	0.240875	0.899098	0.0228129	0.875878
RMC1.LoF.0.01	0.704097	0.309354	2.02202	1.1027	3.70777	0.0228444	0.875878
AC010422.5.LoF.0.01	0.983708	0.432243	2.67435	1.14627	6.23953	0.022857	0.875878
TNC.LoF.0.01	-0.659139	0.289732	0.517297	0.293167	0.912776	0.022906	0.875888
HCK.LoF.0.01	1.01119	0.444733	2.74887	1.14971	6.57232	0.0229832	0.876972
KIF3B.LoF.0.01	1.25514	0.552695	3.50833	1.18751	10.3649	0.0231505	0.881484
AKIRIN1.LoF.0.01	3.41185	1.50554	30.3213	1.58565	579.815	0.023439	0.889589
FCHO2.LoF.0.01	0.965829	0.426305	2.62696	1.13914	6.05804	0.0234769	0.889589
ZNF782.LoF.0.01	-0.423694	0.1871	0.654624	0.453659	0.944615	0.0235418	0.889589
TTC39B.LoF.0.01	-0.331663	0.146615	0.717729	0.538467	0.956669	0.0236886	0.889589
ANKRD28.LoF.0.01	-1.08273	0.47865	0.33867	0.132538	0.865389	0.0236946	0.889589
ADO.LoF.0.01	2.45309	1.08463	11.6242	1.3871	97.4135	0.0237176	0.889589
PREX2.LoF.0.01	-0.623357	0.275773	0.536142	0.312275	0.920497	0.0237969	0.889589
PDLIM3.LoF.0.01	0.828983	0.366775	2.29099	1.11639	4.70141	0.0238089	0.889589
TBX20.LoF.0.01	2.02256	0.894879	7.55765	1.30813	43.664	0.0238122	0.889589
SEC23IP.LoF.0.01	-0.449195	0.198811	0.638142	0.432201	0.942212	0.0238583	0.889589
CLPSL1.LoF.0.01	0.747044	0.331053	2.11075	1.10316	4.03864	0.0240353	0.890472
TGFBR1.LoF.0.01	1.25586	0.55661	3.51086	1.17928	10.4522	0.0240547	0.890472
SPEF2.LoF.0.01	0.445785	0.197583	1.56172	1.06027	2.30032	0.0240586	0.890472
SSH3.LoF.0.01	0.422828	0.187437	1.52627	1.05702	2.20385	0.0240802	0.890472
BRCA2.LoF.0.01	0.252533	0.1121	1.28728	1.03336	1.6036	0.024275	0.894098
OR56B4.LoF.0.01	0.708414	0.314556	2.03077	1.09624	3.76197	0.0243159	0.894098
TIMM29.LoF.0.01	2.43838	1.08306	11.4545	1.37106	95.6961	0.0243618	0.894098
DPYD.LoF.0.01	-0.136678	0.0607166	0.872251	0.774388	0.982482	0.0243804	0.894098
SHCBP1L.LoF.0.01	-0.50786	0.225681	0.601782	0.386666	0.936575	0.024427	0.894098
TIGD7.LoF.0.01	-0.463596	0.206291	0.629018	0.419821	0.942456	0.0246218	0.898452
PPM1D.LoF.0.01	1.74029	0.774617	5.699	1.24862	26.0115	0.0246627	0.898452
MTMR9.LoF.0.01	-1.12912	0.502746	0.323318	0.120693	0.866115	0.0247104	0.898452
AIF1L.LoF.0.01	0.181861	0.0810096	1.19945	1.02335	1.40585	0.0247725	0.898452
DPYS.LoF.0.01	-0.452406	0.201556	0.636096	0.428504	0.944258	0.0247959	0.898452
RHBDD3.LoF.0.01	-0.330861	0.147531	0.718305	0.537933	0.959157	0.0249195	0.899719
RIPOR3.LoF.0.01	0.329791	0.147066	1.39068	1.04242	1.85529	0.024931	0.899719
DDX18.LoF.0.01	1.14531	0.511163	3.14342	1.15423	8.56076	0.025053	0.901208
TAP2.LoF.0.01	-0.698455	0.31194	0.497353	0.269859	0.916629	0.0251519	0.901208
SEPTIN3.LoF.0.01	1.52586	0.681823	4.5991	1.20863	17.5006	0.0252267	0.901208
RADIL.LoF.0.01	0.334711	0.149576	1.39754	1.04242	1.87363	0.0252389	0.901208
SLC16A11.LoF.0.01	0.572456	0.255829	1.77262	1.07361	2.92672	0.0252435	0.901208
LEPROTL1.LoF.0.01	1.32228	0.591075	3.75197	1.17795	11.9507	0.0252808	0.901208
SNIP1.LoF.0.01	1.68299	0.752532	5.38162	1.23125	23.5224	0.0253233	0.901208
THRSP.LoF.0.01	-0.65329	0.292348	0.520331	0.293378	0.922851	0.0254413	0.90362
PLEKHH1.LoF.0.01	0.560895	0.251258	1.75224	1.07082	2.86727	0.0255923	0.90719
RERG.LoF.0.01	1.13012	0.50703	3.09603	1.14607	8.36368	0.0258202	0.913467
AL022318.4.LoF.0.01	1.05215	0.472404	2.8638	1.13455	7.22872	0.0259316	0.915606
STXBP5L.LoF.0.01	0.684824	0.307584	1.98342	1.08541	3.6244	0.025983	0.915622
SLC41A1.LoF.0.01	2.42018	1.08759	11.2479	1.33443	94.8082	0.0260627	0.915981
C7orf50.LoF.0.01	0.549084	0.246802	1.73167	1.06753	2.80896	0.0260952	0.915981
PALMD.LoF.0.01	0.915484	0.411995	2.49798	1.11402	5.60127	0.0262779	0.919588
CHKB.LoF.0.01	0.847876	0.381626	2.33468	1.10505	4.93258	0.0263003	0.919588
EMILIN1.LoF.0.01	-0.789101	0.355655	0.454253	0.226234	0.912089	0.0265051	0.924952
TPD52L1.LoF.0.01	0.799886	0.360799	2.22529	1.09715	4.51341	0.0266238	0.926608
AL049834.1.LoF.0.01	-0.303569	0.136957	0.738179	0.564393	0.965477	0.0266557	0.926608
DENND2B.LoF.0.01	1.10795	0.500605	3.02814	1.13515	8.07793	0.0268819	0.932667
SMCHD1.LoF.0.01	0.982925	0.444772	2.67226	1.11759	6.38964	0.0271088	0.938476
ERC1.LoF.0.01	-0.692063	0.31325	0.500542	0.270893	0.924878	0.0271538	0.938476
IL17RB.LoF.0.01	0.370224	0.167824	1.44806	1.04215	2.01206	0.0273823	0.940099
ZNF691.LoF.0.01	1.92706	0.873974	6.86928	1.23871	38.0937	0.0274581	0.940099
MPLKIP.LoF.0.01	-0.66573	0.30201	0.513898	0.284316	0.928866	0.0275011	0.940099
UBE2B.LoF.0.01	1.4587	0.662041	4.30037	1.1748	15.7415	0.0275715	0.940099
STT3A.LoF.0.01	1.10714	0.502817	3.02569	1.12932	8.10646	0.0276739	0.940099
PEMT.LoF.0.01	-0.667586	0.303425	0.512945	0.283003	0.929719	0.0277952	0.940099
WDR24.LoF.0.01	-0.681163	0.309732	0.506028	0.275756	0.92859	0.0278638	0.940099
SLC39A8.LoF.0.01	-0.744207	0.338453	0.475111	0.244736	0.922342	0.0278888	0.940099
RFC5.LoF.0.01	1.65115	0.751078	5.21297	1.19607	22.7204	0.0279229	0.940099
PNLIPRP1.LoF.0.01	-0.317417	0.144404	0.728027	0.548565	0.966199	0.0279409	0.940099
SLC31A1.LoF.0.01	0.930202	0.423184	2.53502	1.10601	5.81036	0.0279422	0.940099
IL2RB.LoF.0.01	-1.17444	0.534956	0.308992	0.108289	0.88168	0.0281346	0.940099
ABI1.LoF.0.01	3.32541	1.51485	27.8104	1.42804	541.594	0.0281488	0.940099
HEATR3.LoF.0.01	0.750565	0.341949	2.1182	1.08366	4.14037	0.0281663	0.940099
ZNF587B.LoF.0.01	0.615361	0.280401	1.85032	1.06799	3.20575	0.0281942	0.940099
ALMS1.LoF.0.01	-0.207841	0.0947075	0.812336	0.674713	0.978031	0.0281955	0.940099
SIX1.LoF.0.01	0.976478	0.445085	2.65509	1.10972	6.35248	0.0282416	0.940099
AC010422.3.LoF.0.01	2.71264	1.23681	15.069	1.33441	170.168	0.0282892	0.940099
MMP7.LoF.0.01	0.883876	0.403105	2.42026	1.09833	5.33326	0.0283315	0.940099
AGBL2.LoF.0.01	0.43593	0.198852	1.5464	1.04726	2.28343	0.0283629	0.940099
ADGRB2.LoF.0.01	0.823506	0.375689	2.27847	1.09107	4.75814	0.0283805	0.940099
VAV2.LoF.0.01	0.880703	0.401838	2.4126	1.09757	5.30317	0.0284021	0.940099
CD274.LoF.0.01	2.47365	1.12906	11.8657	1.29783	108.485	0.028459	0.940099
DRG2.LoF.0.01	-1.17968	0.538609	0.307377	0.106954	0.883374	0.0285069	0.940099
MUC2.LoF.0.01	3.24435	1.48147	25.645	1.40589	467.795	0.0285273	0.940099
MTFR1.LoF.0.01	1.03888	0.474483	2.82605	1.11504	7.16255	0.0285608	0.940099
NEXN.LoF.0.01	0.522425	0.238691	1.68611	1.05611	2.69193	0.028618	0.940262
TMEM39A.LoF.0.01	1.95418	0.894029	7.05813	1.22371	40.7101	0.028829	0.945395
SPEN.LoF.0.01	-0.798191	0.36531	0.450143	0.219984	0.921103	0.0288908	0.945395
NAB1.LoF.0.01	1.29634	0.593474	3.65589	1.1424	11.6995	0.0289388	0.945395
BTBD16.LoF.0.01	-0.496279	0.227303	0.608792	0.389928	0.950502	0.0290115	0.945395
SIM2.LoF.0.01	-0.997606	0.457282	0.368761	0.150487	0.903632	0.0291394	0.945395
CTSF.LoF.0.01	0.469326	0.21514	1.59892	1.04881	2.43757	0.0291474	0.945395
B4GALT1.LoF.0.01	1.89997	0.871105	6.68569	1.2124	36.8677	0.0291756	0.945395
WFDC1.LoF.0.01	0.634981	0.291163	1.88699	1.06641	3.33896	0.0291951	0.945395
CCDC142.LoF.0.01	-0.464711	0.213276	0.628317	0.413651	0.954383	0.0293373	0.948028
TBK1.LoF.0.01	0.79267	0.36389	2.20929	1.08269	4.50818	0.0293819	0.948028
NLRP7.LoF.0.01	0.394497	0.181205	1.48364	1.04012	2.11628	0.0294754	0.949341
ATP8B1.LoF.0.01	0.527257	0.242459	1.69428	1.05342	2.72502	0.0296579	0.950863
KAT2A.LoF.0.01	0.912194	0.419583	2.48978	1.09397	5.66653	0.0297016	0.950863
PGAM2.LoF.0.01	0.912247	0.419634	2.48991	1.09392	5.6674	0.0297119	0.950863
CLASP1.LoF.0.01	1.02039	0.469467	2.77428	1.10543	6.96255	0.0297427	0.950863
C6orf141.LoF.0.01	3.19852	1.472	24.4962	1.36807	438.623	0.0297872	0.950863
GABRB3.LoF.0.01	-0.777895	0.358414	0.459372	0.22755	0.927369	0.0299778	0.955251
OR10S1.LoF.0.01	1.08978	0.502793	2.97362	1.10994	7.96657	0.0302002	0.95793
MFSD14A.LoF.0.01	1.05515	0.486828	2.87241	1.10624	7.45834	0.0302044	0.95793
WIPF3.LoF.0.01	0.55548	0.256436	1.74278	1.05429	2.88088	0.0302998	0.95793
RIPK4.LoF.0.01	-0.290365	0.134074	0.747991	0.575135	0.972797	0.030334	0.95793
TATDN1.LoF.0.01	0.450502	0.208071	1.5691	1.04361	2.3592	0.0303767	0.95793
WASHC3.LoF.0.01	-0.657416	0.30368	0.518189	0.285753	0.939692	0.0304004	0.95793
RNF8.LoF.0.01	3.16083	1.46065	23.5902	1.3471	413.106	0.0304656	0.95793
LRIG1.LoF.0.01	0.546111	0.2524	1.72653	1.05275	2.83152	0.0304895	0.95793
ZNF205.LoF.0.01	0.919038	0.425032	2.50688	1.08978	5.7667	0.0305964	0.95793
KRTAP3-1.LoF.0.01	2.34556	1.08496	10.4391	1.24488	87.5388	0.0306274	0.95793
TNS2.LoF.0.01	-0.624178	0.288763	0.535702	0.304175	0.943459	0.0306521	0.95793
CENPO.LoF.0.01	-0.739289	0.342117	0.477453	0.244183	0.93357	0.0307015	0.95793
CD68.LoF.0.01	0.663215	0.307281	1.94102	1.06284	3.54481	0.0309015	0.960591
BSN.LoF.0.01	1.15261	0.534206	3.16645	1.11134	9.02189	0.0309585	0.960591
HLA-DQB2.LoF.0.01	0.601708	0.278889	1.82523	1.05663	3.15292	0.0309656	0.960591
METTL6.LoF.0.01	-0.230009	0.10663	0.794526	0.644678	0.979205	0.0310006	0.960591
C19orf18.LoF.0.01	0.816625	0.379143	2.26285	1.07627	4.75761	0.03125	0.96261
GJB4.LoF.0.01	-1.12734	0.523585	0.323894	0.116069	0.903831	0.0313091	0.96261
CLEC18C.LoF.0.01	3.11123	1.44575	22.4486	1.31991	381.801	0.0313986	0.96261
PLG.LoF.0.01	-0.873453	0.406099	0.417507	0.188359	0.925428	0.0314891	0.96261
MTPN.LoF.0.01	3.17297	1.47532	23.8783	1.32491	430.349	0.0314992	0.96261
OR4L1.LoF.0.01	0.751991	0.349703	2.12122	1.06884	4.20977	0.0315261	0.96261
SIX2.LoF.0.01	-1.19555	0.556164	0.302538	0.10171	0.899903	0.0315842	0.96261
SEMG2.LoF.0.01	-0.713755	0.332061	0.489802	0.255484	0.939023	0.0315973	0.96261
METTL1.LoF.0.01	1.07539	0.500554	2.93114	1.09889	7.81837	0.0316818	0.96261
P2RY13.LoF.0.01	1.86397	0.867656	6.44929	1.17747	35.3245	0.0316913	0.96261
DBR1.LoF.0.01	-0.67964	0.316412	0.506799	0.272584	0.942261	0.0317168	0.96261
HBS1L.LoF.0.01	0.386145	0.179786	1.4713	1.03434	2.09285	0.03173	0.96261
TSSK6.LoF.0.01	0.702184	0.327119	2.01816	1.06293	3.83181	0.0318273	0.96261
METTL7B.LoF.0.01	0.520856	0.242776	1.68347	1.04604	2.70932	0.0319191	0.96261
ZNF124.LoF.0.01	0.499375	0.232766	1.64769	1.0441	2.60022	0.0319213	0.96261
CST7.LoF.0.01	0.489474	0.228153	1.63146	1.0432	2.55143	0.0319227	0.96261
MIF4GD.LoF.0.01	-0.414509	0.193476	0.660665	0.452159	0.96532	0.0321588	0.965776
CHURC1-FNTB.LoF.0.01	0.739615	0.345302	2.09513	1.06484	4.12228	0.0321988	0.965776
SYNGR4.LoF.0.01	0.0951051	0.0444368	1.09977	1.00804	1.19986	0.0323355	0.965776
FOXC2.LoF.0.01	2.36532	1.10585	10.6474	1.21878	93.0173	0.0324422	0.965776
KRT6C.LoF.0.01	-0.362455	0.169467	0.695966	0.499269	0.970155	0.0324526	0.965776
MBLAC2.LoF.0.01	-1.21593	0.568808	0.296434	0.0972186	0.903873	0.0325432	0.965776
NEBL.LoF.0.01	0.148957	0.0696892	1.16062	1.01244	1.33049	0.0325619	0.965776
OR52E4.LoF.0.01	0.725571	0.339477	2.06591	1.06204	4.01865	0.0325717	0.965776
RIPK2.LoF.0.01	-1.34202	0.627908	0.261317	0.0763277	0.894652	0.0325747	0.965776
GFRA1.LoF.0.01	1.27411	0.596525	3.57552	1.11062	11.511	0.0326889	0.965776
CCR7.LoF.0.01	3.11743	1.46035	22.5883	1.29065	395.328	0.0327839	0.965776
SORBS1.LoF.0.01	0.158429	0.0742351	1.17167	1.01301	1.35517	0.0328307	0.965776
LYPD6.LoF.0.01	-0.421556	0.197589	0.656025	0.445379	0.966299	0.0328836	0.965776
SGCG.LoF.0.01	1.05812	0.496101	2.88095	1.08955	7.61773	0.0329352	0.965776
C22orf46.LoF.0.01	5.41991	2.54234	225.859	1.54794	32954.9	0.0330187	0.965776
DDX50.LoF.0.01	0.779548	0.365675	2.18049	1.06484	4.46501	0.0330233	0.965776
GATA2.LoF.0.01	1.95582	0.91786	7.06971	1.16978	42.7268	0.0331017	0.965776
CCDC32.LoF.0.01	-0.954662	0.448024	0.384942	0.159967	0.926321	0.0331032	0.965776
ART1.LoF.0.01	0.211584	0.0993859	1.23563	1.01693	1.50137	0.0332614	0.965776
MRNIP.LoF.0.01	-0.147788	0.0694245	0.862614	0.752872	0.988352	0.0332744	0.965776
DSTYK.LoF.0.01	0.397459	0.186731	1.48804	1.03197	2.14567	0.0332943	0.965776
CBR3.LoF.0.01	0.670402	0.315118	1.95502	1.05419	3.62565	0.0333811	0.965776
CCL4.LoF.0.01	0.807951	0.379857	2.24331	1.06549	4.72313	0.033421	0.965776
ZSCAN4.LoF.0.01	-0.697203	0.327818	0.497976	0.261917	0.946788	0.0334364	0.965776
CRLF1.LoF.0.01	0.944204	0.443962	2.57077	1.07685	6.13721	0.0334395	0.965776
RBBP8NL.LoF.0.01	-0.956366	0.449721	0.384287	0.159164	0.927824	0.0334557	0.965776
BNC2.LoF.0.01	2.29544	1.08007	9.9288	1.19543	82.4653	0.0335653	0.965776
ZNF366.LoF.0.01	1.40505	0.6613	4.07573	1.11505	14.8976	0.0336132	0.965776
GUCA2B.LoF.0.01	2.25428	1.06227	9.52843	1.18795	76.4265	0.0338267	0.965776
SIVA1.LoF.0.01	1.87086	0.8818	6.49388	1.15319	36.5685	0.033868	0.965776
PTGER1.LoF.0.01	1.00308	0.473023	2.72667	1.07891	6.89092	0.0339571	0.965776
YAE1.LoF.0.01	1.13695	0.536275	3.11725	1.08964	8.9178	0.0339985	0.965776
COG2.LoF.0.01	-0.728819	0.344225	0.482478	0.245735	0.947301	0.0342366	0.965776
EFCAB11.LoF.0.01	1.37159	0.647899	3.94161	1.10706	14.0338	0.0342618	0.965776
RNF217.LoF.0.01	0.553193	0.261373	1.7388	1.04175	2.90224	0.0343028	0.965776
DAXX.LoF.0.01	1.2609	0.595962	3.5286	1.09726	11.3474	0.0343669	0.965776
ZFP30.LoF.0.01	0.668506	0.315974	1.95132	1.05043	3.62486	0.0343708	0.965776
DLL1.LoF.0.01	3.05866	1.4464	21.299	1.25072	362.71	0.0344588	0.965776
OSBPL9.LoF.0.01	0.929565	0.439627	2.53341	1.07025	5.99685	0.0344778	0.965776
STX19.LoF.0.01	1.15021	0.544037	3.15886	1.08752	9.17537	0.0344977	0.965776
FOXN3.LoF.0.01	2.23609	1.05802	9.35668	1.1763	74.4263	0.0345613	0.965776
LCTL.LoF.0.01	-0.744301	0.352201	0.475066	0.238207	0.947444	0.0345764	0.965776
SPTBN1.LoF.0.01	1.84185	0.871767	6.3082	1.14246	34.8312	0.0346194	0.965776
DEPDC1B.LoF.0.01	-0.703808	0.333141	0.494698	0.257493	0.95042	0.0346314	0.965776
TXNL4B.LoF.0.01	-1.15936	0.548853	0.313687	0.10698	0.919792	0.0346577	0.965776
NOL4.LoF.0.01	1.37849	0.653054	3.9689	1.10352	14.2745	0.0347864	0.965776
KLK10.LoF.0.01	-0.307489	0.145689	0.735291	0.552645	0.9783	0.0348081	0.965776
MOAP1.LoF.0.01	0.838272	0.397441	2.31237	1.06108	5.03925	0.0349301	0.965776
LANCL1.LoF.0.01	-1.15835	0.549384	0.314004	0.106977	0.92168	0.0349921	0.965776
PEF1.LoF.0.01	-0.936507	0.444365	0.391995	0.16407	0.936551	0.0350728	0.965776
OR5M9.LoF.0.01	-1.16769	0.554129	0.311085	0.105001	0.921643	0.0350954	0.965776
PLEKHF1.LoF.0.01	-1.01054	0.479711	0.364022	0.142164	0.932108	0.035156	0.965776
ITGBL1.LoF.0.01	-0.856931	0.406897	0.424463	0.191197	0.942318	0.035203	0.965776
DEFB132.LoF.0.01	0.30967	0.147067	1.36298	1.02165	1.81834	0.0352363	0.965776
DCTN3.LoF.0.01	0.876342	0.416223	2.4021	1.06242	5.43109	0.0352509	0.965776
RELCH.LoF.0.01	0.920195	0.437109	2.50978	1.06552	5.91167	0.0352752	0.965776
HLA-DOB.LoF.0.01	-0.266251	0.126488	0.766247	0.597998	0.981833	0.0352956	0.965776
GNB4.LoF.0.01	-0.980371	0.465752	0.375172	0.150582	0.93473	0.035298	0.965776
HCN1.LoF.0.01	3.06859	1.45823	21.5115	1.23424	374.923	0.0353492	0.965776
CASKIN1.LoF.0.01	-0.994873	0.473006	0.36977	0.146319	0.934465	0.0354397	0.965776
HS3ST4.LoF.0.01	1.53465	0.729829	4.6397	1.10981	19.3969	0.0354871	0.965776
RRM2B.LoF.0.01	0.695009	0.330644	2.00373	1.04807	3.83079	0.0355541	0.965776
AC010542.3.LoF.0.01	2.21938	1.05605	9.20162	1.16128	72.9109	0.0355893	0.965776
RAI14.LoF.0.01	-0.574662	0.273631	0.562895	0.329237	0.962381	0.0357166	0.965776
H4C1.LoF.0.01	0.914239	0.435404	2.49488	1.06274	5.85696	0.0357511	0.965776
HPN.LoF.0.01	2.20809	1.05171	9.09832	1.15805	71.4817	0.0357701	0.965776
KRBOX1.LoF.0.01	1.0337	0.492697	2.81145	1.07038	7.38452	0.0359005	0.965776
OSER1.LoF.0.01	2.9895	1.42504	19.8757	1.21704	324.595	0.0359195	0.965776
PDE7A.LoF.0.01	1.12567	0.536993	3.08228	1.07591	8.83019	0.0360595	0.965776
OR52N5.LoF.0.01	0.523292	0.24966	1.68757	1.03454	2.75282	0.0360803	0.965776
KLHL1.LoF.0.01	0.869246	0.414736	2.38511	1.05798	5.37699	0.0360911	0.965776
RNF20.LoF.0.01	0.597068	0.284963	1.81678	1.03929	3.17591	0.0361485	0.965776
AKAP11.LoF.0.01	1.36119	0.650004	3.90083	1.0911	13.9461	0.0362477	0.965776
WDR72.LoF.0.01	0.396978	0.18961	1.48732	1.02567	2.15677	0.0362903	0.965776
PGP.LoF.0.01	1.84587	0.882239	6.33361	1.12376	35.6967	0.036415	0.965776
XPO7.LoF.0.01	3.0322	1.44928	20.7428	1.2112	355.238	0.03642	0.965776
TYR.LoF.0.01	0.312581	0.149482	1.36695	1.01979	1.83229	0.0365199	0.965776
HSD11B1L.LoF.0.01	-0.276846	0.132413	0.758171	0.584864	0.982833	0.0365477	0.965776
CYB5R2.LoF.0.01	-0.41935	0.200592	0.657474	0.443743	0.97415	0.0365671	0.965776
DDX11.LoF.0.01	-0.296635	0.141979	0.743315	0.562753	0.981811	0.0366817	0.965776
ARHGEF2.LoF.0.01	0.77641	0.371747	2.17365	1.04895	4.50431	0.0367485	0.965776
ANXA5.LoF.0.01	0.350113	0.167694	1.41923	1.02166	1.9715	0.0368154	0.965776
RAB17.LoF.0.01	0.786168	0.376843	2.19497	1.0487	4.59413	0.0369607	0.965776
SERGEF.LoF.0.01	-0.182872	0.0876586	0.832875	0.701396	0.989	0.0369624	0.965776
ADD3.LoF.0.01	1.23779	0.59336	3.44798	1.07767	11.0317	0.0369726	0.965776
AVEN.LoF.0.01	-0.287077	0.137677	0.750454	0.572969	0.982918	0.0370553	0.965776
CCNF.LoF.0.01	-0.960075	0.460491	0.382864	0.155263	0.94411	0.0370792	0.965776
CLSTN1.LoF.0.01	1.12324	0.539081	3.0748	1.06891	8.84488	0.0371955	0.965776
WDR1.LoF.0.01	1.01894	0.489064	2.77026	1.06223	7.2247	0.03721	0.965776
GNG11.LoF.0.01	-0.346109	0.166131	0.707435	0.510826	0.979716	0.0372186	0.965776
TMEM135.LoF.0.01	1.53019	0.734836	4.61905	1.09408	19.5011	0.0373104	0.965776
MAMDC4.LoF.0.01	0.139596	0.0670487	1.14981	1.00821	1.31129	0.0373413	0.965776
HAND1.LoF.0.01	1.7903	0.860317	5.99125	1.10969	32.347	0.037436	0.965776
ELMSAN1.LoF.0.01	1.13347	0.544809	3.10642	1.06785	9.03671	0.0374809	0.965776
KRT81.LoF.0.01	-0.253368	0.121845	0.776182	0.61129	0.985554	0.0375777	0.965776
OR4A5.LoF.0.01	1.55703	0.748946	4.74471	1.09319	20.5933	0.037621	0.965776
ADAMTS6.LoF.0.01	1.12801	0.542637	3.0895	1.06656	8.94933	0.03764	0.965776
MZF1.LoF.0.01	0.495382	0.238375	1.64113	1.02857	2.61849	0.0376947	0.965776
CDC25C.LoF.0.01	0.577152	0.277741	1.78096	1.03332	3.06953	0.0377077	0.965776
ZDHHC8.LoF.0.01	-1.19708	0.576116	0.302075	0.0976596	0.934361	0.0377242	0.965776
YY1AP1.LoF.0.01	-0.333718	0.160614	0.716256	0.522818	0.981263	0.0377303	0.965776
BRMS1.LoF.0.01	-0.941778	0.453362	0.389934	0.160355	0.948201	0.037772	0.965776
SLC6A12.LoF.0.01	-0.77454	0.372861	0.460916	0.22194	0.95721	0.0377755	0.965776
SNRPF.LoF.0.01	-0.73789	0.355274	0.478122	0.238299	0.959299	0.0378051	0.965776
TBC1D24.LoF.0.01	0.569812	0.274409	1.76793	1.03249	3.02725	0.0378469	0.965776
GOLGB1.LoF.0.01	-0.314041	0.151248	0.730489	0.543086	0.982559	0.0378634	0.965776
TMEM106A.LoF.0.01	-0.782324	0.376808	0.457342	0.218522	0.957164	0.0378765	0.965776
OR4K2.LoF.0.01	-1.14513	0.551814	0.318183	0.107885	0.938404	0.0379682	0.965776
DHRS9.LoF.0.01	0.276173	0.133089	1.31808	1.01544	1.71091	0.0379778	0.965776
RNF135.LoF.0.01	0.353658	0.170489	1.42427	1.01969	1.98937	0.0380452	0.965776
POTEF.LoF.0.01	0.554251	0.267386	1.74064	1.03063	2.93976	0.0381865	0.965776
STEAP2.LoF.0.01	0.48954	0.236248	1.63157	1.02685	2.59241	0.0382516	0.965776
MUC15.LoF.0.01	0.533555	0.257505	1.70498	1.02927	2.82431	0.0382631	0.965776
USP6NL.LoF.0.01	-0.468644	0.226215	0.62585	0.40171	0.975054	0.0382957	0.965776
ALS2CL.LoF.0.01	0.189406	0.0914941	1.20853	1.01013	1.4459	0.0384388	0.965776
SLC19A2.LoF.0.01	1.20038	0.579923	3.32138	1.06581	10.3504	0.0384627	0.965776
KLK5.LoF.0.01	-0.830468	0.401347	0.435845	0.198472	0.957119	0.0385274	0.965776
BRD4.LoF.0.01	1.51927	0.734236	4.56889	1.08347	19.2666	0.0385283	0.965776
ANKRD55.LoF.0.01	-0.597537	0.288802	0.550165	0.312363	0.969005	0.0385443	0.965776
OSGIN1.LoF.0.01	-0.975921	0.471829	0.376845	0.149463	0.950149	0.0386047	0.965776
NUP214.LoF.0.01	0.433653	0.20966	1.54288	1.02298	2.32702	0.0386065	0.965776
PTCD1.LoF.0.01	-0.389228	0.188335	0.67758	0.468432	0.980109	0.0387641	0.965776
PEX19.LoF.0.01	0.840801	0.406842	2.31822	1.04435	5.14596	0.0387668	0.965776
SPCS3.LoF.0.01	5.13755	2.48597	170.298	1.30349	22249	0.0387704	0.965776
NASP.LoF.0.01	0.896107	0.433827	2.45005	1.04687	5.73397	0.0388678	0.965776
SEMA7A.LoF.0.01	1.33324	0.645517	3.79331	1.07039	13.4429	0.0388875	0.965776
ZKSCAN7.LoF.0.01	0.287211	0.139143	1.33271	1.0146	1.75055	0.0390041	0.965776
MYO15A.LoF.0.01	0.186338	0.0903064	1.20483	1.00938	1.43812	0.0390751	0.965776
KRTAP10-6.LoF.0.01	0.881261	0.427533	2.41394	1.04425	5.58021	0.0392772	0.965776
ZNF362.LoF.0.01	2.92908	1.42117	18.7104	1.15441	303.255	0.0392998	0.965776
AC018512.1.LoF.0.01	0.646108	0.3135	1.9081	1.03215	3.52742	0.0393079	0.965776
EPN1.LoF.0.01	-0.775363	0.37636	0.460537	0.220242	0.963004	0.0393831	0.965776
TRAF1.LoF.0.01	1.22034	0.592634	3.38834	1.06054	10.8255	0.0394766	0.965776
CREG1.LoF.0.01	-0.666405	0.323661	0.513551	0.272319	0.968478	0.0394975	0.965776
DCDC2.LoF.0.01	0.531701	0.25844	1.70182	1.02548	2.82425	0.0396534	0.965776
ASCL3.LoF.0.01	-0.220608	0.107238	0.802031	0.649992	0.989633	0.0396698	0.965776
HYAL4.LoF.0.01	0.256353	0.124664	1.29221	1.01208	1.64987	0.0397484	0.965776
SEC24B.LoF.0.01	-0.771328	0.375124	0.462399	0.221669	0.964558	0.039764	0.965776
TEX29.LoF.0.01	0.589789	0.286908	1.80361	1.02783	3.16492	0.0398144	0.965776
MCM5.LoF.0.01	0.886349	0.431363	2.42626	1.04172	5.65093	0.0399016	0.965776
ZNF641.LoF.0.01	-0.752555	0.366425	0.471161	0.229754	0.966222	0.0399972	0.965776
ZNF804B.LoF.0.01	-0.775802	0.377814	0.460334	0.219519	0.965329	0.0400341	0.965776
CRACD.LoF.0.01	-0.23968	0.116729	0.78688	0.62596	0.989168	0.0400442	0.965776
SLC22A31.LoF.0.01	-0.46558	0.226839	0.627771	0.40245	0.979243	0.0401245	0.965776
ZSCAN18.LoF.0.01	0.80503	0.392462	2.23676	1.03645	4.82715	0.0402448	0.965776
VWA5B1.LoF.0.01	0.402543	0.196274	1.49562	1.01801	2.19732	0.0402745	0.965776
BRD1.LoF.0.01	-0.973605	0.474899	0.377719	0.148911	0.9581	0.0403515	0.965776
ETFB.LoF.0.01	1.4848	0.724322	4.41408	1.0673	18.2556	0.040372	0.965776
SF3A1.LoF.0.01	1.81779	0.887424	6.15823	1.0816	35.0628	0.0405219	0.965776
SFT2D3.LoF.0.01	-0.520453	0.254101	0.594251	0.36114	0.977834	0.0405397	0.965776
NPAS4.LoF.0.01	2.92668	1.42912	18.6656	1.13383	307.279	0.0405705	0.965776
PUS7L.LoF.0.01	-0.472004	0.230525	0.623751	0.396994	0.980027	0.0406079	0.965776
RBP5.LoF.0.01	0.809986	0.395832	2.24788	1.03475	4.88328	0.0407277	0.965776
ESR1.LoF.0.01	2.17791	1.06478	8.82784	1.0952	71.1563	0.040816	0.965776
CUL5.LoF.0.01	1.74422	0.852858	5.72144	1.07532	30.442	0.0408404	0.965776
AL162231.4.LoF.0.01	2.89951	1.41833	18.1652	1.12703	292.784	0.0409223	0.965776
ZNF512B.LoF.0.01	1.5067	0.737137	4.51182	1.06387	19.1344	0.0409543	0.965776
TMEM238.LoF.0.01	2.16565	1.05972	8.72027	1.09264	69.5956	0.0409921	0.965776
CEP192.LoF.0.01	-0.220426	0.107882	0.802177	0.649291	0.991063	0.0410308	0.965776
DYSF.LoF.0.01	0.257123	0.125845	1.2932	1.01052	1.65496	0.0410355	0.965776
OBP2A.LoF.0.01	0.740311	0.362386	2.09659	1.03049	4.26562	0.0410648	0.965776
ADCK1.LoF.0.01	0.792777	0.388266	2.20952	1.03229	4.72931	0.0411671	0.965776
FAM83A.LoF.0.01	0.118881	0.0582269	1.12624	1.00477	1.26239	0.0411822	0.965776
OAZ2.LoF.0.01	1.09681	0.53738	2.9946	1.04451	8.5855	0.0412477	0.965776
FYB2.LoF.0.01	-0.154963	0.0759276	0.856447	0.738022	0.993874	0.0412572	0.965776
SDE2.LoF.0.01	0.480665	0.235544	1.61715	1.01918	2.56596	0.0412848	0.965776
ABHD2.LoF.0.01	1.49615	0.733488	4.46447	1.06026	18.7987	0.0413723	0.965776
PLCE1.LoF.0.01	0.432393	0.211991	1.54094	1.01703	2.33473	0.0413819	0.965776
RHBG.LoF.0.01	0.368493	0.180688	1.44555	1.01445	2.05987	0.0414114	0.965776
LSP1.LoF.0.01	-0.45705	0.224131	0.633149	0.408058	0.982403	0.0414295	0.965776
LIG3.LoF.0.01	-0.334067	0.163951	0.716006	0.519229	0.987358	0.0415891	0.965776
GZMM.LoF.0.01	0.801207	0.393227	2.22823	1.03095	4.81594	0.0415978	0.965776
TMEM132C.LoF.0.01	0.927181	0.45513	2.52737	1.03575	6.16714	0.0416323	0.965776
GSPT1.LoF.0.01	2.89017	1.41917	17.9964	1.11471	290.541	0.0416985	0.965776
SLC38A8.LoF.0.01	-0.657755	0.322983	0.518013	0.27505	0.975594	0.0417004	0.965776
BEND4.LoF.0.01	0.992759	0.487699	2.69867	1.03756	7.0192	0.0417907	0.965776
CORO2B.LoF.0.01	0.567521	0.278821	1.76389	1.02125	3.04655	0.0418081	0.965776
AP1B1.LoF.0.01	-1.21587	0.597805	0.296452	0.0918528	0.956789	0.0419624	0.965776
FNIP2.LoF.0.01	1.0053	0.494274	2.73273	1.0372	7.19997	0.0419633	0.965776
DZIP1.LoF.0.01	0.436907	0.21484	1.54791	1.01595	2.35842	0.0419875	0.965776
CREB3L3.LoF.0.01	0.498782	0.245281	1.64671	1.01819	2.66321	0.0420001	0.965776
KRT14.LoF.0.01	-0.933498	0.459089	0.393176	0.159883	0.966877	0.0420155	0.965776
NEDD4.LoF.0.01	0.341274	0.167888	1.40674	1.01229	1.95489	0.0420785	0.965776
MUL1.LoF.0.01	2.16091	1.06308	8.67903	1.08034	69.7242	0.0420843	0.965776
NFAT5.LoF.0.01	-1.20533	0.593103	0.299593	0.0936855	0.958057	0.0421289	0.965776
ABCA4.LoF.0.01	0.292667	0.144024	1.34	1.01043	1.77705	0.0421464	0.965776
AC010646.1.LoF.0.01	1.11108	0.547109	3.03764	1.03951	8.87656	0.0422727	0.965776
CABP4.LoF.0.01	-0.394431	0.19426	0.674063	0.460621	0.986412	0.0423126	0.965776
TAX1BP3.LoF.0.01	2.8742	1.41605	17.7112	1.10378	284.194	0.0423848	0.965776
PIK3R2.LoF.0.01	0.931242	0.459108	2.53766	1.03189	6.24071	0.0425226	0.965776
ADAMTS3.LoF.0.01	-0.778932	0.384103	0.458896	0.216152	0.974247	0.0425677	0.965776
DGKB.LoF.0.01	0.754649	0.372196	2.12686	1.02546	4.41123	0.0426059	0.965776
RFX2.LoF.0.01	-1.277	0.630402	0.278873	0.0810582	0.959434	0.0427957	0.965776
PRKAG1.LoF.0.01	0.873177	0.431072	2.39451	1.02868	5.57381	0.0428065	0.965776
IL15RA.LoF.0.01	-0.463915	0.22911	0.628817	0.40133	0.98525	0.0428815	0.965776
THYN1.LoF.0.01	-0.694837	0.343193	0.499156	0.254744	0.978065	0.0429062	0.965776
ACACA.LoF.0.01	0.588691	0.29078	1.80163	1.01894	3.18553	0.0429161	0.965776
FAT4.LoF.0.01	0.462729	0.228731	1.5884	1.01452	2.48691	0.0430705	0.965776
CAD.LoF.0.01	0.380162	0.187986	1.46252	1.01178	2.11407	0.0431459	0.965776
HELB.LoF.0.01	0.283782	0.140392	1.32814	1.00865	1.74884	0.0432434	0.965776
TRGC1.LoF.0.01	-0.631092	0.312215	0.532011	0.288508	0.981032	0.0432454	0.965776
ZNHIT6.LoF.0.01	-0.826142	0.408762	0.437735	0.196456	0.975341	0.0432713	0.965776
HAPLN4.LoF.0.01	-1.20605	0.596994	0.299377	0.0929068	0.964696	0.0433621	0.965776
CTSO.LoF.0.01	0.644598	0.319088	1.90522	1.01937	3.56089	0.0433701	0.965776
NPHP3-ACAD11.LoF.0.01	0.344632	0.170647	1.41147	1.01022	1.9721	0.043428	0.965776
GALNT2.LoF.0.01	1.28673	0.637151	3.62093	1.03864	12.6233	0.043434	0.965776
MET.LoF.0.01	1.05484	0.523062	2.87152	1.03008	8.0048	0.0437311	0.965776
RNF214.LoF.0.01	-1.1655	0.577959	0.311767	0.100429	0.967829	0.0437401	0.965776
PEAK1.LoF.0.01	-0.826824	0.410274	0.437436	0.195741	0.977568	0.0438733	0.965776
SPECC1L.LoF.0.01	-1.15465	0.572961	0.315168	0.102524	0.968849	0.0438803	0.965776
SPOCD1.LoF.0.01	-0.281595	0.139772	0.754579	0.573758	0.992387	0.043938	0.965776
LAG3.LoF.0.01	-0.858299	0.426089	0.423882	0.183887	0.977102	0.0439714	0.965776
DYNC1I2.LoF.0.01	-0.646189	0.320843	0.524039	0.279419	0.982813	0.0440058	0.965776
IL17RA.LoF.0.01	0.723969	0.359484	2.0626	1.01957	4.17268	0.044019	0.965776
IL1B.LoF.0.01	0.689928	0.342588	1.99357	1.01863	3.90165	0.044023	0.965776
GOLGA8M.LoF.0.01	0.319654	0.158748	1.37665	1.00854	1.87911	0.0440524	0.965776
LTBP3.LoF.0.01	-0.398092	0.197726	0.6716	0.45583	0.989506	0.0440778	0.965776
CENPW.LoF.0.01	0.870978	0.432848	2.38925	1.02285	5.58096	0.0441988	0.965776
OR4S2.LoF.0.01	-0.602319	0.299415	0.54754	0.304473	0.984653	0.0442568	0.965776
RTN3.LoF.0.01	0.638159	0.317291	1.89299	1.0164	3.5256	0.0442966	0.965776
YTHDC2.LoF.0.01	1.4416	0.717199	4.22745	1.03654	17.2413	0.0444273	0.965776
IGLJ1.LoF.0.01	0.763052	0.379683	2.14481	1.01905	4.51421	0.0444621	0.965776
LRRC20.LoF.0.01	0.917903	0.456739	2.50403	1.02295	6.12949	0.0444642	0.965776
TUB.LoF.0.01	0.536967	0.267317	1.71081	1.01311	2.88899	0.0445656	0.965776
SYT17.LoF.0.01	1.51257	0.753022	4.53838	1.03733	19.8557	0.0445728	0.965776
ZPBP2.LoF.0.01	-0.72541	0.361341	0.484126	0.23844	0.982965	0.044691	0.965776
UTP14C.LoF.0.01	0.537355	0.267691	1.71147	1.01276	2.89223	0.0447105	0.965776
SLC35E3.LoF.0.01	-0.768201	0.382852	0.463847	0.21902	0.982347	0.0448002	0.965776
ZNF705E.LoF.0.01	0.967854	0.482428	2.63229	1.02255	6.77618	0.0448332	0.965776
KIF15.LoF.0.01	0.297722	0.148412	1.34679	1.00686	1.80148	0.0448508	0.965776
KIAA1549.LoF.0.01	-0.701289	0.3496	0.495946	0.249947	0.984055	0.044859	0.965776
PRDM2.LoF.0.01	0.128405	0.0640276	1.13701	1.00292	1.28904	0.0449138	0.965776
CNNM2.LoF.0.01	1.28461	0.64066	3.61326	1.02934	12.6835	0.044949	0.965776
ZNF84.LoF.0.01	0.753098	0.375767	2.12357	1.01673	4.43533	0.0450526	0.965776
CACNB4.LoF.0.01	-0.607511	0.303136	0.544705	0.300695	0.986724	0.0450609	0.965776
CD33.LoF.0.01	0.39596	0.19767	1.48581	1.00856	2.18889	0.0451627	0.965776
PTTG1IP.LoF.0.01	0.823944	0.411534	2.27947	1.01749	5.10669	0.045271	0.965776
PPA1.LoF.0.01	0.583658	0.291564	1.79258	1.01227	3.17442	0.0453044	0.965776
PDE1B.LoF.0.01	0.237024	0.118449	1.26747	1.00488	1.59869	0.0453868	0.965776
NRAP.LoF.0.01	0.255203	0.127538	1.29072	1.00524	1.65728	0.0453921	0.965776
SLC38A7.LoF.0.01	-0.687504	0.343579	0.50283	0.256425	0.98601	0.0453921	0.965776
PLEKHA8.LoF.0.01	-0.961202	0.480428	0.382433	0.149144	0.980627	0.0454224	0.965776
TESK2.LoF.0.01	0.447843	0.223917	1.56493	1.00901	2.42716	0.0454957	0.965776
NRBF2.LoF.0.01	1.18175	0.590993	3.26007	1.02368	10.3822	0.0455428	0.965776
NDST3.LoF.0.01	0.535452	0.267898	1.70822	1.01043	2.88791	0.0456384	0.965776
DCLRE1B.LoF.0.01	0.734396	0.367562	2.08422	1.01407	4.2837	0.0457141	0.965776
RPP40.LoF.0.01	-0.704398	0.35283	0.494406	0.247599	0.987231	0.0458881	0.965776
CLIP2.LoF.0.01	-0.797266	0.399727	0.450559	0.205825	0.986294	0.0460946	0.965776
TAS2R7.LoF.0.01	-0.594789	0.298255	0.551679	0.307473	0.989843	0.0461264	0.965776
SPATS1.LoF.0.01	0.91906	0.461193	2.50693	1.01524	6.19039	0.046285	0.965776
ALPK2.LoF.0.01	-0.137425	0.0689772	0.8716	0.761382	0.997773	0.0463362	0.965776
COL23A1.LoF.0.01	-0.118377	0.0594331	0.888361	0.790677	0.998114	0.046397	0.965776
DEPDC4.LoF.0.01	-0.391794	0.196726	0.675843	0.45961	0.993808	0.0464184	0.965776
RUNDC3A.LoF.0.01	0.979488	0.491905	2.66309	1.01547	6.984	0.0464579	0.965776
ATAD1.LoF.0.01	1.42819	0.71725	4.17114	1.02263	17.0134	0.046459	0.965776
AC024592.3.LoF.0.01	1.04387	0.524305	2.84019	1.01636	7.93678	0.0464858	0.965776
NAA11.LoF.0.01	-0.524593	0.263585	0.591796	0.353024	0.992065	0.0465661	0.965776
PPP6R2.LoF.0.01	0.698719	0.351153	2.01117	1.01051	4.00274	0.0466144	0.965776
PARP2.LoF.0.01	-0.323697	0.162706	0.723469	0.525923	0.995218	0.0466509	0.965776
GFAP.LoF.0.01	-0.483224	0.24291	0.616792	0.38315	0.992905	0.0466659	0.965776
R3HDML.LoF.0.01	-0.161533	0.0812185	0.850838	0.725625	0.997658	0.0467154	0.965776
GLIPR2.LoF.0.01	0.622169	0.312912	1.86296	1.0089	3.44002	0.0467767	0.965776
SCAND1.LoF.0.01	0.661611	0.332832	1.93791	1.0093	3.72089	0.0468306	0.965776
LHFPL3.LoF.0.01	0.910071	0.458039	2.4845	1.01239	6.09719	0.0469353	0.965776
HDAC11.LoF.0.01	-0.620518	0.312389	0.537666	0.291475	0.991798	0.0469927	0.965776
PID1.LoF.0.01	-0.758307	0.381883	0.468459	0.221619	0.990232	0.0470663	0.965776
RNF112.LoF.0.01	-0.646317	0.325581	0.523972	0.276801	0.991855	0.0471314	0.965776
ZBTB47.LoF.0.01	0.910429	0.45863	2.48539	1.01158	6.10644	0.0471324	0.965776
POU2F3.LoF.0.01	0.614041	0.309377	1.84788	1.00769	3.38861	0.0471704	0.965776
CXCR5.LoF.0.01	2.0476	1.03182	7.74928	1.02555	58.555	0.0472052	0.965776
JAGN1.LoF.0.01	0.42217	0.212761	1.52527	1.00517	2.31447	0.0472291	0.965776
PGGHG.LoF.0.01	-0.25298	0.127525	0.776483	0.604757	0.996974	0.0472825	0.965776
PFKFB2.LoF.0.01	0.759822	0.383089	2.1379	1.00901	4.52979	0.0473217	0.965776
LRRC14.LoF.0.01	0.851389	0.429268	2.3429	1.01007	5.43443	0.0473282	0.965776
PREPL.LoF.0.01	-0.382388	0.192844	0.68223	0.467497	0.995596	0.0473805	0.965776
ERICH4.LoF.0.01	1.04097	0.525026	2.83196	1.01199	7.92499	0.0474002	0.965776
SMPDL3B.LoF.0.01	0.32844	0.165664	1.3888	1.00375	1.92157	0.0474166	0.965776
SYF2.LoF.0.01	-0.826513	0.416899	0.437572	0.193276	0.990653	0.0474209	0.965776
TLCD3A.LoF.0.01	1.04151	0.525444	2.83349	1.01171	7.93577	0.0474624	0.965776
ZBTB44.LoF.0.01	1.24586	0.628546	3.47592	1.01401	11.9151	0.0474646	0.965776
TBX6.LoF.0.01	-0.616298	0.310966	0.53994	0.293525	0.993218	0.047493	0.965776
OR2B2.LoF.0.01	-0.333667	0.168365	0.716292	0.514962	0.996335	0.0475007	0.965776
CRISP2.LoF.0.01	-0.580283	0.292848	0.55974	0.315289	0.993719	0.0475335	0.965776
TPPP2.LoF.0.01	0.207622	0.104793	1.23075	1.00223	1.51137	0.047562	0.965776
COPZ1.LoF.0.01	-0.184941	0.0933523	0.831153	0.692178	0.998031	0.0475795	0.965776
CDK11A.LoF.0.01	0.214137	0.10809	1.23879	1.00228	1.53111	0.0475806	0.965776
SPATA31D4.LoF.0.01	2.80311	1.4151	16.4959	1.02995	264.2	0.0476069	0.965776
GCNT3.LoF.0.01	-0.287936	0.145414	0.74981	0.563861	0.99708	0.0476914	0.965776
PTH1R.LoF.0.01	1.25008	0.631462	3.49062	1.01249	12.0341	0.0477408	0.965776
CRYGA.LoF.0.01	-0.969447	0.489804	0.379293	0.145226	0.990613	0.047787	0.965776
LDHAL6A.LoF.0.01	-0.179932	0.0909104	0.835327	0.698992	0.998254	0.0477914	0.965776
MKNK2.LoF.0.01	-0.58028	0.293206	0.559742	0.315069	0.994419	0.0478068	0.965776
HLA-F.LoF.0.01	-0.507006	0.256187	0.602296	0.364535	0.995132	0.0478112	0.965776
KCNG4.LoF.0.01	0.54952	0.277689	1.73242	1.00526	2.98557	0.0478267	0.965776
LRRC73.LoF.0.01	1.44034	0.728026	4.22213	1.0135	17.589	0.0478817	0.965803
ASAP3.LoF.0.01	-0.454779	0.230078	0.634588	0.404246	0.996181	0.0480839	0.968001
RGP1.LoF.0.01	-0.824679	0.417411	0.438376	0.193437	0.993468	0.0481881	0.968001
TIPARP.LoF.0.01	1.0453	0.529166	2.84425	1.00817	8.02423	0.048227	0.968001
MYO1D.LoF.0.01	0.471596	0.238781	1.60255	1.00359	2.55897	0.048267	0.968001
RIMKLA.LoF.0.01	-1.25108	0.633612	0.286196	0.082665	0.990842	0.0483237	0.968001
OR10A3.LoF.0.01	-0.815674	0.413222	0.442341	0.196796	0.994258	0.0483894	0.968001
GABRA5.LoF.0.01	-1.19515	0.606183	0.302659	0.0922486	0.992993	0.0486553	0.968001
CCER1.LoF.0.01	0.721811	0.366183	2.05816	1.0041	4.21871	0.0487035	0.968001
IBSP.LoF.0.01	-0.643543	0.326496	0.525428	0.277073	0.996396	0.0487169	0.968001
ENOPH1.LoF.0.01	-0.949418	0.481813	0.386966	0.150503	0.994948	0.0487798	0.968001
PLEKHA7.LoF.0.01	0.549365	0.278878	1.73215	1.00277	2.99207	0.0488484	0.968001
NDUFV3.LoF.0.01	0.444898	0.225957	1.56033	1.00202	2.42971	0.0489587	0.968001
KCNE4.LoF.0.01	1.39852	0.710433	4.0492	1.00609	16.2968	0.049005	0.968001
NKD2.LoF.0.01	0.672305	0.341593	1.95875	1.00279	3.82603	0.0490512	0.968001
COG1.LoF.0.01	0.604143	0.307102	1.82968	1.00223	3.34031	0.0491553	0.968001
HEY1.LoF.0.01	0.826611	0.420248	2.28556	1.00293	5.20853	0.0491881	0.968001
ZSWIM1.LoF.0.01	1.65977	0.844309	5.2581	1.00494	27.5118	0.0493174	0.968001
FRAT1.LoF.0.01	1.39859	0.712254	4.04949	1.00258	16.3562	0.0495747	0.968001
SEPSECS.LoF.0.01	0.379409	0.193239	1.46142	1.00066	2.13434	0.0495975	0.968001
SEC11A.LoF.0.01	1.98187	1.0099	7.2563	1.00247	52.5242	0.0497107	0.968001
C9orf116.LoF.0.01	0.525357	0.267721	1.69106	1.00062	2.85791	0.0497245	0.968001
DLX6.LoF.0.01	1.02843	0.524309	2.79667	1.00078	7.81524	0.0498207	0.968001
TTBK1.LoF.0.01	1.62836	0.830234	5.09551	1.0011	25.9357	0.0498414	0.968001
SULT1C3.LoF.0.01	-0.478006	0.243731	0.620018	0.384536	0.999707	0.0498551	0.968001
ZNF544.LoF.0.01	0.303854	0.154974	1.35507	1.0001	1.83603	0.0499172	0.968001
LILRA2.LoF.0.01	-0.11077	0.0565355	0.895145	0.801252	1.00004	0.0500772	0.968001
CBX3.LoF.0.01	0.911393	0.465201	2.48779	0.999599	6.19156	0.0500968	0.968001
TBX10.LoF.0.01	-0.352572	0.180149	0.702878	0.493781	1.00052	0.0503338	0.968001
CEP44.LoF.0.01	0.120141	0.0614173	1.12766	0.999763	1.27191	0.0504487	0.968001
DIP2A.LoF.0.01	0.640939	0.327751	1.89826	0.998548	3.60864	0.0505161	0.968001
LYZL1.LoF.0.01	0.937167	0.47949	2.55274	0.99737	6.53366	0.0506407	0.968001
UHRF1BP1L.LoF.0.01	-0.39697	0.203186	0.672354	0.451484	1.00128	0.0507341	0.968001
PNMT.LoF.0.01	-0.534995	0.273923	0.585672	0.342363	1.0019	0.0508101	0.968001
CLEC1A.LoF.0.01	-0.47055	0.241171	0.624659	0.389362	1.00215	0.0510446	0.968001
RAD51AP1.LoF.0.01	-0.933544	0.478532	0.393158	0.153898	1.00439	0.0510752	0.968001
FGF3.LoF.0.01	1.03788	0.532049	2.82323	0.995076	8.01004	0.0510905	0.968001
ETFA.LoF.0.01	0.490583	0.251574	1.63327	0.997501	2.67425	0.0511694	0.968001
ACBD3.LoF.0.01	-1.1836	0.607456	0.306175	0.0930876	1.00704	0.0513606	0.968001
MYEOV.LoF.0.01	-0.815099	0.418429	0.442596	0.19491	1.00503	0.051415	0.968001
C11orf80.LoF.0.01	-0.47235	0.242576	0.623535	0.387593	1.0031	0.0515074	0.968001
SMC4.LoF.0.01	0.372837	0.19148	1.45185	0.997539	2.11306	0.0515181	0.968001
LIPN.LoF.0.01	-0.55778	0.286479	0.572479	0.326515	1.00373	0.0515324	0.968001
AC008764.4.LoF.0.01	-0.912532	0.468766	0.401506	0.160203	1.00627	0.0515739	0.968001
COX5B.LoF.0.01	1.23272	0.633321	3.43055	0.991448	11.8702	0.0516024	0.968001
LAMTOR4.LoF.0.01	0.566614	0.291143	1.76229	0.995982	3.11819	0.0516345	0.968001
LYRM9.LoF.0.01	1.6219	0.833405	5.0627	0.988493	25.9293	0.0516416	0.968001
MCF2L.LoF.0.01	-0.207709	0.106736	0.812443	0.659079	1.00149	0.0516547	0.968001
ANKDD1B.LoF.0.01	-0.331894	0.17056	0.717563	0.513661	1.00241	0.0516654	0.968001
ANKRD33.LoF.0.01	-0.582767	0.299502	0.558351	0.310432	1.00427	0.0516797	0.968001
OXSR1.LoF.0.01	1.13781	0.584835	3.11993	0.991569	9.81672	0.0517118	0.968001
TRMT2A.LoF.0.01	-0.0835865	0.0429798	0.919812	0.8455	1.00065	0.0518012	0.968001
FBXL7.LoF.0.01	2.08989	1.07501	8.08403	0.983016	66.4806	0.0518884	0.968001
UGDH.LoF.0.01	-0.394547	0.202952	0.673985	0.452787	1.00324	0.0518908	0.968001
MYO1C.LoF.0.01	0.307142	0.158034	1.35953	0.997399	1.85315	0.0519529	0.968001
DTNB.LoF.0.01	0.494078	0.254219	1.63899	0.995818	2.69756	0.0519541	0.968001
ACAN.LoF.0.01	-0.943387	0.485542	0.389307	0.150311	1.00831	0.0520212	0.968001
YBX2.LoF.0.01	-0.391133	0.2014	0.67629	0.45572	1.00362	0.0521291	0.968001
SLC25A17.LoF.0.01	0.63254	0.325715	1.88239	0.994156	3.56421	0.0521363	0.968001
PLA1A.LoF.0.01	0.636255	0.327631	1.88939	0.994116	3.59093	0.0521387	0.968001
OSBP2.LoF.0.01	-0.326074	0.167907	0.721752	0.519353	1.00303	0.0521387	0.968001
VEZT.LoF.0.01	0.759318	0.391019	2.13682	0.992946	4.59843	0.0521495	0.968001
BOP1.LoF.0.01	-0.765068	0.394073	0.465302	0.214928	1.00734	0.0522059	0.968001
RPL27A.LoF.0.01	1.36825	0.705104	3.92847	0.98634	15.6466	0.0523191	0.968001
CWC25.LoF.0.01	0.620939	0.320005	1.86067	0.993749	3.48389	0.0523311	0.968001
ZFYVE9.LoF.0.01	-1.13842	0.586791	0.320325	0.101415	1.01176	0.0523709	0.968001
SOGA1.LoF.0.01	-0.946189	0.487757	0.388218	0.149241	1.00986	0.052395	0.968001
ZNF541.LoF.0.01	1.11211	0.573353	3.04077	0.988406	9.35473	0.0524216	0.968001
FRRS1L.LoF.0.01	0.550896	0.284025	1.73481	0.994224	3.02704	0.0524276	0.968001
SLC30A7.LoF.0.01	-0.690266	0.355922	0.501443	0.249606	1.00737	0.0524554	0.968001
INPP5D.LoF.0.01	-0.59692	0.307799	0.550505	0.301132	1.00639	0.0524626	0.968001
FBXO46.LoF.0.01	2.65951	1.37164	14.2893	0.971509	210.172	0.052511	0.968001
UPK3B.LoF.0.01	-0.468562	0.241682	0.625902	0.389747	1.00515	0.0525303	0.968001
THAP3.LoF.0.01	0.934931	0.482406	2.54704	0.989471	6.55643	0.0526163	0.968001
OR4N5.LoF.0.01	-0.749713	0.386882	0.472502	0.221352	1.00861	0.0526429	0.968001
CBLC.LoF.0.01	-0.225395	0.116319	0.798201	0.635476	1.00259	0.0526563	0.968001
NFATC3.LoF.0.01	0.632591	0.32647	1.88248	0.992736	3.56967	0.0526635	0.968001
AKT2.LoF.0.01	-1.20881	0.623853	0.298552	0.0878994	1.01404	0.052666	0.968001
FBXW4.LoF.0.01	0.999717	0.516029	2.71751	0.988368	7.47178	0.0527048	0.968001
CKS2.LoF.0.01	1.60692	0.829502	4.98743	0.981274	25.3491	0.0527206	0.968001
SLC22A9.LoF.0.01	-0.165418	0.0854047	0.847539	0.716906	1.00198	0.0527606	0.968001
MRPS26.LoF.0.01	0.626644	0.323628	1.87132	0.992362	3.52879	0.0528299	0.968001
LMOD3.LoF.0.01	0.734182	0.379271	2.08378	0.990853	4.38221	0.0528957	0.968001
NFU1.LoF.0.01	1.12207	0.579658	3.07121	0.986039	9.56585	0.0528993	0.968001
SCMH1.LoF.0.01	1.01334	0.523512	2.75479	0.987337	7.68618	0.0529091	0.968001
C12orf65.LoF.0.01	0.365007	0.188662	1.44052	0.995241	2.08503	0.0530261	0.968001
GML.LoF.0.01	1.02516	0.530042	2.78754	0.986371	7.87775	0.0530994	0.968001
OR5W2.LoF.0.01	-0.662441	0.342591	0.515591	0.263443	1.00908	0.0531594	0.968001
CLEC4C.LoF.0.01	0.211187	0.109239	1.23514	0.997083	1.53004	0.0532047	0.968001
OR7C1.LoF.0.01	-0.24329	0.125869	0.784044	0.612631	1.00342	0.0532513	0.968001
RFK.LoF.0.01	2.65872	1.37557	14.278	0.963293	211.63	0.0532599	0.968001
NBAS.LoF.0.01	0.0833755	0.0431376	1.08695	0.998826	1.18285	0.0532635	0.968001
NEK1.LoF.0.01	-0.2926	0.151403	0.746321	0.554688	1.00416	0.0532868	0.968001
LPXN.LoF.0.01	0.790338	0.408965	2.20414	0.988829	4.91312	0.0532942	0.968001
CYP20A1.LoF.0.01	-0.511215	0.264539	0.599766	0.35711	1.00731	0.0533003	0.968001
CPXM2.LoF.0.01	0.307471	0.159125	1.35998	0.995596	1.85773	0.0533261	0.968001
ACAD11.LoF.0.01	-0.3609	0.186855	0.697049	0.483291	1.00535	0.0534281	0.968001
KDM4B.LoF.0.01	1.36121	0.70478	3.90091	0.980043	15.527	0.0534343	0.968001
DDI1.LoF.0.01	1.96871	1.01941	7.16143	0.971092	52.8128	0.0534552	0.968001
MAP3K12.LoF.0.01	1.22962	0.636778	3.41993	0.981705	11.9139	0.0534835	0.968001
SPINDOC.LoF.0.01	1.97437	1.02283	7.20208	0.97008	53.4698	0.0535698	0.968001
PRKCQ.LoF.0.01	0.876954	0.454321	2.40357	0.986576	5.85574	0.053576	0.968001
KIAA0040.LoF.0.01	-0.163512	0.084723	0.849156	0.719234	1.00255	0.0536118	0.968001
GRASP.LoF.0.01	-1.08435	0.561917	0.338121	0.112398	1.01715	0.0536402	0.968001
GOLT1A.LoF.0.01	1.01483	0.525994	2.75889	0.984011	7.73518	0.0536871	0.968001
TMEM126A.LoF.0.01	-0.972894	0.504449	0.377988	0.140631	1.01595	0.0537774	0.968001
PCSK7.LoF.0.01	-0.196427	0.101888	0.821661	0.672921	1.00328	0.0538704	0.968001
AXDND1.LoF.0.01	0.183544	0.0952365	1.20147	0.996885	1.44804	0.0539498	0.968001
AGAP9.LoF.0.01	-0.157126	0.081554	0.854596	0.728351	1.00272	0.0540232	0.968001
CHKB-CPT1B.LoF.0.01	0.874215	0.453848	2.39699	0.98479	5.83432	0.0540754	0.968001
NDST2.LoF.0.01	-0.605802	0.314609	0.545637	0.294512	1.01089	0.0541577	0.968001
AC104472.3.LoF.0.01	-0.913754	0.474639	0.401016	0.158176	1.01668	0.0542101	0.968001
MR1.LoF.0.01	-0.59459	0.308884	0.551789	0.301193	1.01088	0.054235	0.968001
ADIG.LoF.0.01	0.823357	0.427729	2.27813	0.98512	5.26829	0.0542363	0.968001
ZNF442.LoF.0.01	-0.446604	0.232088	0.639797	0.405962	1.00832	0.0543188	0.968001
SLC6A13.LoF.0.01	0.110843	0.0576336	1.11722	0.997883	1.25083	0.054449	0.968001
ITPRID1.LoF.0.01	-0.183965	0.0956574	0.831965	0.689731	1.00353	0.054459	0.968001
CA7.LoF.0.01	-1.20635	0.627301	0.299288	0.0875224	1.02343	0.0544691	0.968001
H2BC18.LoF.0.01	1.94352	1.01093	6.98329	0.962807	50.6502	0.0545419	0.968001
SI.LoF.0.01	0.188563	0.0980843	1.20751	0.996325	1.46347	0.0545481	0.968001
CDH20.LoF.0.01	1.08078	0.562241	2.94698	0.979011	8.87087	0.054572	0.968001
JPT2.LoF.0.01	0.825054	0.429534	2.282	0.983308	5.29594	0.0547558	0.968001
DAO.LoF.0.01	-0.533631	0.277834	0.586472	0.340212	1.01098	0.0547709	0.968001
ELMO2.LoF.0.01	0.87104	0.453719	2.38939	0.981916	5.81435	0.0548858	0.968001
DHRS13.LoF.0.01	-0.582511	0.303558	0.558494	0.308053	1.01254	0.0549921	0.968001
INPP5B.LoF.0.01	-0.123042	0.0641227	0.884227	0.779796	1.00264	0.0550035	0.968001
TPGS1.LoF.0.01	0.5051	0.263363	1.65715	0.98897	2.77678	0.0551264	0.968001
ZFP57.LoF.0.01	0.932742	0.486349	2.54147	0.979707	6.59285	0.0551303	0.968001
PLS1.LoF.0.01	0.739239	0.385461	2.09434	0.983867	4.45819	0.0551366	0.968001
APEX1.LoF.0.01	-0.314562	0.164052	0.730109	0.529351	1.007	0.0551811	0.968001
TMEM106C.LoF.0.01	0.37348	0.194793	1.45278	0.99172	2.1282	0.0551976	0.968001
AC004997.1.LoF.0.01	0.870848	0.454224	2.38894	0.980757	5.81899	0.0552103	0.968001
GRB7.LoF.0.01	0.673044	0.351058	1.9602	0.985083	3.90055	0.0552141	0.968001
DENND6A.LoF.0.01	-0.519077	0.270806	0.59507	0.349988	1.01177	0.055265	0.968001
OR8H3.LoF.0.01	1.10776	0.578018	3.02757	0.975158	9.39968	0.0553057	0.968001
PITPNM1.LoF.0.01	0.696315	0.363368	2.00635	0.984239	4.08988	0.0553299	0.968001
HNRNPUL2-BSCL2.LoF.0.01	1.10673	0.577548	3.02445	0.975052	9.38135	0.0553337	0.968001
MFSD2A.LoF.0.01	1.00161	0.523032	2.72266	0.976742	7.5894	0.0554907	0.968001
H1-4.LoF.0.01	1.94978	1.01834	7.02714	0.954883	51.7139	0.0555354	0.968001
GPATCH11.LoF.0.01	0.534989	0.279418	1.70743	0.98741	2.95249	0.0555367	0.968001
ATF6B.LoF.0.01	-0.603136	0.315012	0.547093	0.295065	1.01439	0.055538	0.968001
POM121.LoF.0.01	0.590912	0.308742	1.80563	0.985878	3.30702	0.0556288	0.968001
NKX2-1.LoF.0.01	-1.17209	0.612432	0.309719	0.0932514	1.02868	0.0556416	0.968001
NEK2.LoF.0.01	0.326357	0.170561	1.38591	0.992089	1.93606	0.0556929	0.968001
CPLX1.LoF.0.01	1.3861	0.724582	3.99922	0.966493	16.5483	0.0557519	0.968091
ZSWIM7.LoF.0.01	-0.428251	0.223972	0.651648	0.420111	1.01079	0.0558663	0.969127
EPHB4.LoF.0.01	1.09791	0.574328	2.99789	0.972609	9.24047	0.0559229	0.969127
OR4D6.LoF.0.01	-1.25309	0.655732	0.285621	0.0789986	1.03267	0.056008	0.969127
PRIMPOL.LoF.0.01	-0.483617	0.253093	0.616549	0.375431	1.01252	0.0560273	0.969127
CYP2A7.LoF.0.01	-0.362864	0.190036	0.695681	0.479345	1.00965	0.0562044	0.971255
OR14C36.LoF.0.01	0.867811	0.454689	2.38169	0.976892	5.80664	0.0563158	0.971364
RIC3.LoF.0.01	-0.802706	0.420636	0.448115	0.196488	1.02198	0.0563495	0.971364
PANK1.LoF.0.01	-0.751064	0.39361	0.471864	0.218157	1.02062	0.0563729	0.971364
TAS2R3.LoF.0.01	-0.826838	0.43342	0.43743	0.187057	1.02292	0.05643	0.971417
RSPH10B2.LoF.0.01	1.94583	1.02069	6.99944	0.946748	51.7478	0.0565992	0.972557
C15orf39.LoF.0.01	-0.92923	0.487466	0.394858	0.15188	1.02655	0.0566187	0.972557
UNC13D.LoF.0.01	0.263256	0.138155	1.30116	0.9925	1.70581	0.0567127	0.972557
FIZ1.LoF.0.01	1.94078	1.01851	6.96418	0.946012	51.2676	0.0567127	0.972557
GGTLC1.LoF.0.01	-0.233434	0.122559	0.79181	0.622725	1.0068	0.0568238	0.973534
PACSIN3.LoF.0.01	-0.549517	0.289062	0.577229	0.327562	1.01719	0.0572981	0.975247
CCDC114.LoF.0.01	-0.629756	0.331271	0.532722	0.278302	1.01973	0.0572981	0.975247
ZNF773.LoF.0.01	-0.255341	0.134348	0.774652	0.595316	1.00801	0.0573548	0.975247
TBC1D10C.LoF.0.01	0.394974	0.207933	1.48435	0.987504	2.23116	0.057495	0.975247
LILRB1.LoF.0.01	-0.198651	0.104599	0.819836	0.667868	1.00638	0.0575427	0.975247
CHMP5.LoF.0.01	1.59491	0.839805	4.92789	0.950176	25.5574	0.0575466	0.975247
FRMD1.LoF.0.01	0.37189	0.195824	1.45047	0.988146	2.12911	0.0575519	0.975247
C3orf67.LoF.0.01	-0.376498	0.198359	0.68626	0.465203	1.01236	0.0576873	0.975247
ZFAND2A.LoF.0.01	-0.61431	0.323697	0.541014	0.286861	1.02034	0.0577231	0.975247
CACNA2D2.LoF.0.01	-1.16435	0.613545	0.312125	0.0937711	1.03894	0.0577311	0.975247
JAM2.LoF.0.01	-0.738332	0.389173	0.47791	0.222882	1.02475	0.0578043	0.975247
JMY.LoF.0.01	-0.76193	0.401697	0.466765	0.212406	1.02572	0.0578575	0.975247
ZNF677.LoF.0.01	-0.0993222	0.0523655	0.905451	0.817129	1.00332	0.0578655	0.975247
ZMPSTE24.LoF.0.01	-0.350289	0.184746	0.704484	0.49047	1.01188	0.0579522	0.975247
OR5T1.LoF.0.01	-0.477982	0.252146	0.620033	0.378254	1.01636	0.0580056	0.975247
MALSU1.LoF.0.01	-0.211019	0.111329	0.809759	0.651014	1.00721	0.0580323	0.975247
REEP3.LoF.0.01	0.693963	0.366253	2.00163	0.97639	4.10341	0.0581233	0.975247
ATG7.LoF.0.01	0.313381	0.165397	1.36804	0.989261	1.89186	0.05813	0.975247
HNF1A.LoF.0.01	-0.741133	0.391174	0.476574	0.221389	1.0259	0.0581407	0.975247
KIF7.LoF.0.01	-0.317356	0.167716	0.728072	0.524097	1.01143	0.0584615	0.975247
FAM110D.LoF.0.01	1.20854	0.638807	3.34859	0.957412	11.7119	0.0585073	0.975247
AC067752.1.LoF.0.01	-1.24436	0.657771	0.288125	0.0793735	1.04589	0.0585208	0.975247
SKA3.LoF.0.01	0.66359	0.350788	1.94175	0.97633	3.8618	0.0585289	0.975247
CNTROB.LoF.0.01	-0.30587	0.161733	0.736482	0.536405	1.01119	0.0585976	0.975247
BLOC1S5.LoF.0.01	1.54192	0.815371	4.67355	0.945343	23.105	0.0586152	0.975247
ULK2.LoF.0.01	0.539413	0.285285	1.715	0.980448	2.99988	0.058653	0.975247
JTB.LoF.0.01	1.55203	0.820847	4.72104	0.944755	23.5916	0.0586557	0.975247
BORA.LoF.0.01	0.49139	0.259912	1.63459	0.982124	2.7205	0.0586773	0.975247
NREP.LoF.0.01	0.192687	0.101926	1.2125	0.992937	1.48062	0.0586976	0.975247
GPR142.LoF.0.01	0.108576	0.0574554	1.11469	0.995972	1.24756	0.0587922	0.975247
FOXI2.LoF.0.01	-0.431452	0.228345	0.649565	0.415194	1.01623	0.0588288	0.975247
ZP1.LoF.0.01	0.349149	0.184842	1.41786	0.986945	2.03692	0.0589047	0.975247
RNF213.LoF.0.01	-0.237627	0.125831	0.788497	0.616156	1.00904	0.0589631	0.975247
CSPG4.LoF.0.01	-0.44277	0.234496	0.642255	0.405602	1.01698	0.0590024	0.975247
NNT.LoF.0.01	0.754303	0.399492	2.12613	0.971707	4.65205	0.0590052	0.975247
NXPE1.LoF.0.01	-0.341995	0.181153	0.710352	0.49805	1.01315	0.0590419	0.975247
RFXAP.LoF.0.01	1.05596	0.559454	2.87473	0.960242	8.60626	0.0590949	0.975247
MRPS11.LoF.0.01	1.34775	0.714163	3.84876	0.94932	15.6037	0.0591371	0.975247
LTB.LoF.0.01	1.56457	0.829408	4.78062	0.940758	24.2935	0.0592461	0.975247
PLBD2.LoF.0.01	-0.574789	0.304759	0.562824	0.309711	1.02279	0.0592884	0.975247
PCED1B.LoF.0.01	1.33931	0.710187	3.81641	0.948706	15.3525	0.0593157	0.975247
PIK3CB.LoF.0.01	0.557933	0.29597	1.74706	0.978076	3.12063	0.0594169	0.975247
OR6F1.LoF.0.01	-0.842854	0.447231	0.43048	0.179169	1.03429	0.0594826	0.975247
KIAA0232.LoF.0.01	-0.993193	0.527094	0.370392	0.131823	1.04072	0.0595265	0.975247
LGALS3.LoF.0.01	0.976008	0.518153	2.65384	0.961201	7.32716	0.0596156	0.975247
ARHGAP11A.LoF.0.01	-0.344983	0.18316	0.708232	0.494615	1.01411	0.0596321	0.975247
ZNF668.LoF.0.01	1.06845	0.567417	2.91086	0.957253	8.8515	0.0596994	0.975247
SLC2A12.LoF.0.01	0.745204	0.395818	2.10687	0.969864	4.57683	0.059742	0.975247
FAM205A.LoF.0.01	-0.533414	0.283378	0.586599	0.336608	1.02225	0.0597902	0.975247
ZNF451.LoF.0.01	-0.422167	0.224303	0.655625	0.422401	1.01762	0.0598191	0.975247
AIP.LoF.0.01	1.90406	1.01189	6.71309	0.923814	48.7821	0.0598784	0.975247
RAPGEF1.LoF.0.01	-0.606617	0.322657	0.545192	0.289667	1.02613	0.060098	0.975247
EIF2B4.LoF.0.01	0.726482	0.386462	2.06779	0.969492	4.41032	0.0601312	0.975247
DKK1.LoF.0.01	1.87904	0.999605	6.54722	0.922945	46.4449	0.0601381	0.975247
RNF146.LoF.0.01	-0.410024	0.218227	0.663634	0.432683	1.01786	0.0602601	0.975247
CAPN9.LoF.0.01	-0.128164	0.0682895	0.879709	0.769502	1.0057	0.0605494	0.975247
ZNF365.LoF.0.01	-0.838071	0.446629	0.432544	0.18024	1.03803	0.0605954	0.975247
KRT25.LoF.0.01	0.573558	0.305684	1.77457	0.974742	3.2307	0.0606122	0.975247
UACA.LoF.0.01	0.161165	0.0859072	1.17488	0.992813	1.39033	0.0606499	0.975247
UCN2.LoF.0.01	1.72119	0.917712	5.59118	0.925403	33.7812	0.0607212	0.975247
GJA3.LoF.0.01	-0.631575	0.336764	0.531754	0.274822	1.02889	0.0607351	0.975247
ZFP28.LoF.0.01	0.714671	0.381151	2.04351	0.968134	4.3134	0.0607883	0.975247
OR5D13.LoF.0.01	2.49849	1.33366	12.1641	0.890935	166.079	0.0610127	0.975247
LMNTD2.LoF.0.01	0.281485	0.150254	1.3251	0.987071	1.77888	0.0610141	0.975247
SIN3B.LoF.0.01	0.984031	0.525545	2.67522	0.955006	7.49397	0.0611505	0.975247
LLGL2.LoF.0.01	-0.367563	0.196393	0.69242	0.47119	1.01752	0.0612661	0.975247
RDH14.LoF.0.01	0.813295	0.434602	2.25533	0.962208	5.28628	0.0612957	0.975247
C1QC.LoF.0.01	-1.13686	0.607541	0.320825	0.0975256	1.0554	0.0613098	0.975247
DHX40.LoF.0.01	1.37316	0.734101	3.94781	0.936432	16.6431	0.0614101	0.975247
PIPOX.LoF.0.01	-0.492587	0.263382	0.611044	0.364651	1.02392	0.0614511	0.975247
CCKAR.LoF.0.01	-0.621506	0.332357	0.537135	0.280011	1.03037	0.0614851	0.975247
CCNA1.LoF.0.01	1.8855	1.00861	6.58965	0.912675	47.5782	0.0615659	0.975247
MTHFSD.LoF.0.01	0.320652	0.171566	1.37803	0.984504	1.92884	0.0616254	0.975247
C14orf180.LoF.0.01	-0.724705	0.387822	0.484467	0.226539	1.03606	0.0616709	0.975247
GLRB.LoF.0.01	0.684062	0.366086	1.98191	0.967087	4.06166	0.0616808	0.975247
BCL9.LoF.0.01	-0.998055	0.534506	0.368596	0.129291	1.05083	0.0618671	0.975247
SCRN3.LoF.0.01	-0.325169	0.174165	0.722405	0.513486	1.01633	0.0618985	0.975247
SERPINE2.LoF.0.01	1.32803	0.711346	3.7736	0.935936	15.2148	0.0619127	0.975247
ENO2.LoF.0.01	-1.21312	0.64984	0.297268	0.0831752	1.06244	0.0619298	0.975247
PYHIN1.LoF.0.01	-0.281756	0.150966	0.754458	0.561216	1.01424	0.0619912	0.975247
C14orf28.LoF.0.01	-0.614856	0.329509	0.540719	0.283457	1.03147	0.0620455	0.975247
ASAP2.LoF.0.01	1.07089	0.574123	2.91798	0.947062	8.99052	0.0621441	0.975247
EPHX1.LoF.0.01	-0.442168	0.237183	0.642642	0.403715	1.02297	0.0622874	0.975247
KIR2DL3.LoF.0.01	-0.117289	0.0629393	0.889328	0.786117	1.00609	0.0623893	0.975247
CFAP70.LoF.0.01	0.449308	0.24116	1.56723	0.976905	2.51427	0.0624468	0.975247
ALDH3A2.LoF.0.01	0.400255	0.214862	1.49221	0.979342	2.27365	0.0624842	0.975247
SLC35E2A.LoF.0.01	0.271261	0.145625	1.31162	0.985936	1.74488	0.0625	0.975247
ZC3H18.LoF.0.01	2.54346	1.36551	12.7236	0.875518	184.908	0.0625115	0.975247
SFRP2.LoF.0.01	-1.22446	0.657377	0.293916	0.0810314	1.06609	0.062513	0.975247
RAB27A.LoF.0.01	0.806513	0.433058	2.24008	0.958601	5.23469	0.0625518	0.975247
PI4KB.LoF.0.01	-0.631603	0.339189	0.531739	0.273511	1.03376	0.0625893	0.975247
MS4A3.LoF.0.01	0.849707	0.456317	2.33896	0.956309	5.72068	0.0625893	0.975247
MOSPD3.LoF.0.01	-0.468138	0.251449	0.626167	0.382519	1.02501	0.0626369	0.975247
FANCD2.LoF.0.01	-0.233399	0.125378	0.791838	0.619316	1.01242	0.0626643	0.975247
ZDBF2.LoF.0.01	0.321294	0.172671	1.37891	0.983005	1.93427	0.0627827	0.975247
TDRD3.LoF.0.01	-0.665688	0.357959	0.51392	0.254797	1.03656	0.0629318	0.975247
MBD1.LoF.0.01	-0.951276	0.511549	0.386248	0.141719	1.0527	0.0629419	0.975247
C9orf43.LoF.0.01	-0.383958	0.206493	0.68116	0.454442	1.02099	0.0629666	0.975247
OTULINL.LoF.0.01	-0.493632	0.265527	0.610405	0.362741	1.02716	0.0630188	0.975247
TRAK1.LoF.0.01	0.724437	0.389695	2.06357	0.9614	4.42929	0.0630289	0.975247
ARRDC5.LoF.0.01	1.52265	0.81933	4.58436	0.920133	22.8405	0.0631117	0.975247
KLHL9.LoF.0.01	-0.62835	0.33813	0.533471	0.274972	1.03498	0.0631248	0.975247
TFCP2L1.LoF.0.01	2.52848	1.36072	12.5344	0.870636	180.457	0.0631422	0.975247
SLC66A2.LoF.0.01	0.546645	0.29421	1.72745	0.970439	3.07497	0.063167	0.975247
MANSC1.LoF.0.01	0.361997	0.194902	1.43619	0.980188	2.10435	0.0632645	0.975247
MSH6.LoF.0.01	0.356028	0.191757	1.42765	0.980379	2.07897	0.0633592	0.975247
C16orf87.LoF.0.01	0.892278	0.480665	2.44068	0.951396	6.26126	0.0634045	0.975247
SLC25A4.LoF.0.01	0.881937	0.475139	2.41557	0.951862	6.13009	0.0634293	0.975247
LILRB2.LoF.0.01	-0.462782	0.249362	0.62953	0.386149	1.02631	0.0634731	0.975247
FAM131A.LoF.0.01	0.579192	0.312193	1.7846	0.967823	3.29067	0.0635624	0.975247
TOE1.LoF.0.01	-0.487292	0.262778	0.614288	0.367021	1.02814	0.063684	0.975247
U2SURP.LoF.0.01	1.30454	0.703603	3.68599	0.928187	14.6377	0.0637265	0.975247
ZNF280B.LoF.0.01	-1.21993	0.6583	0.295251	0.0812521	1.07287	0.0638602	0.975247
HSD17B8.LoF.0.01	0.173412	0.0935884	1.18936	0.990029	1.42881	0.063894	0.975247
HERC4.LoF.0.01	1.15104	0.621203	3.16148	0.935646	10.6824	0.063894	0.975247
PPP1R26.LoF.0.01	-1.13467	0.612541	0.321528	0.0967862	1.06813	0.0639676	0.975247
POU5F2.LoF.0.01	-1.21789	0.6577	0.295854	0.0815139	1.0738	0.0640619	0.975247
TIMMDC1.LoF.0.01	-0.30097	0.162555	0.7401	0.538172	1.01779	0.0640973	0.975247
SNRPB.LoF.0.01	1.51837	0.820305	4.56478	0.914454	22.7865	0.0641712	0.975247
PM20D2.LoF.0.01	-0.755626	0.408327	0.469716	0.210989	1.04571	0.0642347	0.975247
EVI5.LoF.0.01	0.445259	0.240628	1.56089	0.973973	2.5015	0.0642555	0.975247
ANKEF1.LoF.0.01	-0.528945	0.285885	0.589226	0.336459	1.03189	0.0642851	0.975247
FGF11.LoF.0.01	-0.372961	0.201615	0.688692	0.463881	1.02245	0.0643324	0.975247
NDUFS4.LoF.0.01	0.595194	0.321873	1.81338	0.964952	3.40779	0.0644347	0.975247
CD3EAP.LoF.0.01	-0.932454	0.504627	0.393587	0.146384	1.05825	0.0646294	0.975247
FOCAD.LoF.0.01	-0.16244	0.0879144	0.850067	0.715515	1.00992	0.0646443	0.975247
LEMD1.LoF.0.01	-0.357878	0.193742	0.699158	0.478254	1.0221	0.0647202	0.975247
DBX1.LoF.0.01	0.955466	0.517874	2.59988	0.942172	7.17426	0.0650414	0.975247
MGP.LoF.0.01	-0.544656	0.295219	0.580041	0.32521	1.03456	0.0650489	0.975247
ANKLE2.LoF.0.01	0.498095	0.269986	1.64558	0.9694	2.79342	0.0650534	0.975247
GPRC5B.LoF.0.01	1.04948	0.569064	2.85617	0.936238	8.71326	0.0651508	0.975247
MSRB3.LoF.0.01	-0.672813	0.364914	0.510271	0.249563	1.04333	0.0652184	0.975247
ERI3.LoF.0.01	0.831119	0.450891	2.29589	0.948733	5.55593	0.0652875	0.975247
CBLL1.LoF.0.01	2.4829	1.34715	11.9759	0.854265	167.891	0.0653191	0.975247
C2CD5.LoF.0.01	-0.340366	0.184807	0.71151	0.495302	1.0221	0.0655134	0.975247
EHF.LoF.0.01	1.50592	0.817948	4.5083	0.907322	22.4008	0.065607	0.975247
ANKRD37.LoF.0.01	-1.18163	0.641866	0.306778	0.0871881	1.07942	0.0656311	0.975247
CCDC82.LoF.0.01	-0.626413	0.340359	0.534506	0.274304	1.04153	0.0657022	0.975247
PAG1.LoF.0.01	0.959629	0.521516	2.61073	0.939373	7.25579	0.0657567	0.975247
GTF2H2C.LoF.0.01	1.81898	0.988667	6.16557	0.887979	42.8098	0.065793	0.975247
JARID2.LoF.0.01	2.48779	1.35239	12.0347	0.849681	170.456	0.065834	0.975247
CES5A.LoF.0.01	0.133883	0.072781	1.14326	0.991271	1.31855	0.065837	0.975247
ANKRD13B.LoF.0.01	0.906807	0.493048	2.4764	0.942172	6.50897	0.065887	0.975247
CWF19L2.LoF.0.01	0.3381	0.183922	1.40228	0.977862	2.01091	0.0660207	0.975247
TFAP2B.LoF.0.01	1.27818	0.695408	3.5901	0.918678	14.0297	0.0660587	0.975247
RHBDD1.LoF.0.01	0.823773	0.448248	2.27908	0.946681	5.48677	0.0660967	0.975247
TAAR1.LoF.0.01	0.639666	0.348092	1.89585	0.9583	3.75064	0.0661165	0.975247
ZEB2.LoF.0.01	-1.16081	0.631747	0.313232	0.0908056	1.08049	0.0661424	0.975247
IL4.LoF.0.01	1.86629	1.01589	6.46427	0.882625	47.3437	0.0661973	0.975247
AP2A1.LoF.0.01	1.82802	0.995266	6.22156	0.884528	43.7609	0.0662522	0.975247
TMA7.LoF.0.01	1.12826	0.614337	3.09027	0.926964	10.3022	0.0662781	0.975247
SLC19A3.LoF.0.01	-0.662166	0.360815	0.515733	0.254269	1.04606	0.0664768	0.975247
ADAM11.LoF.0.01	-0.788396	0.429628	0.454573	0.195838	1.05514	0.0664967	0.975247
SLC36A2.LoF.0.01	-0.308474	0.168156	0.734567	0.528316	1.02134	0.0665871	0.975247
PCDHB9.LoF.0.01	-0.45593	0.248586	0.633858	0.389396	1.03179	0.0666408	0.975247
PYM1.LoF.0.01	-1.18563	0.646464	0.305554	0.086061	1.08485	0.06665	0.975247
NUDT16L1.LoF.0.01	0.273537	0.149161	1.31461	0.981357	1.76102	0.0666776	0.975247
GDPD1.LoF.0.01	-0.679593	0.370607	0.506823	0.245126	1.04791	0.0666945	0.975247
LMAN1.LoF.0.01	-0.618107	0.3371	0.538964	0.278365	1.04353	0.0667129	0.975247
PDXDC1.LoF.0.01	-0.312854	0.170627	0.731357	0.523466	1.02181	0.0667206	0.975247
KRTAP10-10.LoF.0.01	0.690967	0.376847	1.99564	0.953464	4.17697	0.0667206	0.975247
SETDB2.LoF.0.01	0.821068	0.447884	2.27293	0.944798	5.46804	0.0667698	0.975247
MSRB1.LoF.0.01	-0.909033	0.495894	0.402914	0.15244	1.06494	0.0667852	0.975247
AZI2.LoF.0.01	0.951073	0.518923	2.58849	0.936116	7.15751	0.0668344	0.975247
CHUK.LoF.0.01	0.565234	0.308453	1.75986	0.96143	3.22135	0.066879	0.975247
NANOGNB.LoF.0.01	0.284806	0.155436	1.3295	0.980347	1.80302	0.0669068	0.975247
SERAC1.LoF.0.01	-0.534178	0.291656	0.586151	0.330938	1.03818	0.0670209	0.975247
CNFN.LoF.0.01	1.01653	0.555242	2.76359	0.930769	8.2055	0.0671305	0.975247
HERC1.LoF.0.01	0.524999	0.286764	1.69046	0.96362	2.96553	0.0671352	0.975247
DEFB108B.LoF.0.01	0.427748	0.233708	1.5338	0.970135	2.42496	0.0672094	0.975247
PDE8A.LoF.0.01	-0.61877	0.338093	0.538607	0.277639	1.04487	0.0672233	0.975247
ATG12.LoF.0.01	0.594831	0.325087	1.81272	0.958544	3.42808	0.0672868	0.975247
ANKRD65.LoF.0.01	0.456249	0.249399	1.57814	0.967952	2.573	0.0673411	0.975247
ZYG11A.LoF.0.01	0.1379	0.0753982	1.14786	0.990168	1.33067	0.0674062	0.975247
DMXL2.LoF.0.01	0.676466	0.369907	1.96691	0.952608	4.06122	0.0674373	0.975247
CHEK1.LoF.0.01	-0.609602	0.333467	0.543567	0.282749	1.04498	0.0675383	0.975247
TBC1D3B.LoF.0.01	0.10647	0.0582418	1.11234	0.992346	1.24685	0.0675398	0.975247
ZNF551.LoF.0.01	0.552018	0.302038	1.73675	0.960812	3.13934	0.0676036	0.975247
VSIG10L2.LoF.0.01	0.26313	0.143991	1.301	0.981089	1.72522	0.0676394	0.975247
FAM153B.LoF.0.01	0.296157	0.162074	1.34468	0.978722	1.84748	0.0676535	0.975247
TEX52.LoF.0.01	-0.199683	0.109286	0.81899	0.661078	1.01462	0.0676737	0.975247
PRKAB2.LoF.0.01	1.27107	0.695685	3.56466	0.911674	13.9379	0.0676877	0.975247
PANX2.LoF.0.01	-0.917729	0.502706	0.399425	0.149116	1.06991	0.0679141	0.975247
KRTAP12-2.LoF.0.01	1.79019	0.981085	5.99059	0.875696	40.9813	0.0680456	0.975247
SMCO2.LoF.0.01	-0.715981	0.392552	0.488712	0.226416	1.05487	0.0681648	0.975247
DLEC1.LoF.0.01	-0.24929	0.136695	0.779354	0.59618	1.01881	0.0681977	0.975247
ZNF479.LoF.0.01	-0.482902	0.264841	0.61699	0.367148	1.03685	0.068248	0.975247
FANCG.LoF.0.01	0.433922	0.237989	1.5433	0.967987	2.46054	0.0682606	0.975247
AC068533.4.LoF.0.01	-0.40068	0.219839	0.669864	0.435368	1.03067	0.0683644	0.975247
SLC26A5.LoF.0.01	0.633521	0.347652	1.88423	0.953251	3.72445	0.0684116	0.975247
CHST4.LoF.0.01	1.03293	0.566865	2.80928	0.924848	8.53338	0.068429	0.975247
LNX2.LoF.0.01	0.737159	0.40462	2.08999	0.945637	4.61917	0.0684778	0.975247
NSUN6.LoF.0.01	-0.282833	0.155311	0.753646	0.555858	1.02181	0.0685962	0.975247
ARL6IP4.LoF.0.01	-0.215082	0.118112	0.806475	0.639812	1.01655	0.0686072	0.975247
TBCB.LoF.0.01	-0.809329	0.444461	0.445157	0.186286	1.06377	0.0686183	0.975247
LSR.LoF.0.01	-0.169527	0.0931146	0.844064	0.703258	1.01306	0.0686641	0.975247
ERRFI1.LoF.0.01	-0.410199	0.225358	0.663518	0.426603	1.032	0.0687274	0.975247
CHCHD7.LoF.0.01	-1.16977	0.642735	0.310438	0.0880782	1.09416	0.0687607	0.975247
RNASE1.LoF.0.01	-0.726742	0.399457	0.483482	0.220981	1.0578	0.0688621	0.975247
NPFFR1.LoF.0.01	0.124767	0.0685997	1.13288	0.990358	1.29592	0.0689461	0.975247
CYB561D1.LoF.0.01	-1.11903	0.615284	0.326596	0.0977848	1.09082	0.0689525	0.975247
SERPINE3.LoF.0.01	-0.317995	0.174865	0.727606	0.516474	1.02505	0.0689858	0.975247
MYCBPAP.LoF.0.01	-0.369099	0.202988	0.691357	0.464425	1.02917	0.0690144	0.975247
HCAR1.LoF.0.01	-0.608475	0.334741	0.54418	0.282361	1.04877	0.0691019	0.975247
OCIAD1.LoF.0.01	-0.572834	0.315337	0.563925	0.303949	1.04626	0.0692819	0.975247
MGAT4C.LoF.0.01	0.699045	0.384952	2.01183	0.946049	4.27828	0.0693809	0.975247
FFAR1.LoF.0.01	-1.20911	0.665838	0.298463	0.0809315	1.10068	0.0693809	0.975247
DESI2.LoF.0.01	2.43503	1.34099	11.4162	0.824226	158.123	0.0693953	0.975247
MED13L.LoF.0.01	1.83609	1.01202	6.27197	0.862889	45.5882	0.0696354	0.975247
LASP1.LoF.0.01	-0.657828	0.362638	0.517975	0.254463	1.05437	0.0696771	0.975247
GAB2.LoF.0.01	-1.16334	0.641736	0.312441	0.0888201	1.09907	0.0698634	0.975247
RNF168.LoF.0.01	0.460945	0.254405	1.58557	0.963013	2.6106	0.0700084	0.975247
HGD.LoF.0.01	-0.481271	0.265675	0.617997	0.367147	1.04024	0.0700632	0.975247
APBB2.LoF.0.01	0.406873	0.224621	1.50211	0.967167	2.33294	0.0700826	0.975247
UXS1.LoF.0.01	-0.572297	0.316005	0.564228	0.303715	1.0482	0.0701358	0.975247
TSPYL1.LoF.0.01	0.929367	0.513225	2.53291	0.926303	6.92604	0.0701665	0.975247
TCP10L.LoF.0.01	-0.817374	0.451495	0.44159	0.182263	1.06989	0.0702377	0.975247
MMACHC.LoF.0.01	-0.23657	0.130688	0.789331	0.610963	1.01977	0.0702668	0.975247
CTAGE6.LoF.0.01	1.0025	0.553985	2.72509	0.920065	8.07127	0.0703542	0.975247
TRIM39.LoF.0.01	0.816505	0.451246	2.26258	0.934319	5.47913	0.0703817	0.975247
DES.LoF.0.01	0.755327	0.417574	2.12831	0.938833	4.82481	0.0704758	0.975247
NKIRAS1.LoF.0.01	0.431004	0.238304	1.5388	0.964571	2.45488	0.0705083	0.975247
TRPC6.LoF.0.01	0.534479	0.29554	1.70656	0.956208	3.04572	0.070531	0.975247
DDX23.LoF.0.01	-0.785009	0.434098	0.456116	0.194788	1.06804	0.0705489	0.975247
CLDN18.LoF.0.01	-0.135623	0.0750163	0.873172	0.75378	1.01147	0.0706204	0.975247
RHOV.LoF.0.01	1.11742	0.61823	3.05696	0.91	10.2692	0.0706936	0.975247
KCNA2.LoF.0.01	0.622896	0.344656	1.86432	0.948731	3.66351	0.0707164	0.975247
TPRN.LoF.0.01	-0.323367	0.178929	0.723708	0.509631	1.02771	0.0707261	0.975247
CYP4F8.LoF.0.01	0.485921	0.268912	1.62567	0.959689	2.75382	0.0707636	0.975247
COLEC10.LoF.0.01	-0.581478	0.321798	0.559071	0.297541	1.05048	0.0707669	0.975247
SPAG8.LoF.0.01	-0.456052	0.252436	0.633781	0.386421	1.03948	0.0708239	0.975247
ARHGAP10.LoF.0.01	0.331741	0.183708	1.39339	0.972071	1.99732	0.0709496	0.975247
ARSB.LoF.0.01	-0.55512	0.307484	0.574003	0.31418	1.0487	0.0710183	0.975247
CITED4.LoF.0.01	0.920344	0.509889	2.51015	0.924004	6.81909	0.0710771	0.975247
VGLL4.LoF.0.01	0.643148	0.356443	1.90246	0.946031	3.82583	0.0711771	0.975247
TMEM171.LoF.0.01	-0.50521	0.280003	0.603379	0.348535	1.04456	0.0711836	0.975247
PIGV.LoF.0.01	0.394287	0.218594	1.48333	0.96642	2.27671	0.0712722	0.975247
ZNF316.LoF.0.01	-1.24082	0.688464	0.289147	0.0750043	1.11468	0.0714974	0.975247
BBC3.LoF.0.01	0.640558	0.355499	1.89754	0.945331	3.80888	0.0715682	0.975247
CPA1.LoF.0.01	0.350308	0.194459	1.4195	0.969639	2.07809	0.0716308	0.975247
FBXO43.LoF.0.01	0.63017	0.349811	1.87793	0.94605	3.72773	0.0716308	0.975247
BACE1.LoF.0.01	-1.27431	0.70755	0.279624	0.0698708	1.11906	0.0717001	0.975247
KIAA1841.LoF.0.01	0.50266	0.279138	1.65311	0.956523	2.857	0.0717414	0.975247
PSMD11.LoF.0.01	-0.74116	0.411663	0.476561	0.212669	1.06791	0.071796	0.975247
CDC42EP3.LoF.0.01	1.45257	0.806893	4.27408	0.879026	20.7819	0.071829	0.975247
OR1K1.LoF.0.01	0.944467	0.524648	2.57144	0.919576	7.19062	0.0718307	0.975247
MSTO1.LoF.0.01	0.577152	0.32069	1.78096	0.949898	3.33911	0.0719052	0.975247
TMEM201.LoF.0.01	0.855791	0.475525	2.35324	0.926596	5.97641	0.0719118	0.975247
PODXL2.LoF.0.01	0.683243	0.37965	1.98029	0.940945	4.16767	0.0719134	0.975247
TRPV3.LoF.0.01	0.27572	0.153222	1.31748	0.975705	1.77897	0.0719432	0.975247
ASRGL1.LoF.0.01	-0.783907	0.43565	0.456619	0.194411	1.07247	0.0719565	0.975247
PCP4L1.LoF.0.01	-1.28951	0.716746	0.275406	0.0675875	1.12222	0.0720012	0.975247
PRPF8.LoF.0.01	-0.777823	0.432603	0.459405	0.196769	1.07259	0.0721755	0.975247
KCNJ1.LoF.0.01	-0.628149	0.349421	0.533579	0.269008	1.05836	0.0722271	0.975247
OR1L3.LoF.0.01	1.47819	0.822509	4.385	0.874653	21.9838	0.0723086	0.975247
STXBP1.LoF.0.01	2.37457	1.32183	10.7464	0.805561	143.36	0.0724269	0.975247
GGT7.LoF.0.01	0.918453	0.511348	2.50541	0.919625	6.8257	0.072472	0.975247
WDR37.LoF.0.01	-0.56519	0.314672	0.568252	0.306681	1.05292	0.0724753	0.975247
DNAL4.LoF.0.01	1.11879	0.623028	3.06115	0.902718	10.3805	0.0725371	0.975247
OGFOD1.LoF.0.01	-0.291887	0.162548	0.746853	0.54309	1.02707	0.0725437	0.975247
STAT3.LoF.0.01	0.840454	0.468205	2.31742	0.925679	5.80161	0.072644	0.975247
ATP13A5.LoF.0.01	-0.1026	0.0572142	0.902488	0.806751	1.00959	0.0729323	0.975247
GBP5.LoF.0.01	0.0781992	0.0436168	1.08134	0.992737	1.17785	0.0729945	0.975247
KDM7A.LoF.0.01	1.25625	0.700694	3.51223	0.889487	13.8684	0.0729945	0.975247
MICAL3.LoF.0.01	0.438194	0.244499	1.54991	0.959806	2.5028	0.0730988	0.975247
ASB4.LoF.0.01	-0.578443	0.322867	0.560771	0.297821	1.05588	0.0731998	0.975247
RGPD3.LoF.0.01	-0.079516	0.0443833	0.923563	0.846617	1.0075	0.0732015	0.975247
NIFK.LoF.0.01	-0.288319	0.160951	0.749522	0.546739	1.02752	0.0732386	0.975247
C6orf58.LoF.0.01	0.535874	0.299196	1.70894	0.950706	3.07191	0.0732858	0.975247
CASP6.LoF.0.01	0.618229	0.345253	1.85564	0.943209	3.65072	0.0733483	0.975247
MBOAT7.LoF.0.01	-0.7182	0.401164	0.487629	0.222132	1.07045	0.0734074	0.975247
ZNF761.LoF.0.01	-0.375978	0.210055	0.686617	0.454896	1.03638	0.07347	0.975247
FAF2.LoF.0.01	2.36325	1.32075	10.6254	0.798181	141.446	0.0735631	0.975247
ISOC2.LoF.0.01	-0.72208	0.403551	0.485741	0.220239	1.07131	0.0735631	0.975247
ZNF639.LoF.0.01	1.48279	0.828878	4.40522	0.867785	22.3626	0.0736292	0.975247
DHX30.LoF.0.01	1.8246	1.02003	6.20031	0.839743	45.7805	0.0736529	0.975247
SPRR4.LoF.0.01	0.747924	0.418205	2.11261	0.930756	4.79515	0.0737089	0.975247
RBPJL.LoF.0.01	-0.442712	0.247546	0.642292	0.395382	1.04339	0.0737106	0.975247
SMG1.LoF.0.01	-0.914963	0.51173	0.400531	0.146907	1.09202	0.0737785	0.975247
TSPAN32.LoF.0.01	0.59638	0.333566	1.81553	0.944207	3.49093	0.0737938	0.975247
COPS6.LoF.0.01	0.848323	0.474558	2.33573	0.921446	5.92071	0.0738397	0.975247
FBXO4.LoF.0.01	0.412648	0.230925	1.51081	0.960823	2.37563	0.0739469	0.975247
SHCBP1.LoF.0.01	-0.376629	0.210988	0.686171	0.45377	1.0376	0.0742506	0.975247
METRN.LoF.0.01	-0.65911	0.369301	0.517312	0.25084	1.06686	0.0743019	0.975247
SERPIND1.LoF.0.01	0.712161	0.399154	2.03839	0.932225	4.45712	0.0743944	0.975247
SLC12A7.LoF.0.01	-0.422734	0.236951	0.655253	0.411825	1.04257	0.0744132	0.975247
TMEM37.LoF.0.01	-0.959278	0.537798	0.383169	0.133539	1.09945	0.0744698	0.975247
UPK2.LoF.0.01	-0.148682	0.0833648	0.861843	0.731925	1.01482	0.0745041	0.975247
TCF19.LoF.0.01	0.558673	0.313248	1.74835	0.946208	3.23051	0.0745075	0.975247
ANKRD39.LoF.0.01	-0.904284	0.507111	0.404832	0.149835	1.0938	0.0745521	0.975247
DONSON.LoF.0.01	-0.457647	0.256643	0.632771	0.382637	1.04642	0.0745521	0.975247
LRRC31.LoF.0.01	0.59068	0.331275	1.80522	0.943066	3.45554	0.0745779	0.975247
WDFY1.LoF.0.01	1.09345	0.613382	2.98455	0.896929	9.93117	0.0746414	0.975247
GYPC.LoF.0.01	-0.608516	0.341405	0.544158	0.278686	1.06251	0.0746861	0.975247
ANO6.LoF.0.01	-0.144035	0.0808266	0.865857	0.739002	1.01449	0.0747464	0.975247
MUCL1.LoF.0.01	-0.440557	0.247274	0.643678	0.396447	1.04509	0.0748049	0.975247
NUTM2A.LoF.0.01	1.10001	0.617463	3.0042	0.895639	10.0768	0.0748307	0.975247
FLRT3.LoF.0.01	2.36911	1.32991	10.6879	0.788586	144.855	0.0748462	0.975247
TCHHL1.LoF.0.01	-0.888625	0.498984	0.411221	0.154643	1.0935	0.0749342	0.975247
VPS53.LoF.0.01	0.418269	0.234896	1.51933	0.958748	2.40768	0.0749687	0.975247
CD1E.LoF.0.01	0.344876	0.193751	1.41181	0.965725	2.06396	0.0750758	0.975247
HSF2.LoF.0.01	-1.22674	0.689299	0.293247	0.0759435	1.13234	0.075126	0.975247
LARGE2.LoF.0.01	0.311249	0.17495	1.36513	0.968843	1.92351	0.0752281	0.975247
KIF21B.LoF.0.01	0.611755	0.343885	1.84366	0.939639	3.61745	0.0752471	0.975247
MCM8.LoF.0.01	0.33839	0.190247	1.40269	0.966094	2.03658	0.0752905	0.975247
ZNF85.LoF.0.01	-0.45342	0.25497	0.635451	0.38552	1.04741	0.0753494	0.975247
IVD.LoF.0.01	-0.508228	0.285828	0.601561	0.34354	1.05337	0.0753894	0.975247
METTL4.LoF.0.01	-0.304435	0.17123	0.73754	0.527268	1.03167	0.0754154	0.975247
JKAMP.LoF.0.01	0.981712	0.552257	2.66902	0.904194	7.87849	0.075464	0.975247
KLHL30.LoF.0.01	-0.515372	0.289988	0.597278	0.338325	1.05443	0.0755318	0.975247
CDKL1.LoF.0.01	0.3771	0.212208	1.45805	0.961916	2.21008	0.0755631	0.975247
SLC6A16.LoF.0.01	0.320761	0.18053	1.37818	0.967463	1.96325	0.0756049	0.975247
SCLY.LoF.0.01	-0.598642	0.336969	0.549557	0.283909	1.06377	0.0756432	0.975247
LHX6.LoF.0.01	-0.449946	0.253312	0.637663	0.388121	1.04765	0.075692	0.975247
KRTAP10-2.LoF.0.01	0.925922	0.521472	2.52419	0.908316	7.01469	0.0758001	0.975247
SIGLEC10.LoF.0.01	-0.471649	0.265666	0.623972	0.370703	1.05028	0.0758403	0.975247
PLEKHO1.LoF.0.01	0.676097	0.380835	1.96619	0.932077	4.14762	0.075849	0.975247
GRIK3.LoF.0.01	-1.14257	0.643698	0.318998	0.0903361	1.12646	0.0758979	0.975247
KRT16.LoF.0.01	-0.353593	0.199213	0.702161	0.475185	1.03755	0.0759067	0.975247
MEDAG.LoF.0.01	0.635127	0.357906	1.88726	0.935786	3.80617	0.0759696	0.975247
PTK6.LoF.0.01	0.25709	0.144916	1.29316	0.973414	1.71794	0.0760519	0.975247
MZT2A.LoF.0.01	-1.12885	0.636567	0.323405	0.0928731	1.12617	0.0761728	0.975247
ATF5.LoF.0.01	-0.60299	0.34029	0.547173	0.280843	1.06607	0.0763959	0.975247
ZNF223.LoF.0.01	0.323266	0.182431	1.38163	0.966283	1.97552	0.0763959	0.975247
EDN3.LoF.0.01	-0.146108	0.0824599	0.864064	0.735114	1.01563	0.076417	0.975247
NCOA6.LoF.0.01	-0.914043	0.516001	0.4009	0.145817	1.10221	0.0764945	0.975247
SREBF1.LoF.0.01	0.49696	0.28062	1.64372	0.948328	2.84902	0.0765702	0.975247
AQP8.LoF.0.01	0.281913	0.15923	1.32566	0.970273	1.81123	0.0766479	0.975247
ERICH5.LoF.0.01	0.500501	0.282721	1.64955	0.947781	2.87092	0.0766779	0.975247
SLAMF9.LoF.0.01	0.904974	0.511333	2.47187	0.907339	6.73412	0.0767556	0.975247
SCNN1B.LoF.0.01	0.676422	0.382321	1.96683	0.929669	4.16107	0.0768529	0.975247
SHISA3.LoF.0.01	1.20903	0.683394	3.35023	0.877725	12.7877	0.076867	0.975247
CYTIP.LoF.0.01	1.06598	0.602539	2.90368	0.891369	9.4589	0.0768688	0.975247
BAX.LoF.0.01	0.589746	0.33338	1.80353	0.938306	3.46659	0.0768953	0.975247
APPL2.LoF.0.01	-0.198203	0.112048	0.820203	0.658483	1.02164	0.0769095	0.975247
HAPLN2.LoF.0.01	0.579227	0.327456	1.78466	0.939332	3.39071	0.0769148	0.975247
BTBD2.LoF.0.01	-0.459281	0.259681	0.631738	0.379745	1.05095	0.0769538	0.975247
FOXD4L5.LoF.0.01	0.228963	0.12946	1.2573	0.975526	1.62045	0.0769609	0.975247
TRPC1.LoF.0.01	0.639616	0.361672	1.89575	0.933083	3.85162	0.0769786	0.975247
TUFM.LoF.0.01	-0.943276	0.533383	0.38935	0.136872	1.10755	0.0769804	0.975247
ZNF385D.LoF.0.01	-0.898124	0.507949	0.407333	0.150513	1.10236	0.0770371	0.975247
UCK1.LoF.0.01	-1.04983	0.593813	0.349997	0.109295	1.1208	0.0770708	0.975247
CR1.LoF.0.01	-0.20333	0.115029	0.816009	0.651299	1.02237	0.0771205	0.975247
PIH1D2.LoF.0.01	0.525708	0.297424	1.69166	0.944365	3.03029	0.0771383	0.975247
RPS6KA4.LoF.0.01	0.998044	0.564747	2.71297	0.896856	8.20668	0.077188	0.975247
DHX8.LoF.0.01	-0.391478	0.221567	0.676057	0.437907	1.04372	0.077252	0.975247
EPM2A.LoF.0.01	-0.507904	0.287463	0.601756	0.342552	1.05709	0.0772538	0.975247
SLC35F2.LoF.0.01	0.389363	0.220391	1.47604	0.958291	2.27352	0.0772787	0.975247
PYROXD2.LoF.0.01	-0.288408	0.163317	0.749456	0.544161	1.0322	0.077407	0.975247
BCO2.LoF.0.01	0.363871	0.206126	1.43889	0.960659	2.15519	0.0775158	0.975247
MTRNR2L3.LoF.0.01	-0.488733	0.276893	0.613403	0.356492	1.05546	0.077555	0.975247
MRPL16.LoF.0.01	-0.390328	0.221155	0.676835	0.438765	1.04408	0.0775711	0.975247
C2orf88.LoF.0.01	-0.928367	0.526079	0.395199	0.140931	1.10821	0.0776158	0.975247
EPCAM.LoF.0.01	0.377123	0.213722	1.45808	0.959088	2.2167	0.077639	0.975247
MFAP3.LoF.0.01	1.0313	0.58452	2.80471	0.891938	8.81945	0.077673	0.975247
IFT27.LoF.0.01	-0.412396	0.233759	0.662062	0.418715	1.04684	0.0776998	0.975247
EVPLL.LoF.0.01	-0.543237	0.308058	0.580865	0.317578	1.06243	0.0778287	0.975247
VAV3.LoF.0.01	-0.451299	0.255924	0.6368	0.385617	1.0516	0.0778323	0.975247
MYL12A.LoF.0.01	0.895076	0.507598	2.44752	0.905004	6.61916	0.0778413	0.975247
LPIN1.LoF.0.01	0.362891	0.205801	1.43748	0.960329	2.15171	0.0778467	0.975247
DOC2A.LoF.0.01	0.260834	0.147958	1.29801	0.971257	1.7347	0.0779184	0.975247
CLASP2.LoF.0.01	0.732799	0.415736	2.0809	0.921232	4.70037	0.0779597	0.975247
CHST15.LoF.0.01	-0.163678	0.0928636	0.849015	0.707731	1.0185	0.077974	0.975247
CD84.LoF.0.01	-0.3328	0.188823	0.716914	0.495151	1.038	0.0779848	0.975247
KHDC1.LoF.0.01	0.720793	0.409199	2.05606	0.921975	4.58515	0.0781592	0.975247
PTCHD4.LoF.0.01	-0.877118	0.497978	0.41598	0.156742	1.10398	0.0781772	0.975247
ST8SIA2.LoF.0.01	1.82158	1.03466	6.18162	0.813545	46.9702	0.0783141	0.975247
OR10X1.LoF.0.01	1.09971	0.624645	3.00329	0.882855	10.2166	0.0783159	0.975247
SMG6.LoF.0.01	-0.714573	0.405923	0.489401	0.22087	1.08441	0.0783466	0.975247
PLEKHA6.LoF.0.01	0.439527	0.249724	1.55197	0.951294	2.53194	0.0783989	0.975247
NUP43.LoF.0.01	0.637587	0.362306	1.89191	0.930035	3.84859	0.0784404	0.975247
PKN1.LoF.0.01	-0.500263	0.284345	0.606371	0.347296	1.05871	0.0785181	0.975247
OR5M1.LoF.0.01	1.39378	0.792383	4.03005	0.852748	19.0459	0.0785814	0.975247
OR5M3.LoF.0.01	0.522804	0.297265	1.68675	0.94192	3.02056	0.0786249	0.975247
ATP5MG.LoF.0.01	3.92413	2.23141	50.609	0.637989	4014.6	0.0786466	0.975247
TMEM143.LoF.0.01	-0.400603	0.227815	0.669916	0.428647	1.04698	0.0786702	0.975247
WFDC10B.LoF.0.01	1.70945	0.972746	5.52592	0.821082	37.1897	0.0788588	0.975247
TAGLN3.LoF.0.01	0.844053	0.480367	2.32577	0.907133	5.96299	0.0789005	0.975247
XRN2.LoF.0.01	-0.897015	0.510627	0.407785	0.149891	1.10939	0.0789696	0.975247
NAPG.LoF.0.01	0.832746	0.474155	2.29962	0.907921	5.8246	0.0790424	0.975247
SYNE2.LoF.0.01	-0.232347	0.132321	0.792671	0.611588	1.02737	0.0790988	0.975247
MRPL52.LoF.0.01	-0.927776	0.528371	0.395432	0.140383	1.11386	0.0791025	0.975247
TBR1.LoF.0.01	1.75241	0.998684	5.76849	0.814639	40.8469	0.0793085	0.975247
BPNT1.LoF.0.01	-0.565991	0.322685	0.567797	0.30166	1.06873	0.0794292	0.975247
PLEKHJ1.LoF.0.01	-0.60217	0.34333	0.547622	0.279404	1.07332	0.0794456	0.975247
ANAPC7.LoF.0.01	-0.9296	0.530036	0.394712	0.13967	1.11546	0.0794566	0.975247
DEFB135.LoF.0.01	-0.696151	0.39695	0.4985	0.228968	1.08532	0.0794731	0.975247
ST6GALNAC5.LoF.0.01	-0.907516	0.517499	0.403525	0.146341	1.11269	0.0794895	0.975247
OR12D2.LoF.0.01	0.629463	0.359045	1.8766	0.928425	3.79313	0.0795738	0.975247
WDR83OS.LoF.0.01	0.696747	0.397457	2.00721	0.921024	4.37437	0.0795994	0.975247
NUTM1.LoF.0.01	-0.382046	0.217955	0.682464	0.445197	1.04618	0.0796251	0.975247
IL1RN.LoF.0.01	-0.790554	0.451026	0.453593	0.18739	1.09796	0.0796379	0.975247
SNX7.LoF.0.01	0.210857	0.120317	1.23474	0.975345	1.56311	0.0796856	0.975247
TMEM176A.LoF.0.01	0.56003	0.319772	1.75073	0.935454	3.27652	0.0798877	0.975247
ATRAID.LoF.0.01	0.696468	0.397745	2.00665	0.920248	4.37562	0.0799392	0.975247
CENPU.LoF.0.01	0.483684	0.276287	1.62204	0.943802	2.78767	0.0800055	0.975247
CHGA.LoF.0.01	-0.716619	0.409595	0.488401	0.218838	1.09001	0.0801918	0.975247
EPHA7.LoF.0.01	-1.20153	0.686765	0.300734	0.0782701	1.1555	0.0801973	0.975247
OR2B11.LoF.0.01	-1.17403	0.671645	0.309119	0.0828723	1.15303	0.0804637	0.975247
FCHSD2.LoF.0.01	1.05528	0.603811	2.87278	0.879687	9.38159	0.0805156	0.975247
FAM117B.LoF.0.01	1.43567	0.821625	4.20246	0.839696	21.0322	0.0805768	0.975247
HARBI1.LoF.0.01	-0.536452	0.307035	0.58482	0.320382	1.06752	0.0806028	0.975247
ATOH7.LoF.0.01	-0.946402	0.54177	0.388135	0.134221	1.1224	0.0806603	0.975247
ALB.LoF.0.01	0.583011	0.333825	1.79142	0.931196	3.44632	0.0807309	0.975247
NCEH1.LoF.0.01	0.300713	0.172225	1.35082	0.963823	1.89321	0.0808035	0.975247
SLC4A9.LoF.0.01	0.265964	0.152375	1.30469	0.967838	1.75878	0.0809059	0.975247
GPA33.LoF.0.01	0.605211	0.346749	1.83164	0.928284	3.61409	0.080917	0.975247
FKBP11.LoF.0.01	0.618417	0.35432	1.85599	0.92677	3.71688	0.0809226	0.975247
SNX20.LoF.0.01	0.580794	0.332819	1.78746	0.930967	3.43192	0.0809711	0.975247
FAM92A.LoF.0.01	-0.49942	0.286213	0.606883	0.346318	1.06349	0.0809972	0.975247
SCNN1D.LoF.0.01	-0.223532	0.128146	0.799689	0.622073	1.02802	0.081098	0.975247
PLN.LoF.0.01	1.38146	0.792172	3.98071	0.842655	18.8049	0.0811764	0.975247
HEXA.LoF.0.01	-0.189069	0.108423	0.827729	0.669263	1.02372	0.0811933	0.975247
PRSS58.LoF.0.01	0.658086	0.377612	1.93109	0.921241	4.04793	0.0813767	0.975247
GEMIN7.LoF.0.01	1.05624	0.606113	2.87554	0.876568	9.43307	0.0813954	0.975247
TMEM45A.LoF.0.01	-0.913048	0.524119	0.401299	0.143658	1.121	0.0814967	0.975247
H2BC3.LoF.0.01	-0.968128	0.555761	0.379793	0.127783	1.12881	0.0815117	0.975247
ZCCHC14.LoF.0.01	2.25579	1.29518	9.54283	0.753699	120.825	0.0815643	0.975247
VEZF1.LoF.0.01	-1.22518	0.703864	0.293705	0.0739214	1.16695	0.0817448	0.975247
ZYX.LoF.0.01	0.508772	0.29245	1.66325	0.937602	2.9505	0.0819144	0.975247
TSPAN12.LoF.0.01	-1.1803	0.678715	0.307187	0.081221	1.16181	0.0820314	0.975247
PDAP1.LoF.0.01	2.36431	1.3597	10.6367	0.740298	152.829	0.0820616	0.975247
ATP5MF-PTCD1.LoF.0.01	-0.306473	0.176332	0.736038	0.520959	1.03991	0.0822034	0.975247
PAFAH1B2.LoF.0.01	-0.565457	0.325405	0.5681	0.300217	1.07502	0.082264	0.975247
TDRKH.LoF.0.01	-0.486693	0.280214	0.614656	0.354902	1.06452	0.0824119	0.975247
GLT8D2.LoF.0.01	0.387994	0.223402	1.47402	0.951349	2.28385	0.082429	0.975247
RTCA.LoF.0.01	0.716419	0.412505	2.04709	0.912022	4.59482	0.0824309	0.975247
CDC42EP2.LoF.0.01	1.18636	0.683148	3.27514	0.858464	12.495	0.0824556	0.975247
NMU.LoF.0.01	-1.10505	0.636479	0.331194	0.0951264	1.15309	0.0825296	0.975247
DOCK10.LoF.0.01	-0.373678	0.215257	0.688198	0.451319	1.04941	0.0825715	0.975247
USH1C.LoF.0.01	-0.216124	0.124532	0.805635	0.631153	1.02835	0.0826533	0.975247
C7.LoF.0.01	0.218114	0.125724	1.24373	0.972092	1.59127	0.0827656	0.975247
DMRTA1.LoF.0.01	1.04949	0.605078	2.85619	0.872439	9.35062	0.0828343	0.975247
NR0B2.LoF.0.01	-0.760073	0.438331	0.467632	0.198057	1.10413	0.0829144	0.975247
TRIM58.LoF.0.01	0.194549	0.112247	1.21476	0.974866	1.51369	0.0830577	0.975247
TTLL10.LoF.0.01	0.0945557	0.0545623	1.09917	0.98769	1.22323	0.0830979	0.975247
ADGRF1.LoF.0.01	-0.275319	0.158894	0.75933	0.556131	1.03677	0.0831438	0.975247
AC092587.1.LoF.0.01	1.37828	0.795462	3.96807	0.834581	18.8665	0.0831515	0.975247
IQCF5.LoF.0.01	1.68936	0.975009	5.41601	0.80119	36.6121	0.0831553	0.975247
TMEM38A.LoF.0.01	1.42729	0.823764	4.16739	0.829205	20.9443	0.0831591	0.975247
C15orf48.LoF.0.01	0.210002	0.121212	1.23368	0.972803	1.56452	0.0831821	0.975247
VPS28.LoF.0.01	-0.888635	0.512948	0.411217	0.150467	1.12383	0.0832013	0.975247
TMED6.LoF.0.01	-0.705665	0.407453	0.49378	0.222179	1.0974	0.0832933	0.975247
ROMO1.LoF.0.01	2.25552	1.30291	9.54025	0.742165	122.636	0.0834257	0.975247
SHOX2.LoF.0.01	1.76065	1.01711	5.81622	0.792244	42.6994	0.0834449	0.975247
NOL11.LoF.0.01	0.626291	0.361802	1.87066	0.920498	3.8016	0.0834469	0.975247
GBE1.LoF.0.01	0.181272	0.104779	1.19874	0.976193	1.47202	0.0836238	0.975247
MAN1B1.LoF.0.01	-0.339032	0.196066	0.71246	0.485138	1.0463	0.0837799	0.975247
SETSIP.LoF.0.01	-0.425707	0.246232	0.653308	0.4032	1.05856	0.0838301	0.975247
SPRR1A.LoF.0.01	1.07446	0.621507	2.92841	0.866153	9.90078	0.0838436	0.975247
CBFA2T2.LoF.0.01	-0.691107	0.399786	0.501021	0.22885	1.09688	0.0838629	0.975247
CXCL16.LoF.0.01	0.870097	0.503454	2.38714	0.889876	6.40364	0.0839421	0.975247
CISD1.LoF.0.01	1.66175	0.961532	5.26852	0.800233	34.6866	0.0839479	0.975247
CTDP1.LoF.0.01	0.617499	0.357363	1.85428	0.920413	3.73568	0.0840001	0.975247
LAMP3.LoF.0.01	-0.532417	0.308144	0.587184	0.320979	1.07417	0.0840214	0.975247
CBARP.LoF.0.01	-0.257772	0.149215	0.772771	0.576815	1.0353	0.0840737	0.975247
AAMP.LoF.0.01	-1.12165	0.649482	0.325742	0.091206	1.16339	0.0841705	0.975247
OVCH2.LoF.0.01	0.324402	0.18785	1.3832	0.957161	1.99888	0.0841821	0.975247
ZNF10.LoF.0.01	-0.711118	0.41184	0.491095	0.219079	1.10086	0.0842248	0.975247
CPT1B.LoF.0.01	0.34912	0.202207	1.41782	0.953891	2.10738	0.08425	0.975247
TJP1.LoF.0.01	0.557942	0.323175	1.74707	0.927297	3.29157	0.0842675	0.975247
AS3MT.LoF.0.01	-0.430169	0.249166	0.650399	0.399104	1.05992	0.0842694	0.975247
B4GAT1.LoF.0.01	0.941792	0.545905	2.56457	0.879693	7.47651	0.0844929	0.975247
ZNF845.LoF.0.01	0.196088	0.11371	1.21663	0.973572	1.52038	0.0846253	0.975247
RAD51C.LoF.0.01	-0.526922	0.305596	0.590419	0.324364	1.0747	0.0846642	0.975247
FRAS1.LoF.0.01	-0.110806	0.0642776	0.895112	0.789157	1.01529	0.0847325	0.975247
KLHL36.LoF.0.01	0.967462	0.561396	2.63126	0.875575	7.90739	0.0848321	0.975247
CYP21A2.LoF.0.01	0.876809	0.509027	2.40322	0.886137	6.51757	0.0849748	0.975247
TIAM1.LoF.0.01	-0.76705	0.445516	0.464381	0.193929	1.112	0.0851216	0.975247
DLG2.LoF.0.01	-0.53294	0.309621	0.586877	0.319884	1.07672	0.085202	0.975247
LAMA3.LoF.0.01	-0.220886	0.128453	0.801808	0.623346	1.03136	0.0855067	0.975247
COA5.LoF.0.01	-1.21427	0.706152	0.296927	0.0743979	1.18505	0.0855106	0.975247
MRPS23.LoF.0.01	-1.16568	0.678089	0.311711	0.0825184	1.17748	0.0856012	0.975247
INKA1.LoF.0.01	0.878371	0.511042	2.40698	0.884024	6.55359	0.0856545	0.975247
ZNF358.LoF.0.01	-1.18223	0.687861	0.306594	0.0796242	1.18055	0.0856663	0.975247
ZNF268.LoF.0.01	-0.170968	0.0995148	0.842849	0.693491	1.02437	0.0857946	0.975247
TMEM230.LoF.0.01	0.194659	0.113317	1.2149	0.972931	1.51704	0.0858262	0.975247
SCRN2.LoF.0.01	-0.509234	0.296458	0.600956	0.336118	1.07447	0.085846	0.975247
OR52R1.LoF.0.01	-0.540452	0.314824	0.582485	0.314269	1.07961	0.0860379	0.975247
DLAT.LoF.0.01	0.411829	0.239953	1.50958	0.943198	2.41606	0.0861093	0.975247
CD302.LoF.0.01	-0.410203	0.239172	0.663516	0.415206	1.06032	0.0863277	0.975247
SHMT2.LoF.0.01	0.721678	0.421016	2.05788	0.901664	4.69674	0.0865048	0.975247
TTC17.LoF.0.01	-0.63572	0.370989	0.529554	0.255928	1.09573	0.0866044	0.975247
FKBP15.LoF.0.01	0.31545	0.184159	1.37088	0.955518	1.96679	0.0867261	0.975247
KDF1.LoF.0.01	-1.23737	0.722481	0.290146	0.0704091	1.19565	0.0867741	0.975247
AMH.LoF.0.01	-0.439678	0.256781	0.644244	0.38947	1.06568	0.086848	0.975247
SLFN5.LoF.0.01	-0.260968	0.152422	0.770306	0.571372	1.0385	0.086872	0.975247
ECHDC3.LoF.0.01	0.525109	0.306761	1.69064	0.926684	3.08441	0.0869361	0.975247
TTC22.LoF.0.01	-0.630381	0.368356	0.532389	0.258629	1.09592	0.0870182	0.975247
TH.LoF.0.01	0.437424	0.255653	1.54871	0.938328	2.55615	0.0870803	0.975247
GBGT1.LoF.0.01	0.442853	0.258923	1.55714	0.937409	2.58659	0.0871987	0.975247
ANK3.LoF.0.01	0.457256	0.267375	1.57973	0.935383	2.66795	0.0872348	0.975247
PSMA8.LoF.0.01	0.403195	0.235767	1.4966	0.942793	2.37571	0.0872389	0.975247
KCNJ5.LoF.0.01	0.933824	0.546085	2.54422	0.872404	7.41979	0.087259	0.975247
JRKL.LoF.0.01	-1.28368	0.751061	0.277016	0.0635607	1.20732	0.0874219	0.975247
ZNF597.LoF.0.01	-0.917772	0.53699	0.399408	0.139419	1.14423	0.0874319	0.975247
CD163.LoF.0.01	0.52916	0.309669	1.69751	0.925158	3.11463	0.0874903	0.975247
CDA.LoF.0.01	1.16296	0.680717	3.19939	0.842615	12.148	0.0875548	0.975247
SLC43A3.LoF.0.01	0.799362	0.467892	2.22412	0.888957	5.56463	0.0875548	0.975247
ADAM2.LoF.0.01	-0.0855875	0.0501045	0.917973	0.832109	1.0127	0.0876032	0.975247
FBXO33.LoF.0.01	-1.13887	0.666787	0.320181	0.0866592	1.18298	0.0876375	0.975247
AC073896.1.LoF.0.01	-0.671783	0.39342	0.510797	0.236245	1.10442	0.0877203	0.975247
GPR31.LoF.0.01	-0.517394	0.303027	0.596072	0.329122	1.07954	0.0877445	0.975247
DLG4.LoF.0.01	-0.708268	0.414866	0.492496	0.218405	1.11057	0.0877809	0.975247
MTG1.LoF.0.01	-0.507375	0.297238	0.602074	0.336229	1.07811	0.0878294	0.975247
FSTL1.LoF.0.01	0.936268	0.548801	2.55045	0.869896	7.47765	0.0880035	0.975247
PSMB11.LoF.0.01	0.108102	0.063365	1.11416	0.984035	1.26149	0.0880055	0.975247
CAPN10.LoF.0.01	-0.380009	0.222793	0.683855	0.441895	1.0583	0.0880704	0.975247
NAA80.LoF.0.01	0.431823	0.25318	1.54006	0.937621	2.52959	0.0880826	0.975247
ZC3H15.LoF.0.01	2.20229	1.29128	9.0457	0.719917	113.659	0.0881008	0.975247
ENDOG.LoF.0.01	-0.348395	0.204308	0.70582	0.472915	1.05343	0.0881475	0.975247
SORBS2.LoF.0.01	0.283672	0.166377	1.328	0.958461	1.84001	0.0881962	0.975247
AGPAT4.LoF.0.01	-1.14969	0.674383	0.316735	0.0844597	1.1878	0.0882308	0.975247
KRTAP21-3.LoF.0.01	-0.774008	0.454097	0.461161	0.189373	1.12302	0.0882877	0.975247
MCMBP.LoF.0.01	1.15771	0.679546	3.18264	0.840129	12.0567	0.0884464	0.975247
PPM1F.LoF.0.01	0.619833	0.36394	1.85862	0.910748	3.79299	0.0885462	0.975247
FNDC10.LoF.0.01	-1.28422	0.754163	0.276866	0.0631413	1.21402	0.0885992	0.975247
CMC1.LoF.0.01	0.872749	0.512527	2.39348	0.876513	6.53585	0.0885992	0.975247
MEPCE.LoF.0.01	-1.34087	0.787621	0.261618	0.0558767	1.22491	0.0886748	0.975247
DGKQ.LoF.0.01	0.257547	0.151295	1.29375	0.961759	1.74035	0.0887013	0.975247
FLT3LG.LoF.0.01	-0.732618	0.430381	0.480649	0.206767	1.11732	0.0887074	0.975247
RFPL3.LoF.0.01	-0.946491	0.556201	0.3881	0.130466	1.15449	0.0888096	0.975247
OPN5.LoF.0.01	1.03501	0.608225	2.81513	0.854609	9.27322	0.0888137	0.975247
DIO1.LoF.0.01	0.337857	0.198581	1.40194	0.949935	2.06902	0.0888751	0.975247
GATAD2B.LoF.0.01	0.470402	0.276486	1.60064	0.930986	2.75196	0.0888751	0.975247
KCNK7.LoF.0.01	-0.602049	0.353918	0.547688	0.273698	1.09596	0.0889242	0.975247
EFHD2.LoF.0.01	0.942053	0.553846	2.56524	0.866334	7.59577	0.088957	0.975247
MARK2.LoF.0.01	1.02441	0.602774	2.78545	0.854681	9.07794	0.0892278	0.975247
SEMA6D.LoF.0.01	-1.14749	0.675214	0.317433	0.084508	1.19235	0.0892339	0.975247
ELOVL2.LoF.0.01	-0.61136	0.359755	0.542612	0.268077	1.0983	0.0892483	0.975247
SPEGNB.LoF.0.01	-0.780916	0.459681	0.457986	0.186022	1.12756	0.0893532	0.975247
KANSL1L.LoF.0.01	0.438247	0.257985	1.54999	0.934818	2.56998	0.0893696	0.975247
BRD9.LoF.0.01	0.345425	0.203371	1.41259	0.948207	2.1044	0.0894149	0.975247
GOLGA6L2.LoF.0.01	0.286969	0.168958	1.33238	0.956773	1.85545	0.0894211	0.975247
SRGAP3.LoF.0.01	-1.11289	0.655327	0.328608	0.0909604	1.18714	0.0894664	0.975247
RMND5B.LoF.0.01	0.232399	0.136853	1.26162	0.964802	1.64976	0.0894767	0.975247
AKAP8.LoF.0.01	0.632785	0.372731	1.88285	0.906859	3.90922	0.0895633	0.975247
POLR3H.LoF.0.01	-0.61104	0.360018	0.542786	0.268025	1.09921	0.0896499	0.975247
MINDY2.LoF.0.01	0.851742	0.501914	2.34373	0.876333	6.26823	0.0896995	0.975247
WEE2.LoF.0.01	0.544908	0.321143	1.72445	0.918942	3.23603	0.0897387	0.975247
TREML2.LoF.0.01	-0.805237	0.474576	0.446982	0.176329	1.13307	0.0897449	0.975247
RARS1.LoF.0.01	0.477599	0.28149	1.6122	0.928559	2.79916	0.0897573	0.975247
MST1.LoF.0.01	-0.313135	0.184596	0.731151	0.509185	1.04988	0.0898256	0.975247
DEFB104A.LoF.0.01	1.33939	0.789615	3.81671	0.812	17.94	0.089838	0.975247
ADAMTS13.LoF.0.01	-0.410759	0.242292	0.663147	0.412445	1.06623	0.0900181	0.975247
CDK11B.LoF.0.01	0.856135	0.50506	2.35404	0.87478	6.33476	0.0900534	0.975247
MYO16.LoF.0.01	-0.544186	0.321035	0.580314	0.309309	1.08876	0.0900575	0.975247
FAM174C.LoF.0.01	0.475341	0.280437	1.60856	0.928379	2.78709	0.0900762	0.975247
SSR1.LoF.0.01	2.19294	1.29397	8.96152	0.709467	113.196	0.0901239	0.975247
CST4.LoF.0.01	0.627367	0.370275	1.87267	0.906312	3.86943	0.0902028	0.975247
TSPAN9.LoF.0.01	-1.25741	0.742319	0.28439	0.0663803	1.2184	0.0902859	0.975247
FAM71F1.LoF.0.01	0.346105	0.204394	1.41355	0.946952	2.11006	0.0903941	0.975247
GRAMD1B.LoF.0.01	0.636163	0.37569	1.88922	0.904666	3.94526	0.0903941	0.975247
DEFB129.LoF.0.01	-0.608084	0.359153	0.544393	0.269275	1.1006	0.0904357	0.975247
HTD2.LoF.0.01	0.850106	0.502265	2.33989	0.874299	6.26229	0.090542	0.975247
VEPH1.LoF.0.01	-0.197605	0.116755	0.820694	0.652826	1.03173	0.0905566	0.975247
DBH.LoF.0.01	0.149089	0.0880928	1.16078	0.976703	1.37954	0.0905691	0.975247
CTRC.LoF.0.01	0.611753	0.361513	1.84366	0.907726	3.74461	0.0906087	0.975247
TAOK2.LoF.0.01	0.636765	0.376303	1.89036	0.904124	3.95238	0.090615	0.975247
BNIP1.LoF.0.01	-1.119	0.661418	0.326606	0.0893335	1.19408	0.0906818	0.975247
PROC.LoF.0.01	-0.639895	0.378356	0.527348	0.251208	1.10703	0.0907883	0.975247
SLC7A7.LoF.0.01	-0.426772	0.252345	0.652612	0.397974	1.07018	0.0907946	0.975247
SCN8A.LoF.0.01	-1.27318	0.752826	0.27994	0.0640098	1.22429	0.0907988	0.975247
PSMD2.LoF.0.01	2.15832	1.27641	8.65658	0.709323	105.645	0.090849	0.975247
ZNF136.LoF.0.01	0.623226	0.368724	1.86493	0.905314	3.84174	0.090985	0.975247
CNN3.LoF.0.01	1.17353	0.694305	3.23339	0.829188	12.6085	0.0909871	0.975247
S100A7.LoF.0.01	-1.2914	0.764082	0.274886	0.0614826	1.229	0.0910018	0.975247
PHF1.LoF.0.01	1.36669	0.808798	3.92235	0.80368	19.1429	0.0910689	0.975247
KIAA2012.LoF.0.01	-0.183054	0.108336	0.832723	0.673416	1.02972	0.0910878	0.975247
EEF1D.LoF.0.01	0.377376	0.223434	1.45845	0.941242	2.25987	0.0912221	0.975247
SEMA3C.LoF.0.01	0.502167	0.297462	1.6523	0.922324	2.96001	0.0913777	0.975247
ZNF30.LoF.0.01	0.563386	0.333728	1.75661	0.913273	3.37871	0.0913819	0.975247
FGFR2.LoF.0.01	0.852278	0.504877	2.34498	0.871725	6.30812	0.0913945	0.975247
TUBA3E.LoF.0.01	0.330526	0.195815	1.3917	0.948123	2.0428	0.0914197	0.975247
TDRD1.LoF.0.01	0.729414	0.432248	2.07386	0.888881	4.83857	0.0915103	0.975247
COL11A2.LoF.0.01	-0.394995	0.2342	0.673683	0.425697	1.06613	0.0916854	0.975247
ALG2.LoF.0.01	0.498976	0.295948	1.64703	0.922118	2.94184	0.091791	0.975247
PRMT3.LoF.0.01	-0.542991	0.322071	0.581008	0.309051	1.09228	0.0918079	0.975247
BAZ1A.LoF.0.01	-0.904056	0.536333	0.404924	0.141526	1.15854	0.0918671	0.975247
FCRL2.LoF.0.01	0.490154	0.290875	1.63257	0.923152	2.88715	0.0919687	0.975247
F2RL2.LoF.0.01	-1.17736	0.69877	0.308091	0.0783202	1.21195	0.0920068	0.975247
CES1.LoF.0.01	0.3964	0.235272	1.48646	0.937318	2.35734	0.0920174	0.975247
ATP5MF.LoF.0.01	0.581165	0.345036	1.78812	0.909277	3.51639	0.0921128	0.975247
MRPS18B.LoF.0.01	0.611259	0.362915	1.84275	0.904788	3.75306	0.0921234	0.975247
FAT1.LoF.0.01	-0.36319	0.2157	0.695454	0.455681	1.06139	0.0922253	0.975247
TENM2.LoF.0.01	0.848764	0.504086	2.33676	0.870015	6.27625	0.0922274	0.975247
AC010463.1.LoF.0.01	2.17802	1.29356	8.82881	0.699522	111.43	0.0922338	0.975247
OR51B4.LoF.0.01	-0.491055	0.291692	0.61198	0.345497	1.084	0.0922826	0.975247
KNG1.LoF.0.01	0.585723	0.348	1.79629	0.90814	3.55304	0.0923528	0.975247
RPLP0.LoF.0.01	0.748512	0.44476	2.11385	0.884071	5.05431	0.0923847	0.975247
SEMA6A.LoF.0.01	-0.709245	0.421515	0.492016	0.215366	1.12403	0.0924507	0.975247
BAIAP2L1.LoF.0.01	0.996367	0.592166	2.70842	0.848506	8.64527	0.092457	0.975247
HOXB4.LoF.0.01	-1.12003	0.665887	0.32627	0.0884632	1.20335	0.0925657	0.975247
DCAF12.LoF.0.01	-0.769348	0.457451	0.463315	0.189011	1.13571	0.0926041	0.975247
RANGRF.LoF.0.01	-0.105652	0.0628206	0.899738	0.795503	1.01763	0.0926062	0.975247
FDPS.LoF.0.01	0.4609	0.27406	1.5855	0.926577	2.71301	0.092619	0.975247
C18orf63.LoF.0.01	0.38306	0.227821	1.46677	0.938503	2.29238	0.092683	0.975247
DAZAP2.LoF.0.01	-1.16676	0.693968	0.311374	0.0799034	1.21339	0.0927065	0.975247
MFHAS1.LoF.0.01	-0.6759	0.402031	0.508698	0.231337	1.1186	0.0927214	0.975247
GLRX2.LoF.0.01	-0.471938	0.280762	0.623792	0.359791	1.08151	0.0927791	0.975247
ZNF577.LoF.0.01	0.352665	0.209858	1.42285	0.94303	2.14682	0.0928624	0.975247
SYNE1.LoF.0.01	0.190013	0.113077	1.20927	0.968877	1.5093	0.0928817	0.975247
CNPY2.LoF.0.01	-0.665341	0.396117	0.514098	0.236518	1.11745	0.0930229	0.975247
SSC5D.LoF.0.01	0.248804	0.148128	1.28249	0.959324	1.71452	0.0930229	0.975247
PLEKHH2.LoF.0.01	0.259395	0.154451	1.29615	0.957596	1.75439	0.0930615	0.975247
CAPN15.LoF.0.01	0.524201	0.312217	1.68911	0.915995	3.11474	0.093158	0.975247
ZFP14.LoF.0.01	-1.1783	0.70186	0.307802	0.0777742	1.21816	0.0931859	0.975247
ATP2B1.LoF.0.01	1.63459	0.973663	5.12736	0.760492	34.5694	0.0931901	0.975247
SIK3.LoF.0.01	1.01063	0.602121	2.74733	0.844064	8.94225	0.0932588	0.975247
STAP2.LoF.0.01	0.490993	0.29263	1.63394	0.920755	2.89953	0.0933749	0.975247
CALY.LoF.0.01	-0.770948	0.459594	0.462574	0.187918	1.13866	0.0934545	0.975247
JPH4.LoF.0.01	0.475401	0.283425	1.60866	0.923013	2.80363	0.093476	0.975247
ARHGAP31.LoF.0.01	1.14914	0.685379	3.15548	0.823491	12.0913	0.0936095	0.975247
XKR5.LoF.0.01	0.409332	0.244149	1.50581	0.93314	2.42993	0.0936268	0.975247
THNSL1.LoF.0.01	-0.193665	0.115523	0.823934	0.656988	1.0333	0.0936548	0.975247
TOX.LoF.0.01	2.17659	1.29849	8.81619	0.691806	112.351	0.0936893	0.975247
CNKSR1.LoF.0.01	-0.230995	0.137844	0.793743	0.605822	1.03996	0.0937843	0.975247
ARHGAP27.LoF.0.01	-0.472853	0.282194	0.623222	0.358455	1.08355	0.0938102	0.975247
MYO9A.LoF.0.01	0.375533	0.224165	1.45577	0.938164	2.25894	0.0938858	0.975247
TCFL5.LoF.0.01	2.12813	1.27042	8.39915	0.696357	101.307	0.0939074	0.975247
CLYBL.LoF.0.01	-0.357881	0.21366	0.699156	0.459942	1.06278	0.0939334	0.975247
CCDC89.LoF.0.01	-0.548952	0.327733	0.577555	0.303823	1.09791	0.0939356	0.975247
EPGN.LoF.0.01	0.384136	0.229362	1.46835	0.93668	2.30179	0.0939723	0.975247
OBSL1.LoF.0.01	0.128494	0.076748	1.13711	0.978307	1.3217	0.0940827	0.975247
APLP2.LoF.0.01	0.618319	0.369412	1.85581	0.899669	3.82809	0.0941716	0.975247
PUF60.LoF.0.01	-1.11281	0.66511	0.328634	0.08924	1.21022	0.094304	0.975247
SLF1.LoF.0.01	0.329586	0.197016	1.39039	0.945005	2.04569	0.0943474	0.975247
UNC5C.LoF.0.01	-0.695916	0.416058	0.498618	0.220603	1.127	0.0943974	0.975247
NOXA1.LoF.0.01	-0.170879	0.102168	0.842924	0.689955	1.02981	0.0944191	0.975247
FGFR4.LoF.0.01	-0.27057	0.161783	0.762944	0.555623	1.04762	0.0944409	0.975247
ZDHHC4.LoF.0.01	0.548104	0.327731	1.72997	0.910056	3.28858	0.0944409	0.975247
MMP27.LoF.0.01	0.346068	0.206928	1.4135	0.942225	2.12049	0.0944452	0.975247
AP001458.2.LoF.0.01	1.01093	0.604554	2.74816	0.8403	8.98769	0.0944866	0.975247
C11orf98.LoF.0.01	1.01093	0.604554	2.74816	0.8403	8.98769	0.0944866	0.975247
ZNF263.LoF.0.01	-0.683821	0.408954	0.504685	0.226418	1.12494	0.0944996	0.975247
SH3RF2.LoF.0.01	0.320213	0.191563	1.37742	0.946248	2.00507	0.0946063	0.975247
DDX54.LoF.0.01	0.399036	0.238728	1.49039	0.933447	2.37962	0.0946215	0.975247
HENMT1.LoF.0.01	-0.763662	0.456959	0.465957	0.190272	1.14108	0.0946847	0.975247
DYNC1LI1.LoF.0.01	-1.16667	0.698158	0.311402	0.079257	1.2235	0.0947087	0.975247
CLECL1.LoF.0.01	0.633676	0.379231	1.88453	0.896178	3.96287	0.0947327	0.975247
NKX1-2.LoF.0.01	0.148778	0.0890718	1.16042	0.974527	1.38176	0.0948571	0.975247
RCN1.LoF.0.01	-1.16232	0.69589	0.31276	0.0799572	1.22339	0.0948681	0.975247
ZDHHC11.LoF.0.01	-0.277876	0.16638	0.757391	0.546631	1.04941	0.0948943	0.975247
ERCC6L2.LoF.0.01	-0.196506	0.117671	0.821596	0.652371	1.03472	0.0949271	0.975247
STRA8.LoF.0.01	-0.518379	0.31045	0.595485	0.324049	1.09429	0.0949664	0.975247
NFE2L2.LoF.0.01	0.917186	0.5493	2.50224	0.852619	7.34349	0.0949708	0.975247
PAIP2.LoF.0.01	1.65142	0.989071	5.21438	0.750392	36.234	0.0949839	0.975247
MTRF1L.LoF.0.01	-0.323704	0.193914	0.723464	0.494714	1.05799	0.0950539	0.975247
STX16.LoF.0.01	0.731974	0.438486	2.07918	0.88033	4.91065	0.0950539	0.975247
IL17RE.LoF.0.01	0.319692	0.191527	1.3767	0.945822	2.00388	0.0950824	0.975247
EN2.LoF.0.01	2.11428	1.26666	8.28362	0.691859	99.1797	0.0950846	0.975247
ZMYND12.LoF.0.01	-0.584819	0.350434	0.557207	0.280363	1.10742	0.0951481	0.975247
AC092718.8.LoF.0.01	0.597973	0.358371	1.81843	0.900834	3.67069	0.0951985	0.975247
PTPN9.LoF.0.01	-0.892798	0.535245	0.409508	0.143434	1.16916	0.0953125	0.975247
FAM216B.LoF.0.01	-0.62135	0.372656	0.537219	0.258785	1.11522	0.0954443	0.975247
MOCOS.LoF.0.01	0.175933	0.10552	1.19236	0.969586	1.46631	0.0954575	0.975247
SLA2.LoF.0.01	0.618785	0.371199	1.85667	0.896941	3.84331	0.0955169	0.975247
H2AZ1.LoF.0.01	1.14447	0.686554	3.14078	0.817769	12.0627	0.0955191	0.975247
CMTM3.LoF.0.01	-0.933345	0.559958	0.393236	0.131222	1.17842	0.095552	0.975247
FAM228B.LoF.0.01	-0.3613	0.216871	0.69677	0.455497	1.06584	0.0957194	0.975247
AC010547.4.LoF.0.01	-1.15989	0.69629	0.313521	0.0800889	1.22733	0.0957481	0.975247
DYRK4.LoF.0.01	-0.467462	0.280764	0.626591	0.361404	1.08636	0.0959202	0.975247
PTCRA.LoF.0.01	-0.752862	0.452223	0.471017	0.194132	1.14282	0.0959511	0.975247
MIA3.LoF.0.01	-0.348562	0.209455	0.705702	0.46809	1.06393	0.0960838	0.975247
PLAC9.LoF.0.01	-0.910147	0.546969	0.402465	0.137765	1.17576	0.096117	0.975247
KRT85.LoF.0.01	0.683889	0.411011	1.98157	0.885421	4.43475	0.096128	0.975247
ZNF653.LoF.0.01	0.658503	0.395794	1.9319	0.88936	4.19654	0.0961612	0.975247
ZNF582.LoF.0.01	0.193983	0.11661	1.21408	0.966018	1.52583	0.0962077	0.975247
BCAR1.LoF.0.01	0.245383	0.147542	1.27811	0.957146	1.70671	0.0962853	0.975247
INTS12.LoF.0.01	-0.933051	0.561036	0.393352	0.130984	1.18126	0.0962964	0.975247
FAM171B.LoF.0.01	-0.443036	0.266498	0.642084	0.380841	1.08253	0.0964251	0.975247
EMC7.LoF.0.01	-1.17779	0.708657	0.307959	0.0767841	1.23513	0.0965139	0.975247
LPAR3.LoF.0.01	-0.920534	0.553925	0.398306	0.134495	1.17958	0.096545	0.975247
PHYHIP.LoF.0.01	2.13848	1.28701	8.48653	0.681091	105.744	0.0965962	0.975247
SUMF1.LoF.0.01	0.588201	0.354011	1.80075	0.89973	3.60407	0.0966073	0.975247
ATP8A1.LoF.0.01	0.409541	0.246539	1.50613	0.928973	2.44185	0.0966807	0.975247
CYP2A6.LoF.0.01	-0.398905	0.240172	0.671054	0.419102	1.07447	0.096732	0.975247
ZBTB40.LoF.0.01	0.508408	0.306155	1.66264	0.912419	3.02972	0.0967899	0.975247
GYG1.LoF.0.01	-0.295681	0.178067	0.744025	0.524824	1.05478	0.0968144	0.975247
GPR19.LoF.0.01	1.17924	0.710207	3.2519	0.808345	13.0821	0.0968322	0.975247
ZGRF1.LoF.0.01	-0.140683	0.0847596	0.868765	0.735789	1.02577	0.0969572	0.975247
CASP2.LoF.0.01	0.713582	0.430012	2.04129	0.878762	4.74175	0.0970264	0.975247
VAMP3.LoF.0.01	1.02632	0.618639	2.79078	0.830097	9.38256	0.0971181	0.975247
SLC51B.LoF.0.01	1.57344	0.948506	4.82321	0.751539	30.9543	0.0971427	0.975247
SYT13.LoF.0.01	-1.19762	0.722168	0.301912	0.0733092	1.24337	0.0972456	0.975247
MIOS.LoF.0.01	0.679776	0.409947	1.97344	0.883627	4.40734	0.097277	0.975247
PHF21B.LoF.0.01	-0.567183	0.342058	0.567121	0.290075	1.10877	0.0972882	0.975247
MT1M.LoF.0.01	2.12342	1.28081	8.35968	0.679113	102.905	0.0973419	0.975247
MPP3.LoF.0.01	0.648979	0.391467	1.91359	0.888433	4.12165	0.0973554	0.975247
GIPR.LoF.0.01	0.445405	0.268725	1.56112	0.921921	2.64351	0.0974227	0.975247
MICA.LoF.0.01	-0.136954	0.0826386	0.87201	0.741615	1.02533	0.0974653	0.975247
TCAF2.LoF.0.01	-0.381601	0.230278	0.682767	0.434767	1.07223	0.0974922	0.975247
GTF2F2.LoF.0.01	-0.873995	0.527586	0.417281	0.148367	1.1736	0.0976023	0.975247
WDFY2.LoF.0.01	-0.914413	0.552244	0.400752	0.135768	1.18292	0.0977597	0.975247
ZNF480.LoF.0.01	-0.75645	0.456916	0.46933	0.191665	1.14925	0.0978115	0.975247
CD177.LoF.0.01	-0.117574	0.0710202	0.889075	0.773543	1.02186	0.0978228	0.975247
UAP1L1.LoF.0.01	0.419333	0.253301	1.52095	0.925763	2.49878	0.0978273	0.975247
POLR2J.LoF.0.01	-0.671707	0.40589	0.510836	0.230558	1.13183	0.0979445	0.975247
ZNF605.LoF.0.01	-0.554561	0.335189	0.574324	0.297741	1.10784	0.0980325	0.975247
TNNI3.LoF.0.01	0.615547	0.372075	1.85067	0.892508	3.83747	0.0980551	0.975247
PSD.LoF.0.01	0.767614	0.463999	2.15462	0.867774	5.34976	0.0980573	0.975247
RNF39.LoF.0.01	0.439862	0.265948	1.55249	0.921829	2.61462	0.0981386	0.975247
RNF212B.LoF.0.01	0.438434	0.265105	1.55028	0.922035	2.60658	0.0981658	0.975247
SPRY4.LoF.0.01	-1.15875	0.700724	0.313878	0.0794864	1.23945	0.0981997	0.975247
MGST2.LoF.0.01	0.768628	0.464917	2.15681	0.867093	5.36483	0.0982788	0.975247
ZNF169.LoF.0.01	-0.295581	0.178801	0.744099	0.524122	1.0564	0.0983037	0.975247
WNT1.LoF.0.01	0.899896	0.544383	2.45935	0.846119	7.14839	0.0983196	0.975247
RRAD.LoF.0.01	0.409808	0.247968	1.50653	0.926622	2.44936	0.0983988	0.975247
PCK1.LoF.0.01	-0.338311	0.204755	0.712974	0.47729	1.06504	0.0984782	0.975247
NOVA1.LoF.0.01	-1.18768	0.719587	0.304928	0.074417	1.24946	0.0988394	0.975247
SCNN1A.LoF.0.01	-0.138769	0.0841077	0.870429	0.738141	1.02643	0.0989646	0.975247
PTOV1.LoF.0.01	-0.613885	0.372103	0.541244	0.261007	1.12236	0.0989897	0.975247
RGS10.LoF.0.01	0.920003	0.557696	2.5093	0.841069	7.48639	0.0990148	0.975247
KIAA1671.LoF.0.01	0.609019	0.369185	1.83863	0.891737	3.79097	0.0990193	0.975247
PRDX6.LoF.0.01	-1.24116	0.752651	0.289049	0.0661152	1.26369	0.0991357	0.975247
ADAMTS9.LoF.0.01	0.504282	0.305864	1.6558	0.909181	3.01553	0.0992065	0.975247
FHOD1.LoF.0.01	0.398043	0.241457	1.48891	0.927546	2.39001	0.0992499	0.975247
BIVM.LoF.0.01	0.685246	0.415699	1.98426	0.878513	4.48176	0.0992659	0.975247
ZNF274.LoF.0.01	0.417427	0.253302	1.51805	0.923998	2.49403	0.0993642	0.975247
ZBTB7B.LoF.0.01	2.08636	1.26614	8.05554	0.673495	96.3507	0.0993894	0.975247
ALDH4A1.LoF.0.01	0.34127	0.207112	1.40673	0.937377	2.1111	0.0994031	0.975247
ELAVL3.LoF.0.01	-1.15399	0.700394	0.315376	0.0799174	1.24456	0.0994306	0.975247
RNASE3.LoF.0.01	-0.764592	0.464196	0.465524	0.187418	1.15631	0.0995314	0.975247
TTLL1.LoF.0.01	-0.568372	0.345121	0.566447	0.287996	1.11412	0.0995818	0.975247
NIP7.LoF.0.01	-1.11071	0.675031	0.329325	0.0877055	1.23658	0.0998826	0.975247
CMTM8.LoF.0.01	0.536069	0.325804	1.70927	0.902572	3.23699	0.0998918	0.975247
RNF185.LoF.0.01	-0.870512	0.529386	0.418737	0.148361	1.18185	0.100098	0.975247
MICU2.LoF.0.01	0.0938191	0.0570756	1.09836	0.982113	1.22837	0.100224	0.975247
KCNQ4.LoF.0.01	-0.875736	0.532878	0.416555	0.146581	1.18377	0.100298	0.975247
TMEM88B.LoF.0.01	0.400604	0.24378	1.49273	0.9257	2.40708	0.10032	0.975247
ACSF2.LoF.0.01	0.195225	0.118823	1.21558	0.963033	1.53437	0.100385	0.975247
STARD13.LoF.0.01	0.542626	0.330305	1.72052	0.90053	3.28716	0.100423	0.975247
CARD18.LoF.0.01	1.53265	0.933357	4.63043	0.743245	28.8477	0.100572	0.975247
NELL2.LoF.0.01	0.905644	0.551768	2.47352	0.838768	7.29442	0.100725	0.975247
FAM118B.LoF.0.01	-0.608001	0.370483	0.544438	0.263383	1.12541	0.100776	0.975247
DENND4B.LoF.0.01	0.0926498	0.0564666	1.09708	0.982137	1.22547	0.100841	0.975247
IL22RA2.LoF.0.01	0.31099	0.18954	1.36478	0.941286	1.9788	0.100847	0.975247
IFNL2.LoF.0.01	-0.689446	0.420215	0.501854	0.220233	1.14359	0.10086	0.975247
IGSF9.LoF.0.01	0.291623	0.177771	1.3386	0.944775	1.89658	0.100913	0.975247
RSC1A1.LoF.0.01	0.761202	0.464052	2.14085	0.862138	5.31612	0.100935	0.975247
DEF6.LoF.0.01	-1.20634	0.735583	0.299291	0.0707868	1.26542	0.101009	0.975247
WWP2.LoF.0.01	0.720411	0.439349	2.05528	0.868739	4.86241	0.101062	0.975247
PWWP3A.LoF.0.01	-0.356809	0.217701	0.699906	0.456803	1.07238	0.101215	0.975247
ATG5.LoF.0.01	1.09685	0.669243	2.99472	0.806649	11.118	0.101226	0.975247
HES6.LoF.0.01	0.307663	0.187788	1.36024	0.941387	1.96546	0.101347	0.975247
FAM20C.LoF.0.01	1.10258	0.673055	3.01193	0.805246	11.2658	0.101386	0.975247
ASCL2.LoF.0.01	2.08352	1.27219	8.03269	0.663669	97.2235	0.101475	0.975247
RAB44.LoF.0.01	0.146227	0.0892895	1.15746	0.97163	1.37883	0.101491	0.975247
FAM166B.LoF.0.01	0.210801	0.128724	1.23467	0.959351	1.58899	0.101501	0.975247
CSAD.LoF.0.01	0.214038	0.130718	1.23867	0.958707	1.60039	0.101547	0.975247
GOLGA6B.LoF.0.01	-0.40161	0.245283	0.669242	0.413803	1.08236	0.101561	0.975247
ELMOD1.LoF.0.01	0.876835	0.535661	2.40328	0.841087	6.86702	0.101647	0.975247
IGFLR1.LoF.0.01	-0.147938	0.0903852	0.862485	0.72246	1.02965	0.101684	0.975247
SKIDA1.LoF.0.01	-1.22733	0.749877	0.293074	0.0674014	1.27434	0.101691	0.975247
DYRK2.LoF.0.01	-1.22986	0.751667	0.292334	0.0669957	1.27559	0.101802	0.975247
ADAMTS4.LoF.0.01	-0.419419	0.256421	0.657429	0.397721	1.08672	0.101909	0.975247
PACRGL.LoF.0.01	-0.35898	0.219473	0.698388	0.454232	1.07378	0.101913	0.975247
AKT1S1.LoF.0.01	0.451277	0.275937	1.57032	0.914334	2.69693	0.101958	0.975247
STC2.LoF.0.01	-0.21042	0.128664	0.810244	0.629644	1.04265	0.101962	0.975247
EDDM3B.LoF.0.01	0.751607	0.459599	2.1204	0.861391	5.2196	0.101975	0.975247
MRC2.LoF.0.01	-0.507434	0.310325	0.602038	0.327695	1.10606	0.102014	0.975247
FRY.LoF.0.01	0.363836	0.22251	1.43884	0.930267	2.22544	0.102019	0.975247
LONP1.LoF.0.01	0.132253	0.0809019	1.1414	0.974028	1.33752	0.102105	0.975247
C12orf54.LoF.0.01	0.368132	0.225203	1.44503	0.929354	2.24685	0.10212	0.975247
BORCS7-ASMT.LoF.0.01	-0.663652	0.406001	0.514967	0.232372	1.14123	0.102131	0.975247
PDE3A.LoF.0.01	0.577383	0.35324	1.78137	0.891395	3.5599	0.102147	0.975247
C6.LoF.0.01	0.113363	0.0693578	1.12004	0.977675	1.28313	0.102162	0.975247
FBXL2.LoF.0.01	-0.881189	0.539155	0.41429	0.144001	1.19191	0.102177	0.975247
CFAP53.LoF.0.01	0.411123	0.251575	1.50851	0.921305	2.46998	0.102218	0.975247
MED26.LoF.0.01	-0.735595	0.45013	0.47922	0.198325	1.15796	0.10222	0.975247
PDE10A.LoF.0.01	0.881784	0.539662	2.4152	0.838657	6.95542	0.102268	0.975247
FXYD6-FXYD2.LoF.0.01	0.598693	0.366433	1.81974	0.88735	3.73184	0.102293	0.975247
ATXN2.LoF.0.01	0.103914	0.0636091	1.10951	0.979454	1.25682	0.102337	0.975247
MTDH.LoF.0.01	1.10348	0.675515	3.01464	0.802094	11.3304	0.102354	0.975247
NUMB.LoF.0.01	-0.763802	0.467573	0.465892	0.186328	1.16491	0.102354	0.975247
SHISAL2B.LoF.0.01	0.53705	0.328831	1.71095	0.898114	3.25945	0.102425	0.975247
SUGP1.LoF.0.01	-0.7459	0.456758	0.474307	0.193758	1.16107	0.102462	0.975247
SMPDL3A.LoF.0.01	0.359199	0.220006	1.43218	0.930519	2.2043	0.102536	0.975247
OR2A7.LoF.0.01	0.317881	0.194704	1.37421	0.93825	2.01275	0.102544	0.975247
PXMP4.LoF.0.01	-0.463604	0.283964	0.629013	0.360532	1.09742	0.10255	0.975247
APOBEC3A.LoF.0.01	-1.06892	0.654864	0.343379	0.0951355	1.23938	0.102621	0.975247
UBXN8.LoF.0.01	-0.0611063	0.0374519	0.940723	0.874142	1.01238	0.102765	0.975247
ZNF749.LoF.0.01	-0.176242	0.108022	0.838415	0.678436	1.03612	0.102778	0.975247
GLOD4.LoF.0.01	-0.302501	0.185482	0.738968	0.513736	1.06295	0.102913	0.975247
E2F2.LoF.0.01	0.879678	0.539442	2.41012	0.837254	6.9378	0.10295	0.975247
VCL.LoF.0.01	0.578765	0.354977	1.78383	0.889594	3.57698	0.103011	0.975247
H3C8.LoF.0.01	-0.412701	0.253149	0.66186	0.402978	1.08705	0.103044	0.975247
AMTN.LoF.0.01	-0.667607	0.409586	0.512935	0.229835	1.14474	0.103111	0.975247
OR5AS1.LoF.0.01	-1.30062	0.797988	0.272363	0.0570016	1.30139	0.103127	0.975247
VANGL1.LoF.0.01	-1.30582	0.801465	0.27095	0.0563208	1.3035	0.10325	0.975247
CLEC3B.LoF.0.01	1.55798	0.956379	4.74922	0.728678	30.9534	0.103304	0.975247
DDX1.LoF.0.01	0.767899	0.471425	2.15523	0.855479	5.42974	0.103337	0.975247
FAM83C.LoF.0.01	-0.488019	0.299624	0.613841	0.341202	1.10434	0.103362	0.975247
UBR4.LoF.0.01	0.471662	0.289599	1.60266	0.908508	2.82717	0.103382	0.975247
CCDC85B.LoF.0.01	3.47333	2.13318	32.2439	0.492775	2109.83	0.103474	0.975247
SLC29A4.LoF.0.01	0.328543	0.20183	1.38894	0.935154	2.06294	0.103564	0.975247
BRD8.LoF.0.01	-0.416656	0.255969	0.659248	0.399175	1.08876	0.103576	0.975247
ZNF646.LoF.0.01	0.526046	0.323302	1.69223	0.897963	3.18903	0.103714	0.975247
PTGER3.LoF.0.01	0.0714725	0.0439348	1.07409	0.985467	1.17068	0.103783	0.975247
IGFL2.LoF.0.01	0.167128	0.102776	1.18191	0.966269	1.44566	0.10392	0.975247
MYDGF.LoF.0.01	-0.901441	0.554357	0.405984	0.136972	1.20334	0.103928	0.975247
ERVV-2.LoF.0.01	-0.327649	0.201505	0.720616	0.485489	1.06962	0.103947	0.975247
OR51B2.LoF.0.01	0.875814	0.538699	2.40083	0.83524	6.90098	0.103993	0.975247
GCSH.LoF.0.01	0.579355	0.356406	1.78489	0.88763	3.58913	0.104046	0.975247
RNF31.LoF.0.01	0.413639	0.254481	1.51231	0.91838	2.49035	0.104072	0.975247
UBAC1.LoF.0.01	-0.788907	0.485363	0.454341	0.175482	1.17634	0.104078	0.975247
AC005697.1.LoF.0.01	1.54564	0.950947	4.69097	0.727446	30.25	0.104084	0.975247
HMMR.LoF.0.01	-0.218893	0.134746	0.803408	0.616933	1.04625	0.104273	0.975247
SULT1E1.LoF.0.01	0.609823	0.375638	1.84011	0.881238	3.84231	0.104497	0.975247
GJC2.LoF.0.01	0.871936	0.537172	2.39154	0.834501	6.85373	0.104548	0.975247
WFDC3.LoF.0.01	-0.974695	0.600739	0.377307	0.116235	1.22477	0.104698	0.975247
DCBLD1.LoF.0.01	0.381563	0.235194	1.46457	0.923654	2.32227	0.104732	0.975247
CPB2.LoF.0.01	0.639271	0.394072	1.8951	0.875369	4.10273	0.104757	0.975247
RPH3AL.LoF.0.01	-0.410416	0.253003	0.663374	0.404016	1.08923	0.104765	0.975247
MAPK3.LoF.0.01	-0.673196	0.415046	0.510076	0.226121	1.15061	0.104808	0.975247
P2RX5-TAX1BP3.LoF.0.01	1.56576	0.965348	4.78631	0.721573	31.7484	0.104812	0.975247
FERMT3.LoF.0.01	-0.562013	0.346545	0.57006	0.289025	1.12436	0.104855	0.975247
TNFAIP2.LoF.0.01	0.636971	0.392788	1.89075	0.875558	4.08301	0.104875	0.975247
UBR1.LoF.0.01	0.516277	0.318371	1.67578	0.89787	3.12766	0.104884	0.975247
SREK1IP1.LoF.0.01	0.395462	0.243919	1.48507	0.920702	2.39538	0.104956	0.975247
WDHD1.LoF.0.01	-0.310862	0.191851	0.732815	0.503138	1.06734	0.105161	0.975247
SBF2.LoF.0.01	0.488515	0.301541	1.62989	0.902573	2.94331	0.105219	0.975247
HNRNPUL1.LoF.0.01	-0.400416	0.247225	0.670041	0.412724	1.08779	0.105309	0.975247
KCNK15.LoF.0.01	-0.301285	0.186043	0.739867	0.513796	1.06541	0.105353	0.975247
WDR3.LoF.0.01	-0.288839	0.178372	0.749133	0.528111	1.06265	0.105381	0.975247
ABCC11.LoF.0.01	0.100231	0.0619098	1.10543	0.979109	1.24804	0.105451	0.975247
NIBAN3.LoF.0.01	-0.424609	0.262276	0.654025	0.391148	1.09357	0.10546	0.975247
CFAP20.LoF.0.01	0.601561	0.371632	1.82497	0.880877	3.78089	0.105512	0.975247
ADGRF3.LoF.0.01	-0.0732182	0.045236	0.929398	0.850543	1.01556	0.105537	0.975247
PGLYRP1.LoF.0.01	-0.617425	0.381504	0.539331	0.255337	1.1392	0.105577	0.975247
AFAP1L2.LoF.0.01	0.622588	0.384699	1.86375	0.876848	3.9614	0.105582	0.975247
RGS4.LoF.0.01	0.307475	0.190014	1.35999	0.937112	1.97369	0.105626	0.975247
SYPL1.LoF.0.01	1.27179	0.786073	3.56723	0.76421	16.6514	0.105683	0.975247
PUS7.LoF.0.01	0.392332	0.242495	1.48043	0.92039	2.38124	0.105684	0.975247
HBA2.LoF.0.01	-0.761486	0.47068	0.466972	0.185626	1.17474	0.105697	0.975247
AC139491.7.LoF.0.01	0.263949	0.163169	1.30206	0.945669	1.79277	0.10574	0.975247
CRTAC1.LoF.0.01	0.574114	0.354959	1.77556	0.885498	3.56026	0.10579	0.975247
TRAPPC11.LoF.0.01	-0.357861	0.221266	0.69917	0.453145	1.07877	0.105806	0.975247
TBXAS1.LoF.0.01	0.294162	0.181882	1.342	0.939576	1.91679	0.105809	0.975247
DENND1B.LoF.0.01	0.550634	0.340463	1.73435	0.889876	3.38022	0.105812	0.975247
SLC6A3.LoF.0.01	-0.538819	0.333298	0.583437	0.303588	1.12125	0.105959	0.975247
KLHDC7A.LoF.0.01	-0.529066	0.327432	0.589155	0.310109	1.1193	0.106137	0.975247
CLBA1.LoF.0.01	0.231801	0.143489	1.26087	0.951765	1.67036	0.10621	0.975247
VAC14.LoF.0.01	0.799706	0.495068	2.22489	0.843136	5.87108	0.106236	0.975247
CCNJ.LoF.0.01	1.24782	0.772862	3.48274	0.765681	15.8414	0.10641	0.975247
OR51E2.LoF.0.01	-0.759462	0.470419	0.467918	0.186098	1.17652	0.106432	0.975247
CENPS-CORT.LoF.0.01	-0.345868	0.214279	0.707606	0.464936	1.07693	0.106505	0.975247
DPY19L4.LoF.0.01	0.193237	0.119719	1.21317	0.959434	1.53401	0.106509	0.975247
FAM184A.LoF.0.01	0.186111	0.115332	1.20456	0.960847	1.51008	0.106592	0.975247
CST8.LoF.0.01	0.542973	0.336493	1.72112	0.889983	3.32843	0.106609	0.975247
FNTB.LoF.0.01	0.862254	0.53441	2.36849	0.830947	6.75105	0.106643	0.975247
SLIT1.LoF.0.01	0.671031	0.415979	1.95625	0.865639	4.42093	0.106715	0.975247
ERN1.LoF.0.01	0.655241	0.406193	1.92561	0.868579	4.269	0.106717	0.975247
ACTR10.LoF.0.01	-0.344445	0.213541	0.708614	0.466272	1.07691	0.10674	0.975247
CCL17.LoF.0.01	1.16036	0.719772	3.19108	0.778495	13.0804	0.106936	0.975247
PRDM15.LoF.0.01	-0.219868	0.136387	0.802625	0.614352	1.04859	0.106943	0.975247
TMEM86B.LoF.0.01	1.56437	0.970576	4.77966	0.713225	32.0308	0.107006	0.975247
ATP5F1B.LoF.0.01	-1.19622	0.742302	0.302335	0.0705713	1.29523	0.107071	0.975247
ELSPBP1.LoF.0.01	-0.54145	0.336138	0.581904	0.30111	1.12455	0.107224	0.975247
SEPTIN1.LoF.0.01	-0.547883	0.340142	0.578173	0.29684	1.12614	0.107235	0.975247
KCNQ1.LoF.0.01	-0.311335	0.193288	0.732468	0.501486	1.06984	0.107238	0.975247
AC021087.5.LoF.0.01	-0.358822	0.222846	0.698499	0.45131	1.08108	0.10736	0.975247
PIEZO2.LoF.0.01	0.1989	0.123585	1.22006	0.957599	1.55446	0.107525	0.975247
CDK20.LoF.0.01	-0.335323	0.208385	0.715107	0.475324	1.07585	0.107582	0.975247
DGCR2.LoF.0.01	0.436536	0.271347	1.54734	0.909096	2.63366	0.107666	0.975247
FLVCR2.LoF.0.01	0.572042	0.355592	1.77188	0.882569	3.5573	0.107681	0.975247
RRP9.LoF.0.01	0.65292	0.405968	1.92114	0.866947	4.25722	0.107769	0.975247
TACR3.LoF.0.01	0.269675	0.167718	1.30954	0.942657	1.81921	0.107854	0.975247
SH2B2.LoF.0.01	-0.443001	0.275582	0.642107	0.374134	1.10201	0.107943	0.975247
OR8B3.LoF.0.01	-1.15033	0.715887	0.316532	0.0778113	1.28764	0.108085	0.975247
FCHO1.LoF.0.01	0.856235	0.533014	2.35428	0.828223	6.6922	0.108186	0.975247
PTGES2.LoF.0.01	0.422349	0.263049	1.52554	0.910987	2.55468	0.108363	0.975247
QSER1.LoF.0.01	-0.48115	0.299716	0.618072	0.343491	1.11215	0.108416	0.975247
C15orf40.LoF.0.01	0.603201	0.375797	1.82796	0.875149	3.81814	0.108467	0.975247
TMEM79.LoF.0.01	-0.406617	0.253334	0.665899	0.40529	1.09408	0.10848	0.975247
SLC4A8.LoF.0.01	-0.68439	0.426445	0.504398	0.218663	1.16351	0.108522	0.975247
NOTCH3.LoF.0.01	-0.570707	0.355627	0.565126	0.281468	1.13465	0.10854	0.975247
MCM3.LoF.0.01	-0.288809	0.179986	0.749155	0.526459	1.06605	0.108577	0.975247
ABO.LoF.0.01	0.124461	0.077596	1.13254	0.972751	1.31857	0.108724	0.975247
WIZ.LoF.0.01	1.0722	0.668583	2.9218	0.788027	10.8333	0.108781	0.975247
PRKAA1.LoF.0.01	1.07476	0.670288	2.92929	0.787411	10.8974	0.108838	0.975247
CLEC2B.LoF.0.01	0.95385	0.59504	2.59568	0.808618	8.33221	0.108935	0.975247
NECAB3.LoF.0.01	-0.854384	0.533028	0.425545	0.1497	1.20967	0.10896	0.975247
KIF4B.LoF.0.01	-0.886691	0.55336	0.412017	0.139279	1.21883	0.109072	0.975247
TRPM4.LoF.0.01	0.109563	0.0683902	1.11579	0.975815	1.27584	0.109148	0.975247
STMND1.LoF.0.01	-0.743437	0.464088	0.475477	0.191465	1.18078	0.10917	0.975247
PABPC3.LoF.0.01	0.150285	0.0938817	1.16217	0.966839	1.39695	0.109424	0.975247
CNBD2.LoF.0.01	0.190892	0.119266	1.21033	0.958037	1.52906	0.109474	0.975247
MSH5.LoF.0.01	-0.257747	0.161059	0.772791	0.563593	1.05964	0.109527	0.975247
POTEB3.LoF.0.01	1.09703	0.685604	2.99526	0.781333	11.4824	0.109579	0.975247
TEP1.LoF.0.01	-0.194244	0.121399	0.823457	0.649089	1.04467	0.10959	0.975247
SLC22A14.LoF.0.01	0.397614	0.248526	1.48827	0.914391	2.42232	0.109624	0.975247
PITX1.LoF.0.01	1.98494	1.24108	7.27861	0.639175	82.8852	0.109737	0.975247
AC046185.1.LoF.0.01	-0.875475	0.547428	0.416664	0.142497	1.21833	0.109765	0.975247
CASTOR3.LoF.0.01	-0.426903	0.266992	0.652527	0.386661	1.1012	0.109836	0.975247
ESYT1.LoF.0.01	-0.289927	0.18134	0.748318	0.524477	1.06769	0.109865	0.975247
MRPS12.LoF.0.01	-0.881608	0.551671	0.414116	0.140453	1.221	0.110028	0.975247
GPR141.LoF.0.01	-0.891292	0.55789	0.410126	0.137414	1.22406	0.110129	0.975247
EDDM13.LoF.0.01	0.588677	0.368562	1.8016	0.874849	3.7101	0.110215	0.975247
COX11.LoF.0.01	-0.861102	0.539198	0.422696	0.146911	1.21619	0.110265	0.975247
APOB.LoF.0.01	-0.27352	0.171337	0.760697	0.543709	1.06428	0.110402	0.975247
LARS1.LoF.0.01	-0.318546	0.199554	0.727206	0.491806	1.07528	0.110424	0.975247
VHL.LoF.0.01	0.669054	0.419189	1.95239	0.85851	4.44004	0.110474	0.975247
TMEM8B.LoF.0.01	0.743876	0.466188	2.10408	0.843789	5.24673	0.110566	0.975247
IWS1.LoF.0.01	0.866419	0.543002	2.37838	0.820481	6.89435	0.110576	0.975247
EIF3M.LoF.0.01	-1.13091	0.709022	0.322739	0.0804119	1.29534	0.110707	0.975247
POLD2.LoF.0.01	-1.14817	0.719972	0.317217	0.0773577	1.30079	0.110769	0.975247
CAMKMT.LoF.0.01	-0.344015	0.215732	0.708918	0.464474	1.08201	0.110792	0.975247
SSPN.LoF.0.01	-0.569174	0.356989	0.565993	0.281148	1.13943	0.110852	0.975247
OTOP1.LoF.0.01	0.122392	0.0767729	1.1302	0.972308	1.31373	0.110889	0.975247
GBP4.LoF.0.01	-0.0939104	0.0589084	0.910364	0.811094	1.02178	0.110897	0.975247
TRIM40.LoF.0.01	-0.0819703	0.0514249	0.921299	0.832965	1.019	0.11094	0.975247
DUS4L.LoF.0.01	0.302756	0.189954	1.35358	0.93281	1.96416	0.110971	0.975247
NFIA.LoF.0.01	-0.900401	0.565079	0.406407	0.134263	1.23017	0.111069	0.975247
OTUD4.LoF.0.01	-1.11753	0.701654	0.327087	0.0826805	1.29397	0.111227	0.975247
SYT7.LoF.0.01	-0.856712	0.53801	0.424556	0.147901	1.2187	0.111301	0.975247
OR10J3.LoF.0.01	-1.18429	0.743855	0.305963	0.0712012	1.31478	0.111361	0.975247
DOK4.LoF.0.01	1.22619	0.770473	3.40822	0.752814	15.4301	0.111501	0.975247
MAGEL2.LoF.0.01	-0.738546	0.464077	0.477808	0.192408	1.18654	0.111513	0.975247
ZNF215.LoF.0.01	-0.143899	0.0904222	0.865975	0.725331	1.03389	0.111517	0.975247
DNMT3L.LoF.0.01	0.377525	0.237248	1.45867	0.916236	2.32224	0.111549	0.975247
PRSS8.LoF.0.01	0.884843	0.556065	2.4226	0.814611	7.20468	0.111551	0.975247
FRMD5.LoF.0.01	0.639043	0.401629	1.89467	0.862302	4.163	0.111581	0.975247
CTNND2.LoF.0.01	1.26813	0.79723	3.5542	0.744948	16.9573	0.111685	0.975247
PNMA8B.LoF.0.01	0.862931	0.5425	2.3701	0.818429	6.86359	0.111687	0.975247
COA6.LoF.0.01	0.952712	0.599013	2.59273	0.801433	8.38779	0.111729	0.975247
OR8K3.LoF.0.01	-0.522753	0.328721	0.592886	0.311285	1.12923	0.111776	0.975247
MUSK.LoF.0.01	-0.560045	0.35241	0.571183	0.286285	1.1396	0.112018	0.975247
SMC6.LoF.0.01	-0.477007	0.300169	0.620638	0.344611	1.11776	0.112031	0.975247
TERF1.LoF.0.01	-0.593324	0.373424	0.552488	0.26574	1.14865	0.112089	0.975247
IFT52.LoF.0.01	0.612469	0.385528	1.84498	0.86661	3.9279	0.11214	0.975247
CDKL3.LoF.0.01	0.261011	0.164342	1.29824	0.94073	1.79162	0.112236	0.975247
HSPA2.LoF.0.01	1.22822	0.773548	3.41515	0.749811	15.5549	0.112338	0.975247
NPFF.LoF.0.01	0.688002	0.433326	1.98974	0.851022	4.65211	0.112349	0.975247
MFSD1.LoF.0.01	-0.257409	0.16221	0.773052	0.562513	1.06239	0.112538	0.975247
MALRD1.LoF.0.01	-0.137963	0.0869485	0.871131	0.734635	1.03299	0.112577	0.975247
DHX58.LoF.0.01	0.228001	0.143767	1.25609	0.947638	1.66493	0.112761	0.975247
RPL7.LoF.0.01	-0.867222	0.546877	0.420117	0.143833	1.2271	0.112791	0.975247
C4orf45.LoF.0.01	0.740344	0.466867	2.09666	0.839696	5.23519	0.112791	0.975247
FBXL3.LoF.0.01	1.46404	0.923638	4.32339	0.707307	26.4266	0.112947	0.975247
BPIFB2.LoF.0.01	-0.652259	0.411516	0.520868	0.232508	1.16686	0.112963	0.975247
CSTA.LoF.0.01	0.501086	0.316154	1.65051	0.888184	3.06715	0.112979	0.975247
LYST.LoF.0.01	0.358905	0.22657	1.43176	0.918354	2.23219	0.113175	0.975247
PCDHA12.LoF.0.01	0.497511	0.314142	1.64462	0.888512	3.04417	0.113259	0.975247
SEC31A.LoF.0.01	0.468889	0.296121	1.59822	0.894484	2.85561	0.113321	0.975247
PDCD4.LoF.0.01	0.484305	0.305879	1.62305	0.891172	2.95597	0.113348	0.975247
CGB2.LoF.0.01	-0.595702	0.376237	0.551176	0.263652	1.15226	0.113349	0.975247
P3H3.LoF.0.01	0.27823	0.175738	1.32079	0.935928	1.86391	0.113374	0.975247
EHHADH.LoF.0.01	0.299608	0.189401	1.34933	0.930886	1.95587	0.113678	0.975247
HHIPL1.LoF.0.01	-0.288047	0.182114	0.749726	0.524668	1.07133	0.113722	0.975247
[truncated: 15,980 more rows]

## Sheet: eTable 11
Chromosome	Position	Ref	Alt	Allele_count	Gene_Mask	Ensembl_ID	Annotation	CADD_score
1	202729174	C	T	1	KDM5B	ENSG00000117139	splice_acceptor_variant	32
1	202729175	T	C	3	KDM5B	ENSG00000117139	splice_acceptor_variant	33
1	202729778	C	A	2	KDM5B	ENSG00000117139	stop_gained	38
1	202729804	G	GA	1	KDM5B	ENSG00000117139	frameshift_variant	33
1	202729828	A	C	1	KDM5B	ENSG00000117139	stop_gained	35
1	202729852	A	C	1	KDM5B	ENSG00000117139	stop_gained	37
1	202729898	T	A	1	KDM5B	ENSG00000117139	stop_gained	42
1	202729928	G	A	3	KDM5B	ENSG00000117139	stop_gained	40
1	202729990	CTG	C	1	KDM5B	ENSG00000117139	frameshift_variant	27.7
1	202730006	G	A	6	KDM5B	ENSG00000117139	stop_gained	38
1	202730015	G	A	6	KDM5B	ENSG00000117139	stop_gained	42
1	202730941	G	A	8	KDM5B	ENSG00000117139	stop_gained	36
1	202730985	TA	T	1	KDM5B	ENSG00000117139	frameshift_variant	33
1	202731018	AGCAGCTGG	A	1	KDM5B	ENSG00000117139	frameshift_variant	33
1	202731065	T	A	1	KDM5B	ENSG00000117139	splice_acceptor_variant	34
1	202731827	C	A	1	KDM5B	ENSG00000117139	splice_donor_variant	34
1	202731845	CT	C	1	KDM5B	ENSG00000117139	frameshift_variant	34
1	202731849	G	A	4	KDM5B	ENSG00000117139	stop_gained	36
1	202731861	AG	A	1	KDM5B	ENSG00000117139	frameshift_variant	27
1	202733399	AC	A	1	KDM5B	ENSG00000117139	splice_donor_variant	32
1	202733400	C	T	1	KDM5B	ENSG00000117139	splice_donor_variant	33
1	202733469	G	A	1	KDM5B	ENSG00000117139	stop_gained	36
1	202733510	TG	T	1	KDM5B	ENSG00000117139	frameshift_variant	33
1	202733539	TTCAA	T	1	KDM5B	ENSG00000117139	frameshift_variant	33
1	202733553	G	A	1	KDM5B	ENSG00000117139	stop_gained	41
1	202733583	G	A	3	KDM5B	ENSG00000117139	stop_gained	38
1	202733670	G	A	2	KDM5B	ENSG00000117139	stop_gained	38
1	202733766	G	A	1	KDM5B	ENSG00000117139	stop_gained	41
1	202733795	T	TG	1	KDM5B	ENSG00000117139	frameshift_variant	29.1
1	202733832	TGA	T	1	KDM5B	ENSG00000117139	frameshift_variant	33
1	202733850	C	A	1	KDM5B	ENSG00000117139	stop_gained	41
1	202733888	T	G	1	KDM5B	ENSG00000117139	splice_acceptor_variant	34
1	202735426	TACA	T	2	KDM5B	ENSG00000117139	frameshift_variant	36
1	202735428	C	A	1	KDM5B	ENSG00000117139	splice_donor_variant	34
1	202735428	C	G	1	KDM5B	ENSG00000117139	splice_donor_variant	34
1	202735451	T	TCAAC	1	KDM5B	ENSG00000117139	frameshift_variant	34
1	202735496	CTTTT	C	2	KDM5B	ENSG00000117139	frameshift_variant	29
1	202735572	AT	A	1	KDM5B	ENSG00000117139	frameshift_variant	26.1
1	202735575	G	A	4	KDM5B	ENSG00000117139	stop_gained	40
1	202735589	T	C	1	KDM5B	ENSG00000117139	splice_acceptor_variant	33
1	202736212	C	A	1	KDM5B	ENSG00000117139	splice_donor_variant	34
1	202736260	CA	C	1	KDM5B	ENSG00000117139	frameshift_variant	31
1	202736333	AG	A	1	KDM5B	ENSG00000117139	frameshift_variant	27.5
1	202736338	G	A	4	KDM5B	ENSG00000117139	stop_gained	41
1	202736344	G	A	2	KDM5B	ENSG00000117139	stop_gained	39
1	202736356	C	A	1	KDM5B	ENSG00000117139	stop_gained	42
1	202736356	CTA	C	1	KDM5B	ENSG00000117139	frameshift_variant	32
1	202740673	C	T	1	KDM5B	ENSG00000117139	splice_donor_variant	35
1	202740676	G	A	1	KDM5B	ENSG00000117139	stop_gained	55
1	202740698	C	T	1	KDM5B	ENSG00000117139	stop_gained	39
1	202740801	G	C	1	KDM5B	ENSG00000117139	stop_gained	39
1	202740808	G	A	6	KDM5B	ENSG00000117139	stop_gained	40
1	202740813	C	G	1	KDM5B	ENSG00000117139	splice_acceptor_variant	33
1	202740814	T	C	1	KDM5B	ENSG00000117139	splice_acceptor_variant	34
1	202741366	C	A	1	KDM5B	ENSG00000117139	splice_donor_variant	34
1	202741479	CT	C	1	KDM5B	ENSG00000117139	frameshift_variant	20.1
1	202741566	G	A	1	KDM5B	ENSG00000117139	stop_gained	40
1	202741594	CT	C	1	KDM5B	ENSG00000117139	frameshift_variant	33
1	202741596	G	A	1	KDM5B	ENSG00000117139	stop_gained	39
1	202741632	G	GC	1	KDM5B	ENSG00000117139	frameshift_variant	27.2
1	202741692	G	A	1	KDM5B	ENSG00000117139	stop_gained	40
1	202741695	G	A	1	KDM5B	ENSG00000117139	stop_gained	39
1	202742389	A	C	1	KDM5B	ENSG00000117139	splice_donor_variant	35
1	202742390	C	T	1	KDM5B	ENSG00000117139	splice_donor_variant	34
1	202742436	CTG	C	1	KDM5B	ENSG00000117139	frameshift_variant	33
1	202742501	G	A	3	KDM5B	ENSG00000117139	stop_gained	37
1	202742502	A	C	1	KDM5B	ENSG00000117139	stop_gained	32
1	202742502	A	T	1	KDM5B	ENSG00000117139	stop_gained	29.5
1	202742506	C	T	1	KDM5B	ENSG00000117139	splice_acceptor_variant	33
1	202742507	T	C	1	KDM5B	ENSG00000117139	splice_acceptor_variant	33
1	202742654	C	T	2	KDM5B	ENSG00000117139	splice_donor_variant	34
1	202742678	CA	C	1	KDM5B	ENSG00000117139	frameshift_variant	33
1	202742719	TGACTAGGC	T	1	KDM5B	ENSG00000117139	frameshift_variant	32
1	202742737	G	A	2	KDM5B	ENSG00000117139	stop_gained	37
1	202742748	TTGTC	T	3	KDM5B	ENSG00000117139	frameshift_variant	33
1	202745916	G	C	4	KDM5B	ENSG00000117139	stop_gained	35
1	202745916	G	T	4	KDM5B	ENSG00000117139	stop_gained	35
1	202745930	G	A	5	KDM5B	ENSG00000117139	stop_gained	37
1	202746152	A	ATT	1	KDM5B	ENSG00000117139	frameshift_variant	32
1	202746223	CA	C	1	KDM5B	ENSG00000117139	frameshift_variant	32
1	202746272	G	GTGAAA	1	KDM5B	ENSG00000117139	frameshift_variant	32
1	202749094	G	A	2	KDM5B	ENSG00000117139	stop_gained	40
1	202749127	G	A	3	KDM5B	ENSG00000117139	stop_gained	40
1	202750657	A	G	1	KDM5B	ENSG00000117139	splice_donor_variant	33
1	202750772	G	A	2	KDM5B	ENSG00000117139	stop_gained	37
1	202752916	GA	G	1	KDM5B	ENSG00000117139	frameshift_variant	25.5
1	202752966	TC	T	1	KDM5B	ENSG00000117139	frameshift_variant	31
1	202752997	GTTTCTTCATTACA	G	1	KDM5B	ENSG00000117139	frameshift_variant	31
1	202753064	AC	A	1	KDM5B	ENSG00000117139	frameshift_variant	31
1	202753068	C	T	1	KDM5B	ENSG00000117139	splice_acceptor_variant	35
1	202753069	T	C	1	KDM5B	ENSG00000117139	splice_acceptor_variant	35
1	202755275	G	GC	1	KDM5B	ENSG00000117139	frameshift_variant	33
1	202755298	C	T	1	KDM5B	ENSG00000117139	stop_gained	40
1	202755413	C	CTG	1	KDM5B	ENSG00000117139	frameshift_variant	29.6
1	202755446	G	GA	1	KDM5B	ENSG00000117139	frameshift_variant	33
1	202756370	T	TGA	1	KDM5B	ENSG00000117139	frameshift_variant	32
1	202756393	G	A	3	KDM5B	ENSG00000117139	stop_gained	37
1	202756403	GC	G	1	KDM5B	ENSG00000117139	frameshift_variant	30
1	202756482	CAAAA	C	1	KDM5B	ENSG00000117139	frameshift_variant	32
1	202758511	C	T	1	KDM5B	ENSG00000117139	splice_acceptor_variant	35
1	202760414	C	G	1	KDM5B	ENSG00000117139	splice_donor_variant	34
1	202760429	T	A	1	KDM5B	ENSG00000117139	stop_gained	40
1	202760459	C	CA	1	KDM5B	ENSG00000117139	frameshift_variant	31
1	202762710	CT	C	2	KDM5B	ENSG00000117139	frameshift_variant	25.3
1	202762722	G	A	3	KDM5B	ENSG00000117139	stop_gained	36
1	202762726	CTT	C	2	KDM5B	ENSG00000117139	frameshift_variant	28.4
1	202764078	ATT	A	1	KDM5B	ENSG00000117139	frameshift_variant	27.6
1	202764082	G	A	1	KDM5B	ENSG00000117139	stop_gained	38
1	202766949	G	A	4	KDM5B	ENSG00000117139	stop_gained	34
1	202766952	G	A	5	KDM5B	ENSG00000117139	stop_gained	36
1	202766956	T	TG	8	KDM5B	ENSG00000117139	frameshift_variant	29.5
1	202766993	TG	T	1	KDM5B	ENSG00000117139	frameshift_variant	32
1	202767016	CT	C	1	KDM5B	ENSG00000117139	frameshift_variant	32
1	202767061	C	T	1	KDM5B	ENSG00000117139	splice_acceptor_variant	32
1	202773148	G	C	1	KDM5B	ENSG00000117139	stop_gained	36
1	202773165	G	A	4	KDM5B	ENSG00000117139	stop_gained	36
1	202773168	C	A	1	KDM5B	ENSG00000117139	stop_gained	36
1	202773188	G	T	1	KDM5B	ENSG00000117139	stop_gained	37
1	202773279	C	A	1	KDM5B	ENSG00000117139	stop_gained	38
1	202774611	A	T	1	KDM5B	ENSG00000117139	splice_donor_variant	33
1	202774613	CTTAT	C	1	KDM5B	ENSG00000117139	frameshift_variant	28.2
1	202774651	CAT	C	1	KDM5B	ENSG00000117139	frameshift_variant	27.6
1	202774652	AT	A	1	KDM5B	ENSG00000117139	frameshift_variant	27.6
1	202774657	G	GA	1	KDM5B	ENSG00000117139	frameshift_variant	32
1	202774679	T	TG	1	KDM5B	ENSG00000117139	frameshift_variant	29
1	202774688	GT	G	1	KDM5B	ENSG00000117139	frameshift_variant	27.6
1	202774709	GAA	G	1	KDM5B	ENSG00000117139	frameshift_variant	27.3
1	202774734	G	GC	1	KDM5B	ENSG00000117139	frameshift_variant	31
1	202777016	C	T	5	KDM5B	ENSG00000117139	splice_donor_variant	33
1	202777090	C	T	1	KDM5B	ENSG00000117139	stop_gained	39
1	202808100	A	C	1	KDM5B	ENSG00000117139	splice_donor_variant	35
1	202808101	C	A	2	KDM5B	ENSG00000117139	splice_donor_variant	35
1	202808116	C	T	3	KDM5B	ENSG00000117139	splice_donor_variant	32
1	202808170	AG	A	1	KDM5B	ENSG00000117139	frameshift_variant	26.5
1	202808218	G	GT	1	KDM5B	ENSG00000117139	frameshift_variant	29.9
1	202808226	AG	A	1	KDM5B	ENSG00000117139	frameshift_variant	23.8
1	202808254	C	CGA	1	KDM5B	ENSG00000117139	frameshift_variant	22.8
2	178528273	C	T	45	TTN	ENSG00000155657	splice_donor_variant	33
2	178528285	A	T	1	TTN	ENSG00000155657	stop_gained	77
2	178528307	G	A	2	TTN	ENSG00000155657	stop_gained	81
2	178528367	G	A	2	TTN_N2BA_N2B	ENSG00000155657	stop_gained	70
2	178528429	T	G	2	TTN	ENSG00000155657	splice_acceptor_variant	33
2	178528527	C	T	1	TTN	ENSG00000155657	splice_donor_variant	33
2	178528792	A	C	3	TTN	ENSG00000155657	stop_gained	63
2	178528797	G	A	2	TTN_N2BA_N2B	ENSG00000155657	stop_gained	67
2	178528798	G	C	1	TTN	ENSG00000155657	stop_gained	75
2	178529958	A	T	3	TTN	ENSG00000155657	splice_donor_variant	34
2	178530256	C	T	1	TTN	ENSG00000155657	stop_gained	74
2	178530605	G	C	1	TTN_N2BA_N2B	ENSG00000155657	stop_gained	80
2	178530861	G	A	2	TTN	ENSG00000155657	stop_gained	71
2	178531064	G	C	1	TTN_N2BA_N2B	ENSG00000155657	stop_gained	84
2	178531192	G	GT	1	TTN_PSI90	ENSG00000155657	frameshift_variant	62
2	178531551	C	A	2	TTN	ENSG00000155657	stop_gained	74
2	178531668	G	A	19	TTN_N2BA_N2B	ENSG00000155657	stop_gained	76
2	178531788	G	A	3	TTN	ENSG00000155657	stop_gained	76
2	178531844	G	C	1	TTN_PSI90	ENSG00000155657	stop_gained	75
2	178531917	C	A	1	TTN	ENSG00000155657	stop_gained	76
2	178531962	G	A	3	TTN	ENSG00000155657	stop_gained	80
2	178532100	G	A	3	TTN	ENSG00000155657	stop_gained	80
2	178532133	C	A	5	TTN	ENSG00000155657	stop_gained	69
2	178532361	G	A	1	TTN	ENSG00000155657	stop_gained	68
2	178532670	G	A	2	TTN	ENSG00000155657	stop_gained	70
2	178532814	C	A	2	TTN	ENSG00000155657	stop_gained	76
2	178532844	G	A	2	TTN	ENSG00000155657	stop_gained	68
2	178532881	A	T	1	TTN	ENSG00000155657	stop_gained	68
2	178532905	C	T	1	TTN	ENSG00000155657	stop_gained	75
2	178532906	C	T	1	TTN_N2BA_N2B	ENSG00000155657	stop_gained	76
2	178532910	T	A	3	TTN	ENSG00000155657	stop_gained	76
2	178532946	G	A	1	TTN	ENSG00000155657	stop_gained	74
2	178532971	A	C	6	TTN	ENSG00000155657	stop_gained	68
2	178532995	A	C	2	TTN	ENSG00000155657	stop_gained	65
2	178533442	T	TG	1	TTN	ENSG00000155657	frameshift_variant	58
2	178533571	C	CT	2	TTN	ENSG00000155657	frameshift_variant	62
2	178533652	G	GTTGA	3	TTN	ENSG00000155657	frameshift_variant	61
2	178533821	T	TAGAG	1	TTN	ENSG00000155657	frameshift_variant	62
2	178533826	AGG	A	1	TTN	ENSG00000155657	frameshift_variant	62
2	178534089	G	A	1	TTN	ENSG00000155657	stop_gained	76
2	178534092	G	A	4	TTN_PSI90	ENSG00000155657	stop_gained	68
2	178534127	TC	T	1	TTN	ENSG00000155657	frameshift_variant	62
2	178534263	G	A	1	TTN	ENSG00000155657	stop_gained	68
2	178534325	AG	A	3	TTN	ENSG00000155657	frameshift_variant	61
2	178534344	G	GGT	11	TTN	ENSG00000155657	frameshift_variant	62
2	178534380	T	A	2	TTN_N2BA_N2B	ENSG00000155657	stop_gained	69
2	178534601	AC	A	3	TTN_N2BA_N2B	ENSG00000155657	frameshift_variant	61
2	178534619	C	T	2	TTN_N2BA_N2B	ENSG00000155657	stop_gained	72
2	178534769	GT	G	1	TTN	ENSG00000155657	frameshift_variant	61
2	178534825	TA	T	2	TTN_N2BA_N2B	ENSG00000155657	frameshift_variant	61
2	178534946	ATAAC	A	1	TTN_PSI90	ENSG00000155657	frameshift_variant	62
2	178535250	CTCTGG	C	3	TTN	ENSG00000155657	frameshift_variant	61
2	178535255	GTCTTA	G	1	TTN	ENSG00000155657	frameshift_variant	61
2	178535508	G	A	3	TTN	ENSG00000155657	stop_gained	68
2	178535516	T	TA	5	TTN	ENSG00000155657	frameshift_variant	62
2	178535670	ATC	A	1	TTN	ENSG00000155657	frameshift_variant	61
2	178535673	T	A	1	TTN_N2BA_N2B	ENSG00000155657	stop_gained	68
2	178535729	C	T	3	TTN	ENSG00000155657	stop_gained	71
2	178535790	G	A	3	TTN	ENSG00000155657	stop_gained	71
2	178535981	C	T	1	TTN	ENSG00000155657	splice_donor_variant	33
2	178535987	ACTTC	A	1	TTN	ENSG00000155657	frameshift_variant	62
2	178536091	G	T	1	TTN	ENSG00000155657	stop_gained	67
2	178536180	GA	G	1	TTN	ENSG00000155657	frameshift_variant	58
2	178536202	CA	C	1	TTN	ENSG00000155657	frameshift_variant	61
2	178536205	GGT	G	1	TTN	ENSG00000155657	frameshift_variant	62
2	178536208	AG	A	1	TTN	ENSG00000155657	frameshift_variant	62
2	178536229	A	AT	1	TTN	ENSG00000155657	frameshift_variant	60
2	178536267	G	A	1	TTN_N2BA_N2B	ENSG00000155657	stop_gained	70
2	178536357	C	A	3	TTN_N2BA_N2B	ENSG00000155657	stop_gained	71
2	178536474	T	TA	1	TTN	ENSG00000155657	frameshift_variant	61
2	178536541	AGTAAT	A	5	TTN	ENSG00000155657	frameshift_variant	61
2	178536937	C	T	3	TTN_N2BA_N2B	ENSG00000155657	splice_donor_variant	35
2	178536964	G	C	1	TTN_N2BA_N2B	ENSG00000155657	stop_gained	71
2	178537011	AAC	A	1	TTN_N2BA_N2B	ENSG00000155657	frameshift_variant	61
2	178537088	A	AT	1	TTN_N2BA_N2B	ENSG00000155657	frameshift_variant	60
2	178537340	A	G	1	TTN_N2BA_N2B	ENSG00000155657	splice_donor_variant	33
2	178537454	A	T	1	TTN_N2BA_N2B	ENSG00000155657	stop_gained	65
2	178537490	GT	G	3	TTN_PSI90	ENSG00000155657	frameshift_variant	61
2	178537725	ATT	A	1	TTN_N2BA_N2B	ENSG00000155657	frameshift_variant	60
2	178537753	CT	C	1	TTN_N2BA_N2B	ENSG00000155657	frameshift_variant	60
2	178537805	C	T	1	TTN_N2BA_N2B	ENSG00000155657	stop_gained	70
2	178537839	TGG	T	1	TTN	ENSG00000155657	frameshift_variant	65
2	178537840	G	A	1	TTN	ENSG00000155657	stop_gained	70
2	178537852	G	A	1	TTN	ENSG00000155657	stop_gained	70
2	178538567	CA	C	1	TTN_PSI90	ENSG00000155657	frameshift_variant	56
2	178538759	A	ATTCAGGTT	1	TTN_N2BA_N2B	ENSG00000155657	frameshift_variant	60
2	178538795	T	A	3	TTN	ENSG00000155657	stop_gained	70
2	178539167	TC	T	1	TTN	ENSG00000155657	frameshift_variant	61
2	178539428	GC	G	1	TTN	ENSG00000155657	frameshift_variant	61
2	178539514	G	A	5	TTN_N2BA_N2B	ENSG00000155657	stop_gained	70
2	178539559	G	A	3	TTN	ENSG00000155657	stop_gained	70
2	178539559	GTC	G	1	TTN	ENSG00000155657	frameshift_variant	61
2	178539764	CCT	C	4	TTN	ENSG00000155657	frameshift_variant	60
2	178539810	G	GCAAT	1	TTN	ENSG00000155657	frameshift_variant	61
2	178539967	C	G	1	TTN	ENSG00000155657	splice_acceptor_variant	33
2	178540303	C	T	4	TTN	ENSG00000155657	stop_gained	69
2	178540340	ACT	A	1	TTN	ENSG00000155657	frameshift_variant	60
2	178541304	G	GT	2	TTN	ENSG00000155657	frameshift_variant	61
2	178541413	G	GTCACAGGTACTTTATTT	3	TTN	ENSG00000155657	frameshift_variant	65
2	178541444	G	A	1	TTN	ENSG00000155657	stop_gained	70
2	178541488	T	TG	2	TTN	ENSG00000155657	frameshift_variant	61
2	178542263	C	G	3	TTN	ENSG00000155657	splice_donor_variant	32
2	178542345	C	CA	1	TTN	ENSG00000155657	frameshift_variant	61
2	178542492	C	A	1	TTN	ENSG00000155657	stop_gained	68
2	178542723	G	GTA	1	TTN	ENSG00000155657	frameshift_variant	61
2	178542739	C	CT	3	TTN	ENSG00000155657	frameshift_variant	60
2	178543276	G	A	4	TTN	ENSG00000155657	stop_gained	68
2	178543496	GC	G	2	TTN	ENSG00000155657	frameshift_variant	60
2	178543508	T	TA	2	TTN_PSI90	ENSG00000155657	frameshift_variant	61
2	178543617	CTT	C	1	TTN_PSI90	ENSG00000155657	frameshift_variant	61
2	178543853	T	TG	1	TTN	ENSG00000155657	frameshift_variant	61
2	178544074	C	CA	2	TTN	ENSG00000155657	frameshift_variant	60
2	178544116	C	T	11	TTN_N2BA_N2B	ENSG00000155657	splice_acceptor_variant	34
2	178544284	GA	G	1	TTN	ENSG00000155657	frameshift_variant	60
2	178544331	TC	T	4	TTN	ENSG00000155657	frameshift_variant	60
2	178544357	G	A	1	TTN_PSI90	ENSG00000155657	stop_gained	68
2	178545387	C	A	1	TTN	ENSG00000155657	splice_donor_variant	34
2	178545424	C	A	1	TTN	ENSG00000155657	stop_gained	70
2	178545626	C	T	1	TTN	ENSG00000155657	stop_gained	69
2	178545817	TACTG	T	11	TTN_N2BA_N2B	ENSG00000155657	frameshift_variant	96
2	178545827	GT	G	1	TTN_N2BA_N2B	ENSG00000155657	frameshift_variant	61
2	178546323	G	A	7	TTN_N2BA_N2B	ENSG00000155657	stop_gained	68
2	178546476	G	A	3	TTN_PSI90	ENSG00000155657	stop_gained	67
2	178546611	C	CG	1	TTN	ENSG00000155657	frameshift_variant	60
2	178546621	CAG	C	1	TTN	ENSG00000155657	frameshift_variant	61
2	178547067	G	GAGTGA	1	TTN_PSI90	ENSG00000155657	frameshift_variant	61
2	178547458	CA	C	3	TTN	ENSG00000155657	frameshift_variant	59
2	178547517	AC	A	1	TTN_N2BA_N2B	ENSG00000155657	frameshift_variant	60
2	178547518	CTT	C	1	TTN_N2BA_N2B	ENSG00000155657	frameshift_variant	60
2	178547518	CTTTAA	C	5	TTN	ENSG00000155657	frameshift_variant	61
2	178547550	A	ACAAGCTGC	2	TTN	ENSG00000155657	frameshift_variant	61
2	178547636	C	T	1	TTN_N2BA_N2B	ENSG00000155657	stop_gained	67
2	178547750	A	AT	1	TTN_N2BA_N2B	ENSG00000155657	frameshift_variant	61
2	178547857	T	A	1	TTN	ENSG00000155657	stop_gained	69
2	178547890	TG	T	1	TTN	ENSG00000155657	frameshift_variant	56
2	178547949	GTT	G	1	TTN	ENSG00000155657	frameshift_variant	60
2	178548027	G	GTT	1	TTN_N2BA_N2B	ENSG00000155657	frameshift_variant	61
2	178548147	C	T	4	TTN_N2BA_N2B	ENSG00000155657	stop_gained	68
2	178548225	CAAGCT	C	1	TTN_N2BA_N2B	ENSG00000155657	frameshift_variant	61
2	178548338	A	C	2	TTN	ENSG00000155657	stop_gained	66
2	178548460	G	A	3	TTN	ENSG00000155657	stop_gained	68
2	178548487	G	A	1	TTN_PSI90	ENSG00000155657	stop_gained	68
2	178548802	TG	T	1	TTN_N2BA_N2B	ENSG00000155657	frameshift_variant	57
2	178548966	TGTAGATCA	T	7	TTN_PSI90	ENSG00000155657	frameshift_variant	60
2	178549023	C	T	1	TTN_PSI90	ENSG00000155657	stop_gained	67
2	178549309	G	A	1	TTN_N2BA_N2B	ENSG00000155657	stop_gained	66
2	178549324	T	A	1	TTN	ENSG00000155657	stop_gained	68
2	178549337	G	GCTTTT	4	TTN	ENSG00000155657	frameshift_variant	60
2	178549642	C	CA	1	TTN_N2BA_N2B	ENSG00000155657	frameshift_variant	56
2	178549685	G	GT	3	TTN	ENSG00000155657	frameshift_variant	64
2	178549731	CT	C	4	TTN	ENSG00000155657	frameshift_variant	59
2	178550048	T	TG	1	TTN	ENSG00000155657	frameshift_variant	60
2	178550122	A	AT	3	TTN_PSI90	ENSG00000155657	frameshift_variant	59
2	178550169	G	A	1	TTN	ENSG00000155657	stop_gained	66
2	178550256	ACT	A	1	TTN	ENSG00000155657	frameshift_variant	60
2	178550273	AC	A	1	TTN_N2BA_N2B	ENSG00000155657	splice_acceptor_variant	33
2	178550976	CTCTTGTCATAA	C	5	TTN	ENSG00000155657	frameshift_variant	61
2	178551084	CTG	C	2	TTN_N2BA_N2B	ENSG00000155657	frameshift_variant	61
2	178551136	AT	A	1	TTN_N2BA_N2B	ENSG00000155657	frameshift_variant	45
2	178551629	C	T	1	TTN	ENSG00000155657	splice_donor_variant	34
2	178551637	AG	A	1	TTN	ENSG00000155657	frameshift_variant	61
2	178551975	G	A	1	TTN	ENSG00000155657	stop_gained	65
2	178551985	G	C	1	TTN	ENSG00000155657	stop_gained	59
2	178552163	C	T	1	TTN	ENSG00000155657	stop_gained	67
2	178552212	C	A	1	TTN_N2BA_N2B	ENSG00000155657	stop_gained	67
2	178552221	T	A	1	TTN	ENSG00000155657	stop_gained	67
2	178552236	G	GAA	1	TTN	ENSG00000155657	frameshift_variant	61
2	178552242	TG	T	1	TTN	ENSG00000155657	frameshift_variant	58
2	178552331	CT	C	1	TTN	ENSG00000155657	frameshift_variant	57
2	178552704	C	CA	1	TTN	ENSG00000155657	frameshift_variant	50
2	178552768	CTT	C	1	TTN	ENSG00000155657	frameshift_variant	60
2	178552965	TTC	T	3	TTN_N2BA_N2B	ENSG00000155657	frameshift_variant	59
2	178552996	ATAAT	A	3	TTN	ENSG00000155657	frameshift_variant	59
2	178553039	C	T	1	TTN	ENSG00000155657	stop_gained	67
2	178553061	G	A	1	TTN	ENSG00000155657	stop_gained	65
2	178553112	CT	C	1	TTN	ENSG00000155657	frameshift_variant	56
2	178553369	GCC	G	1	TTN_PSI90	ENSG00000155657	frameshift_variant	59
2	178553398	T	C	4	TTN_N2BA_N2B	ENSG00000155657	splice_acceptor_variant	34
2	178553529	C	CATTCATTT	1	TTN_PSI90	ENSG00000155657	frameshift_variant	63
2	178553556	CA	C	1	TTN	ENSG00000155657	frameshift_variant	55
2	178553752	GA	G	1	TTN_PSI90	ENSG00000155657	frameshift_variant	59
2	178553929	C	CT	2	TTN_N2BA_N2B	ENSG00000155657	frameshift_variant	60
2	178554094	G	A	2	TTN	ENSG00000155657	stop_gained	65
2	178554149	C	T	6	TTN	ENSG00000155657	stop_gained	67
2	178554510	T	A	4	TTN	ENSG00000155657	stop_gained	67
2	178554522	G	A	2	TTN_PSI90	ENSG00000155657	stop_gained	67
2	178554581	TC	T	1	TTN_N2BA_N2B	ENSG00000155657	frameshift_variant	57
2	178554619	TG	T	1	TTN_PSI90	ENSG00000155657	frameshift_variant	60
2	178554689	AG	A	1	TTN	ENSG00000155657	frameshift_variant	54
2	178556909	AG	A	1	TTN	ENSG00000155657	frameshift_variant	59
2	178557044	G	T	3	TTN	ENSG00000155657	stop_gained	64
2	178557128	AAC	A	1	TTN	ENSG00000155657	frameshift_variant	60
2	178557145	C	CT	1	TTN_N2BA_N2B	ENSG00000155657	splice_acceptor_variant	26.9
2	178557324	TA	T	1	TTN	ENSG00000155657	frameshift_variant	56
2	178557532	G	GTGTA	2	TTN	ENSG00000155657	frameshift_variant	60
2	178557545	TC	T	1	TTN	ENSG00000155657	frameshift_variant	58
2	178557825	T	A	1	TTN_PSI90	ENSG00000155657	stop_gained	66
2	178557998	GC	G	1	TTN	ENSG00000155657	frameshift_variant	58
2	178558419	G	A	1	TTN	ENSG00000155657	stop_gained	67
2	178559309	A	T	4	TTN	ENSG00000155657	splice_donor_variant	34
2	178559385	TAATA	T	2	TTN_N2BA_N2B	ENSG00000155657	frameshift_variant	59
2	178559783	TA	T	1	TTN	ENSG00000155657	frameshift_variant	53
2	178559814	G	GT	1	TTN_PSI90	ENSG00000155657	frameshift_variant	59
2	178559980	C	A	1	TTN	ENSG00000155657	stop_gained	66
2	178560025	G	A	1	TTN_PSI90	ENSG00000155657	stop_gained	66
2	178560055	A	AT	4	TTN	ENSG00000155657	frameshift_variant	56
2	178560116	C	T	1	TTN	ENSG00000155657	stop_gained	65
2	178560254	A	C	1	TTN	ENSG00000155657	stop_gained	65
2	178560328	TG	T	1	TTN	ENSG00000155657	frameshift_variant	57
2	178560364	G	A	2	TTN_N2BA_N2B	ENSG00000155657	stop_gained	64
2	178560420	C	T	1	TTN_PSI90	ENSG00000155657	stop_gained	65
2	178560518	CT	C	1	TTN	ENSG00000155657	frameshift_variant	58
2	178560700	CT	C	1	TTN_N2BA_N2B	ENSG00000155657	frameshift_variant	57
2	178560865	G	A	5	TTN_N2BA_N2B	ENSG00000155657	stop_gained	64
2	178560900	TTGTC	T	1	TTN_PSI90	ENSG00000155657	frameshift_variant	58
2	178561042	G	A	1	TTN	ENSG00000155657	stop_gained	65
2	178561220	A	C	1	TTN	ENSG00000155657	stop_gained	64
2	178561314	C	T	1	TTN_PSI90	ENSG00000155657	stop_gained	66
2	178561756	G	A	1	TTN	ENSG00000155657	stop_gained	66
2	178562021	AAC	A	3	TTN_N2BA_N2B	ENSG00000155657	frameshift_variant	58
2	178562528	TC	T	1	TTN_N2BA_N2B	ENSG00000155657	frameshift_variant	57
2	178562617	G	A	1	TTN	ENSG00000155657	stop_gained	66
2	178562628	GA	G	1	TTN	ENSG00000155657	frameshift_variant	57
2	178562716	G	A	21	TTN_N2BA_N2B	ENSG00000155657	stop_gained	65
2	178562857	CA	C	1	TTN_N2BA_N2B	ENSG00000155657	frameshift_variant	54
2	178562889	A	C	7	TTN_N2BA_N2B	ENSG00000155657	stop_gained	66
2	178563493	C	A	7	TTN	ENSG00000155657	stop_gained	66
2	178563565	T	TA	1	TTN	ENSG00000155657	frameshift_variant	55
2	178563593	GCCTT	G	4	TTN	ENSG00000155657	frameshift_variant	57
2	178563598	C	A	1	TTN	ENSG00000155657	stop_gained	66
2	178563607	G	A	1	TTN	ENSG00000155657	stop_gained	66
2	178563618	AT	A	1	TTN	ENSG00000155657	frameshift_variant	54
2	178563618	ATGTAG	A	1	TTN	ENSG00000155657	frameshift_variant	58
2	178563712	AG	A	1	TTN_PSI90	ENSG00000155657	frameshift_variant	52
2	178563763	CCA	C	1	TTN	ENSG00000155657	frameshift_variant	57
2	178563892	G	A	1	TTN	ENSG00000155657	stop_gained	64
2	178563968	G	C	1	TTN_N2BA_N2B	ENSG00000155657	stop_gained	64
2	178563985	T	TA	1	TTN_N2BA_N2B	ENSG00000155657	frameshift_variant	57
2	178564189	C	A	2	TTN_N2BA_N2B	ENSG00000155657	stop_gained	65
2	178564481	C	T	1	TTN	ENSG00000155657	stop_gained	65
2	178564482	C	T	1	TTN_PSI90	ENSG00000155657	stop_gained	65
2	178564525	TTA	T	1	TTN	ENSG00000155657	frameshift_variant	57
2	178564787	GTTCTT	G	1	TTN_N2BA_N2B	ENSG00000155657	frameshift_variant	57
2	178564862	AAGCATCTG	A	1	TTN_N2BA_N2B	ENSG00000155657	frameshift_variant	58
2	178565416	G	A	3	TTN_N2BA_N2B	ENSG00000155657	stop_gained	64
2	178565497	G	A	1	TTN	ENSG00000155657	stop_gained	65
2	178565651	C	T	1	TTN	ENSG00000155657	stop_gained	65
2	178565724	TTC	T	1	TTN	ENSG00000155657	frameshift_variant	57
2	178566171	TCA	T	1	TTN	ENSG00000155657	frameshift_variant	62
2	178566193	G	A	1	TTN_N2BA_N2B	ENSG00000155657	stop_gained	65
2	178566237	TC	T	3	TTN	ENSG00000155657	frameshift_variant	56
2	178566448	G	A	1	TTN	ENSG00000155657	stop_gained	65
2	178566493	G	A	2	TTN	ENSG00000155657	stop_gained	64
2	178566530	C	T	2	TTN	ENSG00000155657	stop_gained	65
2	178566609	C	T	1	TTN_N2BA_N2B	ENSG00000155657	stop_gained	65
2	178566634	TG	T	1	TTN	ENSG00000155657	frameshift_variant	53
2	178566675	AACACAGGATC	A	1	TTN	ENSG00000155657	frameshift_variant	57
2	178566838	G	A	1	TTN	ENSG00000155657	stop_gained	64
2	178566911	C	T	1	TTN	ENSG00000155657	stop_gained	65
2	178567506	TC	T	1	TTN_N2BA_N2B	ENSG00000155657	frameshift_variant	56
2	178567929	TC	T	1	TTN	ENSG00000155657	frameshift_variant	55
2	178568033	GTTTC	G	1	TTN	ENSG00000155657	frameshift_variant	56
2	178568057	G	T	2	TTN_N2BA_N2B	ENSG00000155657	stop_gained	63
2	178568104	G	GT	1	TTN_N2BA_N2B	ENSG00000155657	frameshift_variant	57
2	178568168	G	T	2	TTN_PSI90	ENSG00000155657	stop_gained	64
2	178568319	C	T	1	TTN	ENSG00000155657	stop_gained	64
2	178568334	GTATCTCTT	G	1	TTN	ENSG00000155657	frameshift_variant	56
2	178568497	T	A	1	TTN	ENSG00000155657	stop_gained	64
2	178568533	G	A	2	TTN	ENSG00000155657	stop_gained	64
2	178568884	G	A	1	TTN_N2BA_N2B	ENSG00000155657	stop_gained	64
2	178569125	G	T	1	TTN	ENSG00000155657	stop_gained	63
2	178569267	C	T	3	TTN	ENSG00000155657	stop_gained	64
2	178569478	G	A	5	TTN	ENSG00000155657	stop_gained	64
2	178569546	CT	C	1	TTN_PSI90	ENSG00000155657	frameshift_variant	53
2	178569599	ATCAATGTC	A	1	TTN_PSI90	ENSG00000155657	frameshift_variant	55
2	178569735	ATGTT	A	1	TTN	ENSG00000155657	frameshift_variant	53
2	178569776	C	T	1	TTN	ENSG00000155657	stop_gained	64
2	178569854	C	T	1	TTN_N2BA_N2B	ENSG00000155657	stop_gained	64
2	178570016	A	AT	1	TTN_PSI90	ENSG00000155657	frameshift_variant	53
2	178570075	T	A	1	TTN	ENSG00000155657	stop_gained	64
2	178570093	C	A	1	TTN	ENSG00000155657	stop_gained	64
2	178570504	C	A	1	TTN	ENSG00000155657	stop_gained	64
2	178570724	A	C	3	TTN	ENSG00000155657	stop_gained	62
2	178570804	G	A	3	TTN	ENSG00000155657	stop_gained	64
2	178570861	T	TAAAC	3	TTN	ENSG00000155657	frameshift_variant	55
2	178570882	G	A	1	TTN	ENSG00000155657	stop_gained	64
2	178570928	T	TA	1	TTN_N2BA_N2B	ENSG00000155657	frameshift_variant	55
2	178571261	CT	C	2	TTN_PSI90	ENSG00000155657	frameshift_variant	55
2	178571596	C	CA	1	TTN_PSI90	ENSG00000155657	frameshift_variant	54
2	178571825	A	AT	2	TTN_N2BA_N2B	ENSG00000155657	frameshift_variant	50
2	178571902	T	TAG	1	TTN_N2BA_N2B	ENSG00000155657	frameshift_variant	49
2	178572193	G	A	4	TTN	ENSG00000155657	stop_gained	63
2	178572290	T	TG	1	TTN	ENSG00000155657	frameshift_variant	56
2	178572365	G	C	1	TTN	ENSG00000155657	stop_gained	63
2	178572563	TG	T	1	TTN	ENSG00000155657	frameshift_variant	54
2	178572588	C	CT	1	TTN_N2BA_N2B	ENSG00000155657	frameshift_variant	53
2	178572764	AG	A	1	TTN_PSI90	ENSG00000155657	frameshift_variant	55
2	178573000	C	A	1	TTN	ENSG00000155657	stop_gained	63
2	178573085	A	C	3	TTN	ENSG00000155657	stop_gained	62
2	178573160	AG	A	1	TTN	ENSG00000155657	frameshift_variant	54
2	178573187	G	C	1	TTN	ENSG00000155657	stop_gained	61
2	178573305	G	GT	1	TTN	ENSG00000155657	frameshift_variant	49
2	178573323	AT	A	1	TTN_N2BA_N2B	ENSG00000155657	frameshift_variant	48
2	178573908	T	TC	2	TTN_N2BA_N2B	ENSG00000155657	frameshift_variant	53
2	178574530	G	A	3	TTN	ENSG00000155657	stop_gained	63
2	178574560	TG	T	1	TTN	ENSG00000155657	frameshift_variant	45
2	178574742	T	TA	1	TTN	ENSG00000155657	frameshift_variant	53
2	178574811	C	T	1	TTN_N2BA_N2B	ENSG00000155657	stop_gained	64
2	178574926	AT	A	2	TTN_N2BA_N2B	ENSG00000155657	frameshift_variant	49
2	178575154	G	A	3	TTN	ENSG00000155657	stop_gained	63
2	178575295	TC	T	1	TTN	ENSG00000155657	frameshift_variant	38
2	178575413	TC	T	1	TTN	ENSG00000155657	frameshift_variant	49
2	178575440	G	GAT	2	TTN_N2BA_N2B	ENSG00000155657	frameshift_variant	53
2	178575568	C	CT	1	TTN	ENSG00000155657	frameshift_variant	52
2	178575841	T	TG	1	TTN	ENSG00000155657	frameshift_variant	50
2	178575970	G	A	4	TTN	ENSG00000155657	stop_gained	63
2	178576204	C	A	1	TTN	ENSG00000155657	stop_gained	63
2	178576213	G	A	1	TTN_N2BA_N2B	ENSG00000155657	stop_gained	63
2	178576691	G	A	2	TTN_N2BA_N2B	ENSG00000155657	stop_gained	61
2	178576703	T	TTTCTC	1	TTN	ENSG00000155657	frameshift_variant	51
2	178576751	CCA	C	5	TTN	ENSG00000155657	frameshift_variant	36
2	178576764	C	T	1	TTN_N2BA_N2B	ENSG00000155657	stop_gained	63
2	178576822	C	CCTTTT	3	TTN	ENSG00000155657	frameshift_variant	51
2	178576823	CA	C	3	TTN	ENSG00000155657	frameshift_variant	43
2	178577010	C	A	4	TTN	ENSG00000155657	stop_gained	63
2	178577085	G	A	3	TTN	ENSG00000155657	stop_gained	62
2	178577120	AT	A	1	TTN	ENSG00000155657	frameshift_variant	50
2	178577602	C	A	1	TTN	ENSG00000155657	stop_gained	65
2	178577603	G	T	1	TTN_PSI90	ENSG00000155657	stop_gained	54
2	178577666	A	ATTCT	2	TTN	ENSG00000155657	frameshift_variant	50
2	178577762	C	T	1	TTN	ENSG00000155657	stop_gained	63
2	178577987	C	T	1	TTN	ENSG00000155657	splice_donor_variant	33
2	178578039	CA	C	1	TTN	ENSG00000155657	frameshift_variant	46
2	178578610	C	T	1	TTN	ENSG00000155657	splice_donor_variant	33
2	178578958	C	T	1	TTN	ENSG00000155657	stop_gained	63
2	178579007	CA	C	2	TTN_PSI90	ENSG00000155657	frameshift_variant	46
2	178579279	C	T	1	TTN	ENSG00000155657	stop_gained	63
2	178579362	AG	A	1	TTN	ENSG00000155657	frameshift_variant	51
2	178579678	G	A	1	TTN	ENSG00000155657	stop_gained	62
2	178579702	G	A	30	TTN	ENSG00000155657	stop_gained	62
2	178579775	CT	C	3	TTN	ENSG00000155657	frameshift_variant	50
2	178579850	T	G	16	TTN	ENSG00000155657	splice_acceptor_variant	34
2	178579938	C	T	9	TTN_N2BA_N2B	ENSG00000155657	splice_donor_variant	33
2	178579939	G	A	1	TTN	ENSG00000155657	stop_gained	61
2	178580008	G	A	1	TTN_PSI90	ENSG00000155657	stop_gained	61
2	178580400	ATTTG	A	1	TTN_N2BA_N2B	ENSG00000155657	frameshift_variant	49
2	178580481	CAT	C	1	TTN_N2BA_N2B	ENSG00000155657	frameshift_variant	45
2	178580549	ACT	A	1	TTN_N2BA_N2B	ENSG00000155657	frameshift_variant	49
2	178581497	A	C	1	TTN	ENSG00000155657	splice_donor_variant	34
2	178581501	A	C	1	TTN	ENSG00000155657	stop_gained	64
2	178581695	A	T	1	TTN	ENSG00000155657	stop_gained	62
2	178581803	A	T	1	TTN	ENSG00000155657	stop_gained	63
2	178582087	CT	C	1	TTN	ENSG00000155657	frameshift_variant	50
2	178582209	C	G	16	TTN	ENSG00000155657	splice_acceptor_variant	34
2	178582291	CCTA	C	1	TTN_N2BA_N2B	ENSG00000155657	splice_donor_variant	29.3
2	178582295	C	T	1	TTN	ENSG00000155657	splice_donor_variant	33
2	178582434	CAG	C	1	TTN	ENSG00000155657	frameshift_variant	50
2	178582955	T	A	1	TTN_PSI90	ENSG00000155657	stop_gained	63
2	178583604	T	TA	1	TTN	ENSG00000155657	splice_donor_variant	21.4
2	178583606	C	G	1	TTN	ENSG00000155657	splice_donor_variant	32
2	178583643	C	A	1	TTN	ENSG00000155657	stop_gained	63
2	178583782	AG	A	1	TTN_N2BA_N2B	ENSG00000155657	frameshift_variant	51
2	178583803	G	GA	2	TTN	ENSG00000155657	frameshift_variant	45
2	178584519	C	CA	1	TTN	ENSG00000155657	frameshift_variant	47
2	178584552	G	A	1	TTN_PSI90	ENSG00000155657	stop_gained	60
2	178584726	G	A	6	TTN	ENSG00000155657	stop_gained	61
2	178584831	G	A	2	TTN	ENSG00000155657	stop_gained	62
2	178585291	G	A	3	TTN	ENSG00000155657	stop_gained	62
2	178586656	C	T	1	TTN	ENSG00000155657	stop_gained	63
2	178586778	C	CT	1	TTN	ENSG00000155657	frameshift_variant	49
2	178586802	GC	G	7	TTN_PSI90	ENSG00000155657	frameshift_variant	42
2	178587116	A	G	1	TTN	ENSG00000155657	splice_donor_variant	33
2	178587173	A	C	2	TTN	ENSG00000155657	stop_gained	61
2	178587418	C	T	1	TTN_N2BA_N2B	ENSG00000155657	splice_acceptor_variant	34
2	178587585	C	A	1	TTN_PSI90	ENSG00000155657	stop_gained	62
2	178587960	GT	G	2	TTN	ENSG00000155657	frameshift_variant	49
2	178588200	G	GGTTGGTGT	1	TTN	ENSG00000155657	frameshift_variant	49
2	178588652	CT	C	1	TTN	ENSG00000155657	frameshift_variant	45
2	178588700	G	A	8	TTN	ENSG00000155657	stop_gained	62
2	178588815	T	TG	2	TTN	ENSG00000155657	frameshift_variant	50
2	178588835	G	GT	1	TTN_PSI90	ENSG00000155657	frameshift_variant	49
2	178589076	AACAGTAC	A	3	TTN_N2BA_N2B	ENSG00000155657	frameshift_variant	48
2	178589199	A	C	1	TTN	ENSG00000155657	stop_gained	57
2	178589219	G	A	2	TTN_N2BA_N2B	ENSG00000155657	stop_gained	62
2	178589370	GTC	G	2	TTN	ENSG00000155657	frameshift_variant	46
2	178589463	CCAGT	C	1	TTN	ENSG00000155657	frameshift_variant	47
2	178589487	CTTTG	C	1	TTN	ENSG00000155657	frameshift_variant	48
2	178589621	AC	A	1	TTN	ENSG00000155657	frameshift_variant	34
2	178589849	G	A	2	TTN_PSI90	ENSG00000155657	stop_gained	61
2	178589888	G	A	3	TTN	ENSG00000155657	stop_gained	61
2	178589966	TAC	T	1	TTN	ENSG00000155657	frameshift_variant	47
2	178589975	C	A	1	TTN_PSI90	ENSG00000155657	stop_gained	62
2	178590170	G	A	2	TTN_N2BA_N2B	ENSG00000155657	stop_gained	57
2	178590230	G	A	1	TTN	ENSG00000155657	stop_gained	62
2	178590260	T	A	4	TTN_N2BA_N2B	ENSG00000155657	stop_gained	61
2	178590494	G	A	1	TTN_N2BA_N2B	ENSG00000155657	stop_gained	62
2	178590762	G	GTT	1	TTN	ENSG00000155657	frameshift_variant	48
2	178590974	T	A	1	TTN	ENSG00000155657	stop_gained	62
2	178590992	G	A	1	TTN_N2BA_N2B	ENSG00000155657	stop_gained	60
2	178591014	CT	C	2	TTN	ENSG00000155657	frameshift_variant	46
2	178591268	CTG	C	1	TTN	ENSG00000155657	frameshift_variant	47
2	178591370	TCTCA	T	2	TTN	ENSG00000155657	frameshift_variant	45
2	178591418	T	A	4	TTN	ENSG00000155657	stop_gained	61
2	178591466	CT	C	3	TTN	ENSG00000155657	frameshift_variant	42
2	178591719	C	CT	1	TTN	ENSG00000155657	frameshift_variant	41
2	178591719	C	CTAAG	2	TTN	ENSG00000155657	frameshift_variant	41
2	178591977	C	T	1	TTN	ENSG00000155657	splice_donor_variant	33
2	178592029	G	GTCCATAC	1	TTN	ENSG00000155657	frameshift_variant	45
2	178592161	C	A	1	TTN	ENSG00000155657	stop_gained	62
2	178592378	C	G	1	TTN_N2BA_N2B	ENSG00000155657	splice_donor_variant	33
2	178592430	C	CTG	3	TTN_PSI90	ENSG00000155657	frameshift_variant	45
2	178592637	CATCAAGA	C	1	TTN	ENSG00000155657	frameshift_variant	49
2	178592652	CA	C	3	TTN	ENSG00000155657	frameshift_variant	38
2	178592652	CAG	C	2	TTN	ENSG00000155657	frameshift_variant	48
2	178592913	AC	A	1	TTN	ENSG00000155657	frameshift_variant	40
2	178592916	CAG	C	3	TTN	ENSG00000155657	frameshift_variant	47
2	178592967	C	A	1	TTN	ENSG00000155657	stop_gained	62
2	178593015	G	A	1	TTN	ENSG00000155657	stop_gained	62
2	178593338	G	A	3	TTN	ENSG00000155657	stop_gained	61
2	178593566	A	G	3	TTN	ENSG00000155657	splice_donor_variant	33
2	178593612	CTT	C	1	TTN	ENSG00000155657	frameshift_variant	45
2	178593659	TC	T	1	TTN	ENSG00000155657	frameshift_variant	45
2	178594386	G	GT	1	TTN_PSI90	ENSG00000155657	frameshift_variant	47
2	178594458	CAG	C	1	TTN	ENSG00000155657	frameshift_variant	46
2	178594498	GT	G	2	TTN_N2BA_N2B	ENSG00000155657	frameshift_variant	43
2	178594647	C	T	3	TTN	ENSG00000155657	splice_acceptor_variant	33
2	178595506	C	T	1	TTN	ENSG00000155657	splice_donor_variant	34
2	178595585	G	A	1	TTN_PSI90	ENSG00000155657	stop_gained	61
2	178595623	GT	G	1	TTN	ENSG00000155657	frameshift_variant	43
2	178595636	G	A	4	TTN	ENSG00000155657	stop_gained	61
2	178595810	C	G	1	TTN_N2BA_N2B	ENSG00000155657	splice_acceptor_variant	34
2	178597751	G	A	2	TTN	ENSG00000155657	stop_gained	61
2	178598505	C	T	2	TTN	ENSG00000155657	splice_donor_variant	33
2	178598617	C	T	1	TTN_N2BA_N2B	ENSG00000155657	stop_gained	62
2	178598856	CA	C	1	TTN_PSI90	ENSG00000155657	frameshift_variant	37
2	178598904	G	A	1	TTN	ENSG00000155657	stop_gained	59
2	178598919	ATC	A	1	TTN	ENSG00000155657	frameshift_variant	44
2	178598951	C	T	1	TTN_N2BA_N2B	ENSG00000155657	stop_gained	61
2	178598968	AG	A	4	TTN	ENSG00000155657	frameshift_variant	46
2	178598977	A	AT	5	TTN	ENSG00000155657	frameshift_variant	45
2	178599145	C	T	3	TTN	ENSG00000155657	splice_donor_variant	34
2	178599221	G	A	1	TTN_N2BA_N2B	ENSG00000155657	stop_gained	61
2	178599242	CT	C	1	TTN	ENSG00000155657	frameshift_variant	35
2	178599392	G	A	1	TTN	ENSG00000155657	stop_gained	61
2	178599446	C	T	2	TTN	ENSG00000155657	splice_acceptor_variant	33
2	178599566	GTCTCA	G	1	TTN	ENSG00000155657	frameshift_variant	46
2	178600932	G	A	2	TTN	ENSG00000155657	stop_gained	58
2	178601419	C	T	2	TTN	ENSG00000155657	stop_gained	62
2	178601500	TG	T	1	TTN_N2BA_N2B	ENSG00000155657	frameshift_variant	44
2	178601739	G	A	3	TTN	ENSG00000155657	stop_gained	62
2	178601789	T	C	2	TTN	ENSG00000155657	splice_acceptor_variant	33
2	178602477	CA	C	1	TTN_N2BA_N2B	ENSG00000155657	frameshift_variant	39
2	178604121	G	GGAGTCCAGCTCACTAGCATTGATCCTTTGGT	2	TTN	ENSG00000155657	frameshift_variant	45
2	178604215	C	CT	2	TTN	ENSG00000155657	frameshift_variant	42
2	178604293	T	TAA	1	TTN	ENSG00000155657	frameshift_variant	43
2	178604301	C	T	1	TTN	ENSG00000155657	stop_gained	60
2	178604829	T	TCC	1	TTN	ENSG00000155657	frameshift_variant	44
2	178605056	CT	C	1	TTN	ENSG00000155657	frameshift_variant	37
2	178605064	TC	T	2	TTN_N2BA_N2B	ENSG00000155657	frameshift_variant	37
2	178605110	G	A	2	TTN_N2BA_N2B	ENSG00000155657	stop_gained	60
2	178605159	TAC	T	1	TTN	ENSG00000155657	frameshift_variant	43
2	178605263	G	A	1	TTN_N2BA_N2B	ENSG00000155657	stop_gained	60
2	178605296	C	T	1	TTN	ENSG00000155657	splice_acceptor_variant	33
2	178605552	G	A	2	TTN	ENSG00000155657	stop_gained	49
2	178607208	GC	G	2	TTN	ENSG00000155657	frameshift_variant	41
2	178607247	C	T	2	TTN	ENSG00000155657	stop_gained	61
2	178607263	A	AT	1	TTN	ENSG00000155657	frameshift_variant	43
2	178607482	G	A	1	TTN	ENSG00000155657	stop_gained	60
2	178607783	A	C	3	TTN_N2BA_N2B	ENSG00000155657	splice_donor_variant	34
2	178607785	CTT	C	1	TTN	ENSG00000155657	frameshift_variant	43
2	178607810	TTG	T	1	TTN	ENSG00000155657	frameshift_variant	36
2	178607889	TC	T	1	TTN	ENSG00000155657	frameshift_variant	38
2	178608018	C	T	1	TTN	ENSG00000155657	stop_gained	60
2	178608033	G	GT	1	TTN	ENSG00000155657	frameshift_variant	43
2	178608605	C	CCA	2	TTN_N2BA_N2B	ENSG00000155657	frameshift_variant	42
2	178608700	T	TTCAA	2	TTN	ENSG00000155657	frameshift_variant	52
2	178608750	CA	C	1	TTN	ENSG00000155657	frameshift_variant	35
2	178608757	C	T	2	TTN_PSI90	ENSG00000155657	stop_gained	60
2	178608773	TTTGTC	T	1	TTN_N2BA_N2B	ENSG00000155657	frameshift_variant	43
2	178608840	C	A	1	TTN_N2BA_N2B	ENSG00000155657	stop_gained	60
2	178609206	A	G	1	TTN	ENSG00000155657	splice_donor_variant	28.7
2	178609289	G	A	3	TTN	ENSG00000155657	stop_gained	60
2	178609337	C	CAAAACAGCAA	1	TTN_N2BA_N2B	ENSG00000155657	frameshift_variant	35
2	178609352	G	A	1	TTN	ENSG00000155657	stop_gained	57
2	178609385	G	A	1	TTN	ENSG00000155657	stop_gained	57
2	178609691	AT	A	2	TTN	ENSG00000155657	frameshift_variant	43
2	178609699	CT	C	1	TTN	ENSG00000155657	frameshift_variant	41
2	178609756	G	A	7	TTN	ENSG00000155657	stop_gained	59
2	178609960	CTACA	C	1	TTN	ENSG00000155657	frameshift_variant	41
2	178610089	C	T	2	TTN	ENSG00000155657	splice_donor_variant	33
2	178610090	G	A	2	TTN	ENSG00000155657	stop_gained	61
2	178610180	C	A	1	TTN	ENSG00000155657	stop_gained	60
2	178610991	A	G	2	TTN	ENSG00000155657	splice_donor_variant	33
2	178611062	C	A	1	TTN	ENSG00000155657	stop_gained	59
2	178611081	CTT	C	2	TTN_N2BA_N2B	ENSG00000155657	frameshift_variant	40
2	178611214	A	C	2	TTN_PSI90	ENSG00000155657	stop_gained	60
2	178611371	C	A	1	TTN	ENSG00000155657	splice_donor_variant	33
2	178611446	ACT	A	2	TTN_N2BA_N2B	ENSG00000155657	frameshift_variant	41
2	178611606	GC	G	1	TTN	ENSG00000155657	frameshift_variant	35
2	178611881	TAC	T	2	TTN	ENSG00000155657	frameshift_variant	41
2	178611900	CT	C	1	TTN	ENSG00000155657	frameshift_variant	40
2	178611915	C	T	1	TTN	ENSG00000155657	stop_gained	60
2	178612115	G	A	7	TTN	ENSG00000155657	stop_gained	57
2	178612120	GT	G	1	TTN	ENSG00000155657	frameshift_variant	41
2	178612284	G	GTCTT	1	TTN_N2BA_N2B	ENSG00000155657	frameshift_variant	43
2	178612355	G	A	2	TTN	ENSG00000155657	stop_gained	58
2	178612430	G	A	4	TTN	ENSG00000155657	stop_gained	61
2	178612442	G	A	2	TTN	ENSG00000155657	stop_gained	60
2	178612449	GTC	G	1	TTN	ENSG00000155657	frameshift_variant	42
2	178612578	T	C	3	TTN	ENSG00000155657	splice_acceptor_variant	35
2	178612851	G	A	1	TTN	ENSG00000155657	stop_gained	59
2	178613158	TA	T	34	TTN	ENSG00000155657	splice_donor_variant	28.9
2	178613254	T	A	1	TTN	ENSG00000155657	stop_gained	61
2	178613938	C	T	29	TTN	ENSG00000155657	splice_acceptor_variant	33
2	178614085	G	A	1	TTN	ENSG00000155657	stop_gained	58
2	178614226	G	A	1	TTN_N2BA_N2B	ENSG00000155657	stop_gained	53
2	178614349	C	G	1	TTN	ENSG00000155657	splice_acceptor_variant	28.9
2	178614465	C	G	1	TTN	ENSG00000155657	splice_donor_variant	31
2	178614639	C	T	1	TTN	ENSG00000155657	stop_gained	60
2	178614664	C	A	1	TTN	ENSG00000155657	stop_gained	58
2	178614677	AG	A	1	TTN_N2BA_N2B	ENSG00000155657	frameshift_variant	42
2	178614871	CCT	C	3	TTN_PSI90	ENSG00000155657	frameshift_variant	41
2	178614930	G	GCATAC	1	TTN	ENSG00000155657	frameshift_variant	41
2	178614970	T	G	1	TTN	ENSG00000155657	splice_acceptor_variant	34
2	178615360	A	T	2	TTN	ENSG00000155657	stop_gained	54
2	178615391	G	C	2	TTN	ENSG00000155657	stop_gained	59
2	178615446	G	A	1	TTN_N2BA_N2B	ENSG00000155657	stop_gained	57
2	178615696	AC	A	2	TTN_N2BA_N2B	ENSG00000155657	frameshift_variant	39
2	178615722	ATAAG	A	1	TTN_N2BA_N2B	ENSG00000155657	frameshift_variant	40
2	178615723	T	TA	1	TTN_PSI90	ENSG00000155657	frameshift_variant	40
2	178615726	G	T	1	TTN	ENSG00000155657	stop_gained	50
2	178616728	C	G	3	TTN	ENSG00000155657	splice_donor_variant	33
2	178616872	CCT	C	1	TTN	ENSG00000155657	frameshift_variant	36
2	178617444	C	CA	1	TTN	ENSG00000155657	frameshift_variant	39
2	178617839	G	A	3	TTN	ENSG00000155657	stop_gained	57
2	178617857	G	A	1	TTN	ENSG00000155657	stop_gained	58
2	178617966	A	AAG	2	TTN	ENSG00000155657	frameshift_variant	39
2	178618037	G	A	6	TTN	ENSG00000155657	stop_gained	59
2	178618187	A	C	1	TTN	ENSG00000155657	splice_donor_variant	34
2	178618726	TA	T	3	TTN	ENSG00000155657	frameshift_variant	39
2	178619620	C	T	1	TTN	ENSG00000155657	splice_donor_variant	33
2	178619782	C	T	1	TTN	ENSG00000155657	stop_gained	59
2	178620285	G	T	18	TTN	ENSG00000155657	stop_gained	55
2	178620450	CAT	C	1	TTN	ENSG00000155657	frameshift_variant	36
2	178620472	CTG	C	1	TTN	ENSG00000155657	frameshift_variant	41
2	178620531	T	TA	1	TTN	ENSG00000155657	frameshift_variant	36
2	178620714	C	A	2	TTN	ENSG00000155657	splice_donor_variant	33
2	178620943	G	A	1	TTN	ENSG00000155657	stop_gained	55
2	178621101	C	T	5	TTN	ENSG00000155657	splice_donor_variant	34
2	178621150	C	CGTAA	16	TTN	ENSG00000155657	frameshift_variant	36
2	178621194	AC	A	2	TTN	ENSG00000155657	frameshift_variant	33
2	178621247	CTT	C	1	TTN	ENSG00000155657	frameshift_variant	37
2	178621287	G	GA	1	TTN	ENSG00000155657	frameshift_variant	41
2	178621326	AT	A	1	TTN	ENSG00000155657	frameshift_variant	37
2	178621473	A	C	2	TTN	ENSG00000155657	splice_donor_variant	35
2	178621474	C	A	6	TTN	ENSG00000155657	splice_donor_variant	35
2	178621517	G	A	5	TTN	ENSG00000155657	stop_gained	58
2	178621524	G	C	1	TTN	ENSG00000155657	stop_gained	54
2	178621736	C	A	1	TTN	ENSG00000155657	stop_gained	60
2	178621837	TA	T	1	TTN_N2BA_N2B	ENSG00000155657	splice_donor_variant	33
2	178621963	AT	A	1	TTN_N2BA_N2B	ENSG00000155657	frameshift_variant	35
2	178622669	C	A	2	TTN	ENSG00000155657	splice_donor_variant	34
2	178622684	G	A	7	TTN	ENSG00000155657	stop_gained	55
2	178622768	C	G	1	TTN	ENSG00000155657	splice_acceptor_variant	33
2	178622768	C	T	4	TTN	ENSG00000155657	splice_acceptor_variant	33
2	178624462	T	TA	1	TTN_N2BA_N2B	ENSG00000155657	splice_donor_variant	24.8
2	178624464	C	T	1	TTN	ENSG00000155657	splice_donor_variant	33
2	178624514	G	C	1	TTN_N2BA_N2B	ENSG00000155657	stop_gained	54
2	178624544	A	AT	1	TTN_N2BA_N2B	ENSG00000155657	frameshift_variant	37
2	178624625	C	T	1	TTN	ENSG00000155657	stop_gained	59
2	178629360	AG	A	2	TTN_PSI90	ENSG00000155657	frameshift_variant	34
2	178629430	A	AC	3	TTN_N2BA_N2B	ENSG00000155657	frameshift_variant	41
2	178629441	G	A	1	TTN	ENSG00000155657	stop_gained	61
2	178630238	T	TA	1	TTN	ENSG00000155657	splice_donor_variant	23.8
2	178630240	C	T	2	TTN_N2BA_N2B	ENSG00000155657	splice_donor_variant	33
2	178630250	G	A	2	TTN	ENSG00000155657	stop_gained	58
2	178630349	C	A	1	TTN	ENSG00000155657	stop_gained	60
2	178630840	GT	G	2	TTN	ENSG00000155657	frameshift_variant	37
2	178630923	G	A	2	TTN	ENSG00000155657	stop_gained	59
2	178632165	CTT	C	1	TTN	ENSG00000155657	frameshift_variant	40
2	178632308	C	T	2	TTN	ENSG00000155657	stop_gained	59
2	178632339	C	A	1	TTN	ENSG00000155657	stop_gained	56
2	178632537	A	AGGGT	2	TTN_PSI90	ENSG00000155657	frameshift_variant	40
2	178632585	TC	T	1	TTN	ENSG00000155657	frameshift_variant	38
2	178632700	T	A	1	TTN	ENSG00000155657	stop_gained	58
2	178633186	C	T	1	TTN_N2BA_N2B	ENSG00000155657	splice_donor_variant	33
2	178633279	CAA	C	2	TTN	ENSG00000155657	frameshift_variant	38
2	178633483	GTC	G	1	TTN	ENSG00000155657	frameshift_variant	36
2	178633491	T	A	1	TTN_N2BA_N2B	ENSG00000155657	stop_gained	56
2	178633513	CA	C	1	TTN	ENSG00000155657	frameshift_variant	37
2	178633667	GGA	G	3	TTN	ENSG00000155657	frameshift_variant	39
2	178633670	TC	T	3	TTN	ENSG00000155657	frameshift_variant	37
2	178633816	C	T	2	TTN	ENSG00000155657	splice_donor_variant	34
2	178633847	GC	G	3	TTN_N2BA_N2B	ENSG00000155657	frameshift_variant	35
2	178634047	T	TA	1	TTN_N2BA_N2B	ENSG00000155657	frameshift_variant	39
2	178634050	T	TGTCA	1	TTN	ENSG00000155657	frameshift_variant	38
2	178634567	G	A	4	TTN_N2BA_N2B	ENSG00000155657	stop_gained	57
2	178634723	C	A	1	TTN	ENSG00000155657	stop_gained	63
2	178634778	ACCAGCTTGGT	A	1	TTN	ENSG00000155657	frameshift_variant	39
2	178635198	C	T	1	TTN_N2BA_N2B	ENSG00000155657	stop_gained	58
2	178635441	TC	T	1	TTN	ENSG00000155657	frameshift_variant	38
2	178635462	G	C	1	TTN	ENSG00000155657	stop_gained	50
2	178635529	AG	A	1	TTN	ENSG00000155657	frameshift_variant	38
2	178636098	G	A	2	TTN	ENSG00000155657	stop_gained	51
2	178636201	GA	G	2	TTN_PSI90	ENSG00000155657	frameshift_variant	37
2	178636203	CT	C	2	TTN	ENSG00000155657	frameshift_variant	36
2	178639727	T	TA	1	TTN	ENSG00000155657	frameshift_variant	36
2	178640539	AC	A	1	TTN	ENSG00000155657	splice_donor_variant	33
2	178640577	TA	T	1	TTN	ENSG00000155657	frameshift_variant	32
2	178642236	C	T	101	TTN	ENSG00000155657	splice_donor_variant	33
2	178645914	TTTTACC	T	2	TTN	ENSG00000155657	frameshift_variant	54
2	178646484	C	A	2	TTN	ENSG00000155657	splice_donor_variant	33
2	178646484	C	T	5	TTN	ENSG00000155657	splice_donor_variant	32
2	178646507	C	CT	1	TTN	ENSG00000155657	frameshift_variant	36
2	178647465	C	T	3	TTN	ENSG00000155657	splice_acceptor_variant	33
2	178649247	C	A	3	TTN	ENSG00000155657	splice_donor_variant	33
2	178649269	G	GT	1	TTN	ENSG00000155657	frameshift_variant	36
2	178649275	TGGTAACA	T	1	TTN	ENSG00000155657	frameshift_variant	37
2	178649290	GTTCT	G	3	TTN	ENSG00000155657	frameshift_variant	36
2	178649332	C	T	1	TTN	ENSG00000155657	splice_acceptor_variant	32
2	178649584	C	CTTAAAGA	3	TTN	ENSG00000155657	frameshift_variant	34
2	178649815	AC	A	1	TTN	ENSG00000155657	splice_donor_variant	32
2	178649816	C	A	5	TTN	ENSG00000155657	splice_donor_variant	33
2	178649816	C	T	2	TTN	ENSG00000155657	splice_donor_variant	33
2	178649877	TC	T	4	TTN	ENSG00000155657	frameshift_variant	35
2	178649880	T	TA	3	TTN	ENSG00000155657	frameshift_variant	37
2	178650163	C	G	4	TTN	ENSG00000155657	splice_donor_variant	33
2	178650750	C	A	2	TTN	ENSG00000155657	splice_donor_variant	33
2	178650750	C	T	3	TTN	ENSG00000155657	splice_donor_variant	33
2	178650755	TG	T	4	TTN	ENSG00000155657	frameshift_variant	35
2	178651665	C	G	2	TTN	ENSG00000155657	splice_donor_variant	31
2	178651968	C	G	1	TTN	ENSG00000155657	splice_acceptor_variant	33
2	178652180	C	A	7	TTN_N2BA_N2B	ENSG00000155657	splice_acceptor_variant	32
2	178652180	C	T	3	TTN_N2BA_N2B	ENSG00000155657	splice_acceptor_variant	32
2	178652262	A	G	1	TTN	ENSG00000155657	splice_donor_variant	26
2	178652542	C	T	1	TTN	ENSG00000155657	splice_acceptor_variant	33
2	178652736	ACTT	A	1	TTN	ENSG00000155657	splice_acceptor_variant	32
2	178652846	A	G	1	TTN	ENSG00000155657	splice_donor_variant	26.6
2	178652847	C	T	1	TTN	ENSG00000155657	splice_donor_variant	27.2
2	178652851	T	A	1	TTN	ENSG00000155657	stop_gained	40
2	178652902	C	A	5	TTN	ENSG00000155657	stop_gained	50
2	178653062	G	GT	1	TTN	ENSG00000155657	frameshift_variant	34
2	178653090	CT	C	2	TTN	ENSG00000155657	frameshift_variant	35
2	178653262	T	A	2	TTN	ENSG00000155657	stop_gained	45
2	178653304	C	A	8	TTN	ENSG00000155657	stop_gained	51
2	178653322	C	T	2	TTN	ENSG00000155657	splice_acceptor_variant	32
2	178653473	CT	C	168	TTN	ENSG00000155657	frameshift_variant	34
2	178653838	G	GT	1	TTN	ENSG00000155657	frameshift_variant	34
2	178654010	A	T	3	TTN	ENSG00000155657	splice_donor_variant	33
2	178654056	ATTTTC	A	4	TTN	ENSG00000155657	frameshift_variant	34
2	178654207	C	T	1	TTN	ENSG00000155657	splice_donor_variant	27.3
2	178654208	CT	C	1	TTN	ENSG00000155657	frameshift_variant	35
2	178654229	GT	G	2	TTN	ENSG00000155657	frameshift_variant	24.3
2	178657496	AC	A	1	TTN	ENSG00000155657	splice_donor_variant	25.1
2	178658104	T	A	7	TTN	ENSG00000155657	stop_gained	36
2	178658793	CA	C	1	TTN	ENSG00000155657	frameshift_variant	37
2	178662359	G	GT	2	TTN	ENSG00000155657	frameshift_variant	24.9
2	178662395	TG	T	4	TTN	ENSG00000155657	frameshift_variant	25.3
2	178662420	T	A	23	TTN	ENSG00000155657	splice_acceptor_variant	24.2
2	178663265	C	A	1	TTN	ENSG00000155657	splice_donor_variant	24.6
2	178663270	A	AG	2	TTN	ENSG00000155657	frameshift_variant	33
2	178663625	A	G	1	TTN	ENSG00000155657	splice_donor_variant	26.6
2	178663675	T	A	1	TTN	ENSG00000155657	stop_gained	46
2	178663711	C	G	1	TTN	ENSG00000155657	splice_acceptor_variant	26
2	178663846	T	A	1	TTN	ENSG00000155657	stop_gained	36
2	178663858	AG	A	3	TTN	ENSG00000155657	frameshift_variant	17.47
2	178663866	T	TA	1	TTN	ENSG00000155657	frameshift_variant	35
2	178663903	C	T	37	TTN	ENSG00000155657	splice_acceptor_variant	32
2	178663904	T	G	1	TTN	ENSG00000155657	splice_acceptor_variant	33
2	178664014	C	T	1	TTN	ENSG00000155657	splice_donor_variant	25.6
2	178664099	C	G	4	TTN	ENSG00000155657	splice_acceptor_variant	28.5
2	178664443	GACAGTTAAGAATGTACCTTTGACAGGTACA	G	205	TTN	ENSG00000155657	frameshift_variant	48
2	178664458	A	G	1	TTN	ENSG00000155657	splice_donor_variant	27.6
2	178664458	A	T	12	TTN	ENSG00000155657	splice_donor_variant	32
2	178664459	C	T	1	TTN	ENSG00000155657	splice_donor_variant	29.8
2	178664487	G	A	8	TTN	ENSG00000155657	stop_gained	42
2	178664498	A	AC	1	TTN	ENSG00000155657	frameshift_variant	32
2	178664508	C	A	2	TTN	ENSG00000155657	stop_gained	37
2	178664652	A	T	6	TTN	ENSG00000155657	splice_donor_variant	34
2	178664653	C	G	2	TTN	ENSG00000155657	splice_donor_variant	34
2	178664698	GTTTTC	G	1	TTN	ENSG00000155657	frameshift_variant	36
2	178664872	CT	C	1	TTN	ENSG00000155657	frameshift_variant	35
2	178664879	TGGAA	T	2	TTN	ENSG00000155657	frameshift_variant	36
2	178665446	T	A	5	TTN	ENSG00000155657	stop_gained	45
2	178665707	C	T	2	TTN	ENSG00000155657	splice_donor_variant	23
2	178665777	G	A	92	TTN	ENSG00000155657	stop_gained	48
2	178666843	TC	T	1	TTN	ENSG00000155657	frameshift_variant	36
2	178666870	C	CT	24	TTN	ENSG00000155657	frameshift_variant	33
2	178667235	C	T	1	TTN	ENSG00000155657	splice_donor_variant	32
2	178667239	C	A	22	TTN	ENSG00000155657	stop_gained	39
2	178667276	AG	A	14	TTN	ENSG00000155657	frameshift_variant	32
2	178667440	AC	A	10	TTN	ENSG00000155657	splice_donor_variant	32
2	178667458	TTCTC	T	1	TTN	ENSG00000155657	frameshift_variant	36
2	178667526	C	T	4	TTN	ENSG00000155657	splice_acceptor_variant	33
2	178667637	C	T	1	TTN	ENSG00000155657	splice_donor_variant	32
2	178667660	CT	C	2	TTN	ENSG00000155657	frameshift_variant	35
2	178669371	A	G	1	TTN	ENSG00000155657	splice_donor_variant	32
2	178669425	ACTTTT	A	5	TTN	ENSG00000155657	frameshift_variant	35
2	178670257	CT	C	3	TTN	ENSG00000155657	frameshift_variant	34
2	178671132	GT	G	1	TTN	ENSG00000155657	frameshift_variant	33
2	178672085	AT	A	1	TTN_N2BA_N2B	ENSG00000155657	frameshift_variant	33
2	178672106	C	A	3	TTN_N2BA_N2B	ENSG00000155657	stop_gained	49
2	178672405	A	G	18	TTN	ENSG00000155657	splice_donor_variant	32
2	178672634	C	T	21	TTN	ENSG00000155657	splice_donor_variant	33
2	178673631	A	G	2	TTN	ENSG00000155657	splice_donor_variant	32
2	178675038	C	A	1	TTN	ENSG00000155657	splice_donor_variant	34
2	178675038	C	T	9	TTN_N2BA_N2B	ENSG00000155657	splice_donor_variant	33
2	178675081	G	A	11	TTN_N2BA_N2B	ENSG00000155657	stop_gained	49
2	178675114	C	T	2	TTN_N2BA_N2B	ENSG00000155657	splice_acceptor_variant	34
2	178675722	T	A	3	TTN	ENSG00000155657	stop_gained	57
2	178675744	T	TA	1	TTN	ENSG00000155657	frameshift_variant	36
2	178675927	CA	C	2	TTN	ENSG00000155657	frameshift_variant	24.2
2	178675996	C	T	1	TTN	ENSG00000155657	splice_acceptor_variant	33
2	178677288	CTTAAAAACAT	C	1	TTN	ENSG00000155657	splice_acceptor_variant	23.5
2	178677619	A	G	1	TTN	ENSG00000155657	splice_donor_variant	33
2	178677634	TG	T	89	TTN	ENSG00000155657	frameshift_variant	38
2	178677700	A	C	3	TTN	ENSG00000155657	stop_gained	39
2	178678124	C	G	1	TTN	ENSG00000155657	splice_donor_variant	35
2	178678167	GTTTCT	G	2	TTN	ENSG00000155657	frameshift_variant	36
2	178678185	T	TG	2	TTN_N2BA_N2B	ENSG00000155657	frameshift_variant	35
2	178678499	T	C	1	TTN	ENSG00000155657	splice_acceptor_variant	35
2	178678746	C	A	1	TTN	ENSG00000155657	splice_donor_variant	34
2	178679338	C	A	4	TTN_N2BA_N2B	ENSG00000155657	splice_donor_variant	33
2	178679958	CT	C	1	TTN	ENSG00000155657	frameshift_variant	36
2	178679984	C	A	2	TTN	ENSG00000155657	stop_gained	50
2	178680253	C	T	7	TTN_N2BA_N2B	ENSG00000155657	splice_donor_variant	32
2	178681077	A	G	1	TTN	ENSG00000155657	splice_donor_variant	33
2	178681078	C	T	1	TTN	ENSG00000155657	splice_donor_variant	33
2	178681103	G	A	1	TTN	ENSG00000155657	stop_gained	54
2	178681135	A	AT	6	TTN	ENSG00000155657	frameshift_variant	35
2	178681139	T	A	1	TTN	ENSG00000155657	stop_gained	49
2	178681374	A	T	13	TTN	ENSG00000155657	splice_donor_variant	34
2	178681375	C	CCTTT	1	TTN	ENSG00000155657	frameshift_variant	36
2	178681451	C	T	1	TTN	ENSG00000155657	splice_acceptor_variant	32
2	178682696	C	G	1	TTN	ENSG00000155657	splice_donor_variant	33
2	178682696	C	T	1	TTN	ENSG00000155657	splice_donor_variant	33
2	178682727	G	A	3	TTN	ENSG00000155657	stop_gained	50
2	178682736	C	A	2	TTN	ENSG00000155657	stop_gained	41
2	178682815	A	C	6	TTN	ENSG00000155657	stop_gained	40
2	178682904	C	A	9	TTN	ENSG00000155657	splice_acceptor_variant	33
2	178683210	C	A	3	TTN_N2BA_N2B	ENSG00000155657	splice_donor_variant	33
2	178683210	C	T	1	TTN_N2BA_N2B	ENSG00000155657	splice_donor_variant	32
2	178683236	TG	T	1	TTN	ENSG00000155657	frameshift_variant	34
2	178684083	C	T	1	TTN	ENSG00000155657	splice_acceptor_variant	34
2	178684329	C	T	2	TTN	ENSG00000155657	splice_donor_variant	32
2	178684414	C	T	1	TTN	ENSG00000155657	splice_acceptor_variant	33
2	178684415	T	C	1	TTN	ENSG00000155657	splice_acceptor_variant	35
2	178684712	C	CT	1	TTN	ENSG00000155657	frameshift_variant	34
2	178684741	C	A	5	TTN	ENSG00000155657	stop_gained	57
2	178684744	C	CTT	2	TTN	ENSG00000155657	frameshift_variant	36
2	178684928	CT	C	1	TTN	ENSG00000155657	frameshift_variant	35
2	178684990	C	T	1	TTN	ENSG00000155657	splice_acceptor_variant	34
2	178684991	T	C	1	TTN	ENSG00000155657	splice_acceptor_variant	35
2	178685320	CCTCT	C	4	TTN	ENSG00000155657	frameshift_variant	38
2	178685332	T	C	1	TTN	ENSG00000155657	splice_acceptor_variant	35
2	178685517	C	T	13	TTN	ENSG00000155657	splice_donor_variant	29.1
2	178685538	ACT	A	1	TTN	ENSG00000155657	frameshift_variant	35
2	178688109	AC	A	1	TTN	ENSG00000155657	splice_donor_variant	29.4
2	178688123	TA	T	2	TTN	ENSG00000155657	frameshift_variant	35
2	178688163	A	C	5	TTN	ENSG00000155657	stop_gained	42
2	178688676	C	A	1	TTN	ENSG00000155657	splice_donor_variant	32
2	178688700	CTT	C	1	TTN	ENSG00000155657	frameshift_variant	33
2	178689056	G	A	1	TTN	ENSG00000155657	stop_gained	43
2	178689289	C	A	46	TTN	ENSG00000155657	splice_donor_variant	34
2	178689341	CTTCA	C	1	TTN	ENSG00000155657	frameshift_variant	35
2	178689513	A	G	1	TTN	ENSG00000155657	splice_donor_variant	27.2
2	178689589	TC	T	3	TTN	ENSG00000155657	frameshift_variant	36
2	178689596	C	G	1	TTN	ENSG00000155657	splice_acceptor_variant	32
2	178689812	CCT	C	1	TTN	ENSG00000155657	frameshift_variant	50
2	178689814	TTTAG	T	2	TTN	ENSG00000155657	frameshift_variant	36
2	178689819	CT	C	2	TTN	ENSG00000155657	frameshift_variant	34
2	178689897	C	T	587	TTN	ENSG00000155657	splice_acceptor_variant	33
2	178692016	C	CT	1	TTN	ENSG00000155657	frameshift_variant	40
2	178692100	CT	C	1	TTN	ENSG00000155657	splice_acceptor_variant	24.1
2	178692496	C	T	1	TTN	ENSG00000155657	splice_donor_variant	25.2
2	178692503	G	GT	5	TTN	ENSG00000155657	frameshift_variant	33
2	178693668	AT	A	3	TTN	ENSG00000155657	frameshift_variant	34
2	178694009	C	T	2	TTN	ENSG00000155657	splice_acceptor_variant	34
2	178694598	C	G	22	TTN	ENSG00000155657	splice_donor_variant	33
2	178694671	C	CTT	3	TTN_N2BA_N2B	ENSG00000155657	frameshift_variant	34
2	178694828	C	A	2	TTN_N2BA_N2B	ENSG00000155657	splice_donor_variant	33
2	178694865	G	A	1	TTN	ENSG00000155657	stop_gained	49
2	178695863	A	G	21	TTN	ENSG00000155657	splice_donor_variant	26
2	178695959	A	T	1	TTN	ENSG00000155657	stop_gained	41
2	178696007	TTC	T	4	TTN	ENSG00000155657	frameshift_variant	35
2	178696009	C	A	2	TTN	ENSG00000155657	stop_gained	38
2	178696163	C	CT	1	TTN	ENSG00000155657	frameshift_variant	35
2	178696201	C	A	1	TTN	ENSG00000155657	stop_gained	46
2	178696271	T	C	8	TTN	ENSG00000155657	splice_acceptor_variant	34
2	178697119	A	C	1	TTN	ENSG00000155657	splice_donor_variant	32
2	178701119	C	A	1	TTN_N2BA_N2B	ENSG00000155657	splice_donor_variant	34
2	178701119	C	T	2	TTN	ENSG00000155657	splice_donor_variant	33
2	178701204	C	T	2	TTN	ENSG00000155657	splice_acceptor_variant	33
2	178702247	T	G	1	TTN	ENSG00000155657	splice_acceptor_variant	33
2	178702475	TG	T	1	TTN_N2BA_N2B	ENSG00000155657	frameshift_variant	35
2	178702527	GCTCT	G	2	TTN	ENSG00000155657	frameshift_variant	36
2	178702606	GA	G	1	TTN	ENSG00000155657	frameshift_variant	35
2	178704146	C	G	1	TTN	ENSG00000155657	splice_donor_variant	33
2	178704184	A	C	2	TTN	ENSG00000155657	stop_gained	43
2	178704340	G	T	1	TTN_N2BA_N2B	ENSG00000155657	stop_gained	49
2	178704514	T	TA	1	TTN	ENSG00000155657	frameshift_variant	36
2	178704892	TC	T	1	TTN	ENSG00000155657	frameshift_variant	36
2	178704900	G	A	1	TTN	ENSG00000155657	stop_gained	58
2	178704903	T	TA	1	TTN	ENSG00000155657	frameshift_variant	35
2	178704946	CCTCT	C	7	TTN	ENSG00000155657	frameshift_variant	36
2	178705179	T	A	1	TTN_N2BA_N2B	ENSG00000155657	stop_gained	52
2	178705236	G	A	2	TTN_N2BA_N2B	ENSG00000155657	stop_gained	49
2	178706452	A	G	1	TTN_N2BA_N2B	ENSG00000155657	splice_donor_variant	33
2	178706491	CTT	C	5	TTN	ENSG00000155657	frameshift_variant	36
2	178706539	CA	C	2	TTN	ENSG00000155657	frameshift_variant	23.4
2	178706561	G	T	1	TTN	ENSG00000155657	stop_gained	37
2	178706566	G	A	3	TTN	ENSG00000155657	stop_gained	44
2	178706583	GT	G	4	TTN	ENSG00000155657	frameshift_variant	35
2	178706608	GT	G	8	TTN	ENSG00000155657	frameshift_variant	28.3
2	178706895	CA	C	3	TTN	ENSG00000155657	frameshift_variant	33
2	178706895	CAA	C	5	TTN	ENSG00000155657	frameshift_variant	35
2	178706925	T	A	6	TTN	ENSG00000155657	stop_gained	56
2	178706955	CT	C	15	TTN	ENSG00000155657	splice_acceptor_variant	32
2	178709804	TTC	T	1	TTN	ENSG00000155657	frameshift_variant	36
2	178709806	C	A	2	TTN	ENSG00000155657	stop_gained	53
2	178710745	CT	C	1	TTN	ENSG00000155657	frameshift_variant	35
2	178710882	A	AGG	1	TTN	ENSG00000155657	frameshift_variant	36
2	178711204	GCTGT	G	2	TTN_N2BA_N2B	ENSG00000155657	frameshift_variant	35
2	178711323	G	A	1	TTN	ENSG00000155657	stop_gained	52
2	178711351	T	C	7	TTN	ENSG00000155657	splice_acceptor_variant	34
2	178712004	T	TA	1	TTN	ENSG00000155657	frameshift_variant	35
2	178712077	G	GT	1	TTN	ENSG00000155657	frameshift_variant	38
2	178712376	G	T	2	TTN	ENSG00000155657	stop_gained	42
2	178712425	G	T	4	TTN	ENSG00000155657	stop_gained	51
2	178712478	A	AT	1	TTN	ENSG00000155657	frameshift_variant	35
2	178712535	CA	C	1	TTN	ENSG00000155657	frameshift_variant	35
2	178712696	C	A	1	TTN	ENSG00000155657	splice_donor_variant	34
2	178712696	C	T	1	TTN	ENSG00000155657	splice_donor_variant	33
2	178713325	CA	C	1	TTN	ENSG00000155657	frameshift_variant	23.7
2	178714291	C	G	20	TTN	ENSG00000155657	splice_donor_variant	32
2	178714985	C	T	2	TTN	ENSG00000155657	splice_donor_variant	33
2	178715008	G	GC	1	TTN_N2BA_N2B	ENSG00000155657	frameshift_variant	34
2	178715040	TAC	T	1	TTN	ENSG00000155657	frameshift_variant	35
2	178715155	A	C	4	TTN	ENSG00000155657	stop_gained	43
2	178715157	AC	A	2	TTN	ENSG00000155657	frameshift_variant	35
2	178715215	TC	T	1	TTN_N2BA_N2B	ENSG00000155657	frameshift_variant	35
2	178715235	GA	G	1	TTN	ENSG00000155657	frameshift_variant	25.8
2	178715265	C	G	4	TTN	ENSG00000155657	splice_acceptor_variant	33
2	178715493	C	A	2	TTN	ENSG00000155657	stop_gained	62
2	178715605	C	CG	1	TTN	ENSG00000155657	frameshift_variant	33
2	178715707	A	T	1	TTN	ENSG00000155657	stop_gained	37
2	178717093	A	C	10	TTN	ENSG00000155657	splice_donor_variant	34
2	178717094	C	A	4	TTN	ENSG00000155657	splice_donor_variant	34
2	178717254	G	A	2	TTN	ENSG00000155657	stop_gained	37
2	178717522	C	A	5	TTN	ENSG00000155657	splice_donor_variant	34
2	178717942	C	T	1	TTN	ENSG00000155657	splice_donor_variant	33
2	178718093	G	A	3	TTN	ENSG00000155657	stop_gained	54
2	178718139	TC	T	1	TTN	ENSG00000155657	frameshift_variant	35
2	178718149	TTACACTG	T	3	TTN	ENSG00000155657	frameshift_variant	35
2	178718177	TG	T	1	TTN	ENSG00000155657	frameshift_variant	32
2	178718321	C	A	1	TTN	ENSG00000155657	splice_donor_variant	33
2	178718332	C	CA	3	TTN_N2BA_N2B	ENSG00000155657	frameshift_variant	35
2	178718342	TCA	T	1	TTN_N2BA_N2B	ENSG00000155657	frameshift_variant	36
2	178718379	AGCTG	A	2	TTN	ENSG00000155657	frameshift_variant	33
2	178718408	CT	C	7	TTN_N2BA_N2B	ENSG00000155657	frameshift_variant	35
2	178718956	G	A	2	TTN	ENSG00000155657	stop_gained	48
2	178719371	G	A	3	TTN_N2BA_N2B	ENSG00000155657	stop_gained	41
2	178719452	C	A	5	TTN_N2BA_N2B	ENSG00000155657	splice_acceptor_variant	32
2	178719643	CAG	C	1	TTN	ENSG00000155657	frameshift_variant	32
2	178719833	C	G	1	TTN	ENSG00000155657	splice_acceptor_variant	34
2	178719981	AC	A	1	TTN	ENSG00000155657	splice_donor_variant	32
2	178720082	G	A	1	TTN	ENSG00000155657	stop_gained	47
2	178720125	ACT	A	1	TTN_N2BA_N2B	ENSG00000155657	frameshift_variant	34
2	178720154	T	A	2	TTN	ENSG00000155657	stop_gained	48
2	178720242	CT	C	1	TTN	ENSG00000155657	frameshift_variant	35
2	178720256	G	A	4	TTN	ENSG00000155657	stop_gained	49
2	178720542	C	CT	1	TTN	ENSG00000155657	frameshift_variant	34
2	178720659	A	AGGTG	2	TTN	ENSG00000155657	frameshift_variant	35
2	178721046	G	T	1	TTN	ENSG00000155657	stop_gained	48
2	178721089	G	A	1	TTN	ENSG00000155657	stop_gained	42
2	178721844	T	TA	1	TTN	ENSG00000155657	splice_donor_variant	18.48
2	178721872	CAT	C	4	TTN_N2BA_N2B	ENSG00000155657	frameshift_variant	34
2	178722020	C	T	1	TTN	ENSG00000155657	stop_gained	51
2	178722030	G	A	5	TTN	ENSG00000155657	stop_gained	36
2	178722090	CTA	C	3	TTN	ENSG00000155657	frameshift_variant	34
2	178722442	G	A	1	TTN	ENSG00000155657	stop_gained	47
2	178722466	G	A	1	TTN	ENSG00000155657	stop_gained	44
2	178722477	G	GT	2	TTN	ENSG00000155657	frameshift_variant	34
2	178722513	A	C	4	TTN_N2BA_N2B	ENSG00000155657	stop_gained	46
2	178722715	C	CA	1	TTN_N2BA_N2B	ENSG00000155657	frameshift_variant	34
2	178722752	TAA	T	3	TTN_N2BA_N2B	ENSG00000155657	frameshift_variant	34
2	178723045	C	A	3	TTN	ENSG00000155657	splice_donor_variant	33
2	178723056	TA	T	1	TTN	ENSG00000155657	frameshift_variant	35
2	178723218	C	T	1	TTN	ENSG00000155657	stop_gained	44
2	178723219	C	T	1	TTN	ENSG00000155657	stop_gained	44
2	178723464	AG	A	5	TTN	ENSG00000155657	frameshift_variant	33
2	178723855	C	T	1	TTN_N2BA_N2B	ENSG00000155657	splice_donor_variant	32
2	178724117	G	A	3	TTN_N2BA_N2B	ENSG00000155657	stop_gained	41
2	178724141	G	A	1	TTN	ENSG00000155657	stop_gained	46
2	178724145	T	C	1	TTN	ENSG00000155657	splice_acceptor_variant	33
2	178724392	T	A	1	TTN	ENSG00000155657	stop_gained	49
2	178724440	CAG	C	1	TTN	ENSG00000155657	frameshift_variant	34
2	178724539	C	T	3	TTN	ENSG00000155657	splice_acceptor_variant	34
2	178724540	T	C	3	TTN	ENSG00000155657	splice_acceptor_variant	34
2	178725366	A	G	1	TTN	ENSG00000155657	splice_donor_variant	32
2	178725536	CT	C	2	TTN	ENSG00000155657	frameshift_variant	33
2	178725562	TG	T	2	TTN	ENSG00000155657	frameshift_variant	34
2	178725584	G	A	5	TTN	ENSG00000155657	stop_gained	44
2	178725609	AAC	A	2	TTN	ENSG00000155657	frameshift_variant	32
2	178725816	G	A	1	TTN	ENSG00000155657	stop_gained	42
2	178725916	TCTGA	T	5	TTN	ENSG00000155657	frameshift_variant	35
2	178725975	C	A	1	TTN_N2BA_N2B	ENSG00000155657	stop_gained	42
2	178727089	C	T	1	TTN_N2BA_N2B	ENSG00000155657	splice_donor_variant	34
2	178727203	GAGTCAATGAA	G	2	TTN	ENSG00000155657	frameshift_variant	34
2	178727204	AG	A	1	TTN	ENSG00000155657	frameshift_variant	32
2	178727258	G	A	2	TTN	ENSG00000155657	stop_gained	37
2	178727298	G	T	2	TTN	ENSG00000155657	stop_gained	41
2	178727309	G	A	4	TTN	ENSG00000155657	stop_gained	42
2	178727373	T	C	2	TTN	ENSG00000155657	splice_acceptor_variant	35
2	178727608	CAA	C	1	TTN	ENSG00000155657	frameshift_variant	34
2	178727679	GAGATT	G	1	TTN	ENSG00000155657	frameshift_variant	35
2	178727757	C	T	1	TTN	ENSG00000155657	stop_gained	43
2	178727834	G	A	5	TTN	ENSG00000155657	stop_gained	43
2	178727864	C	T	1	TTN	ENSG00000155657	splice_acceptor_variant	32
2	178728221	ATC	A	11	TTN	ENSG00000155657	frameshift_variant	28.8
2	178728266	C	A	1	TTN_N2BA_N2B	ENSG00000155657	stop_gained	43
2	178728365	A	AT	1	TTN	ENSG00000155657	frameshift_variant	32
2	178728399	T	C	1	TTN	ENSG00000155657	splice_acceptor_variant	33
2	178728498	A	T	1	TTN	ENSG00000155657	splice_donor_variant	33
2	178728520	TCACAG	T	2	TTN	ENSG00000155657	frameshift_variant	34
2	178728527	TACTG	T	2	TTN_N2BA_N2B	ENSG00000155657	frameshift_variant	34
2	178728650	CTA	C	1	TTN_N2BA_N2B	ENSG00000155657	frameshift_variant	34
2	178728672	C	T	2	TTN	ENSG00000155657	stop_gained	47
2	178728698	C	A	1	TTN	ENSG00000155657	stop_gained	46
2	178728897	CT	C	1	TTN	ENSG00000155657	frameshift_variant	29.7
2	178729134	TG	T	1	TTN	ENSG00000155657	frameshift_variant	33
2	178729445	CCT	C	1	TTN	ENSG00000155657	frameshift_variant	34
2	178729558	T	TG	2	TTN	ENSG00000155657	frameshift_variant	35
2	178729559	G	GT	1	TTN	ENSG00000155657	frameshift_variant	35
2	178729712	G	A	2	TTN_N2BA_N2B	ENSG00000155657	stop_gained	42
2	178729847	G	A	1	TTN	ENSG00000155657	stop_gained	38
2	178730709	CT	C	4	TTN	ENSG00000155657	frameshift_variant	33
2	178730718	C	A	2	TTN	ENSG00000155657	stop_gained	41
2	178730761	C	CT	5	TTN	ENSG00000155657	frameshift_variant	33
2	178730761	CT	C	1	TTN	ENSG00000155657	frameshift_variant	33
2	178730794	T	C	1	TTN	ENSG00000155657	splice_acceptor_variant	33
2	178731058	A	C	1	TTN_N2BA_N2B	ENSG00000155657	stop_gained	36
2	178731081	C	A	1	TTN	ENSG00000155657	stop_gained	42
2	178731084	G	A	1	TTN	ENSG00000155657	stop_gained	39
2	178731173	GAC	G	1	TTN	ENSG00000155657	frameshift_variant	33
2	178731304	C	A	1	TTN	ENSG00000155657	splice_donor_variant	33
2	178731304	C	G	1	TTN	ENSG00000155657	splice_donor_variant	33
2	178731304	C	T	1	TTN	ENSG00000155657	splice_donor_variant	33
2	178731754	G	C	1	TTN_N2BA_N2B	ENSG00000155657	stop_gained	39
2	178731843	G	A	2	TTN	ENSG00000155657	stop_gained	34
2	178732312	G	GT	1	TTN	ENSG00000155657	frameshift_variant	34
2	178732330	CA	C	1	TTN	ENSG00000155657	frameshift_variant	32
2	178732631	GT	G	1	TTN	ENSG00000155657	frameshift_variant	24.1
2	178732641	G	A	7	TTN	ENSG00000155657	stop_gained	39
2	178732888	G	A	1	TTN	ENSG00000155657	stop_gained	40
2	178732927	T	TA	1	TTN	ENSG00000155657	frameshift_variant	33
2	178733098	TA	T	24	TTN_N2BA_N2B	ENSG00000155657	frameshift_variant	24.5
2	178733238	C	T	1	TTN_N2BA_N2B	ENSG00000155657	splice_donor_variant	33
2	178733371	G	A	21	TTN	ENSG00000155657	stop_gained	41
2	178733497	G	A	7	TTN_N2BA_N2B	ENSG00000155657	stop_gained	40
2	178733518	C	A	15	TTN	ENSG00000155657	splice_acceptor_variant	33
2	178733519	T	C	1	TTN	ENSG00000155657	splice_acceptor_variant	33
2	178733625	A	C	1	TTN	ENSG00000155657	stop_gained	44
2	178734478	G	A	5	TTN	ENSG00000155657	stop_gained	39
2	178734500	C	T	8	TTN	ENSG00000155657	stop_gained	40
2	178734535	CA	C	1	TTN	ENSG00000155657	frameshift_variant	32
2	178734607	C	T	1	TTN_N2BA_N2B	ENSG00000155657	splice_acceptor_variant	34
2	178734608	T	C	4	TTN	ENSG00000155657	splice_acceptor_variant	34
2	178734706	C	T	1	TTN	ENSG00000155657	splice_donor_variant	33
2	178734839	G	A	2	TTN_N2BA_N2B	ENSG00000155657	stop_gained	37
2	178734990	T	C	1	TTN	ENSG00000155657	splice_acceptor_variant	33
2	178735523	CTG	C	1	TTN_PSI90	ENSG00000155657	frameshift_variant	27.2
2	178735682	TC	T	2	TTN	ENSG00000155657	frameshift_variant	32
2	178735685	AC	A	6	TTN_PSI90	ENSG00000155657	frameshift_variant	0.147
2	178735826	CAAACTTG	C	1	TTN	ENSG00000155657	frameshift_variant	33
2	178735924	C	T	1	TTN	ENSG00000155657	stop_gained	34
2	178738208	G	A	3	TTN	ENSG00000155657	stop_gained	38
2	178738259	G	A	1	TTN	ENSG00000155657	stop_gained	40
2	178739840	G	A	1	TTN_N2BA_N2B	ENSG00000155657	stop_gained	37
2	178739850	AT	A	1	TTN	ENSG00000155657	frameshift_variant	23.5
2	178739984	CAGAGA	C	1	TTN	ENSG00000155657	frameshift_variant	33
2	178740005	C	A	1	TTN	ENSG00000155657	stop_gained	37
2	178740125	G	A	1	TTN	ENSG00000155657	stop_gained	34
2	178740294	A	AT	1	TTN_N2BA_N2B	ENSG00000155657	frameshift_variant	23.7
2	178740303	TG	T	1	TTN_N2BA_N2B	ENSG00000155657	frameshift_variant	21.6
2	178740342	G	T	1	TTN	ENSG00000155657	stop_gained	36
2	178740364	AG	A	1	TTN	ENSG00000155657	frameshift_variant	23.9
2	178740461	G	A	1	TTN	ENSG00000155657	stop_gained	35
2	178740491	G	A	11	TTN	ENSG00000155657	stop_gained	36
2	178740619	A	C	1	TTN_N2BA_N2B	ENSG00000155657	stop_gained	35
2	178740646	G	T	2	TTN	ENSG00000155657	stop_gained	35
2	178740669	G	GA	1	TTN	ENSG00000155657	frameshift_variant	22.6
2	178740754	G	GT	5	TTN	ENSG00000155657	frameshift_variant	24.4
2	178740827	CA	C	2	TTN_N2BA_N2B	ENSG00000155657	frameshift_variant	14.07
2	178740857	C	A	1	TTN_N2BA_N2B	ENSG00000155657	stop_gained	36
2	178740911	GA	G	1	TTN	ENSG00000155657	frameshift_variant	21.6
2	178740970	TC	T	2	TTN	ENSG00000155657	frameshift_variant	26.8
2	178741007	T	A	2	TTN	ENSG00000155657	stop_gained	35
2	178741025	C	A	1	TTN	ENSG00000155657	stop_gained	35
2	178741104	CTT	C	1	TTN	ENSG00000155657	frameshift_variant	23.6
2	178741255	GA	G	2	TTN	ENSG00000155657	frameshift_variant	27
2	178741297	CA	C	1	TTN	ENSG00000155657	frameshift_variant	24.6
2	178741304	G	A	2	TTN	ENSG00000155657	stop_gained	38
2	178741320	C	T	7	TTN	ENSG00000155657	stop_gained	39
2	178741575	AT	A	3	TTN	ENSG00000155657	frameshift_variant	33
2	178741797	AT	A	1	TTN	ENSG00000155657	frameshift_variant	24
2	178741871	C	A	1	TTN	ENSG00000155657	stop_gained	38
2	178741922	CTGTA	C	1	TTN	ENSG00000155657	splice_acceptor_variant	25.4
2	178746457	CA	C	2	TTN	ENSG00000155657	frameshift_variant	10.91
2	178746698	C	CA	3	TTN	ENSG00000155657	frameshift_variant	19.17
2	178746799	C	CTA	3	TTN	ENSG00000155657	frameshift_variant	14.2
2	178747047	GA	G	1	TTN	ENSG00000155657	frameshift_variant	3.423
2	178747051	A	ATCTC	4	TTN	ENSG00000155657	frameshift_variant	8.346
2	178747070	TGG	T	3	TTN	ENSG00000155657	frameshift_variant	3.995
2	178747094	AG	A	12	TTN	ENSG00000155657	frameshift_variant	2.51
2	178747139	G	GT	5	TTN	ENSG00000155657	frameshift_variant	17.86
2	178747224	AG	A	4	TTN	ENSG00000155657	frameshift_variant	5.711
2	178747315	AAT	A	1	TTN	ENSG00000155657	frameshift_variant	11.11
2	178747558	CA	C	5	TTN	ENSG00000155657	frameshift_variant	0.299
2	178747672	GT	G	1	TTN	ENSG00000155657	frameshift_variant	8.535
2	178747680	TG	T	1	TTN	ENSG00000155657	frameshift_variant	10.2
2	178747855	TA	T	1	TTN	ENSG00000155657	frameshift_variant	1.532
2	178747860	AT	A	26	TTN	ENSG00000155657	frameshift_variant	2.802
2	178747921	A	AG	4	TTN	ENSG00000155657	frameshift_variant	13.79
2	178747929	C	CTATGGAGTGTG	3	TTN	ENSG00000155657	frameshift_variant	10.65
2	178748025	G	GCCAA	2	TTN	ENSG00000155657	frameshift_variant	2.272
2	178748095	C	CT	2	TTN	ENSG00000155657	frameshift_variant	17.26
2	178748250	GT	G	1	TTN	ENSG00000155657	frameshift_variant	8.642
2	178748292	TC	T	1	TTN	ENSG00000155657	frameshift_variant	8.893
2	178748460	TC	T	5	TTN	ENSG00000155657	frameshift_variant	7.818
2	178748648	TTTTA	T	15	TTN	ENSG00000155657	frameshift_variant	11.2
2	178748705	T	TC	4	TTN	ENSG00000155657	frameshift_variant	3.387
2	178748728	CT	C	9	TTN	ENSG00000155657	frameshift_variant	5.636
2	178748738	TA	T	1	TTN	ENSG00000155657	frameshift_variant	0.188
2	178748739	A	AT	1	TTN	ENSG00000155657	frameshift_variant	0.262
2	178748853	TTC	T	2	TTN	ENSG00000155657	frameshift_variant	12.88
2	178748973	C	CT	1	TTN	ENSG00000155657	frameshift_variant	11.41
2	178749126	TCA	T	1	TTN	ENSG00000155657	frameshift_variant	5.126
2	178749131	G	GTTCA	3	TTN	ENSG00000155657	frameshift_variant	1.305
2	178749159	G	GCA	2	TTN	ENSG00000155657	frameshift_variant	8.236
2	178749209	AT	A	3	TTN	ENSG00000155657	frameshift_variant	1.219
2	178749216	ATTTC	A	3	TTN	ENSG00000155657	frameshift_variant	9.71
2	178749284	CA	C	1	TTN	ENSG00000155657	frameshift_variant	6.758
2	178749346	CCCTG	C	55	TTN	ENSG00000155657	frameshift_variant	2.512
2	178749351	ATG	A	56	TTN	ENSG00000155657	frameshift_variant	0.899
2	178749358	TGC	T	55	TTN	ENSG00000155657	frameshift_variant	0.957
2	178749520	A	AG	50	TTN	ENSG00000155657	frameshift_variant	6.648
2	178749571	CT	C	3	TTN	ENSG00000155657	frameshift_variant	0.177
2	178749639	CTA	C	4	TTN	ENSG00000155657	frameshift_variant	7.214
2	178749704	AAC	A	3	TTN	ENSG00000155657	frameshift_variant	18.52
2	178749806	AAGGACTC	A	1	TTN	ENSG00000155657	frameshift_variant	16.59
2	178749853	A	AT	6	TTN	ENSG00000155657	frameshift_variant	14.37
2	178750015	GCT	G	1	TTN	ENSG00000155657	frameshift_variant	12.3
2	178750045	CTT	C	1	TTN	ENSG00000155657	frameshift_variant	17.18
2	178750520	ACTGTCAC	A	1	TTN	ENSG00000155657	frameshift_variant	19.83
2	178750594	G	GA	1	TTN	ENSG00000155657	frameshift_variant	14.85
2	178750606	C	CA	2	TTN	ENSG00000155657	frameshift_variant	14.09
2	178750616	CAT	C	1	TTN	ENSG00000155657	frameshift_variant	6.262
2	178750628	CTTCTG	C	3	TTN	ENSG00000155657	frameshift_variant	5.193
2	178750666	CAG	C	3	TTN	ENSG00000155657	frameshift_variant	2.884
2	178750672	G	GA	3	TTN	ENSG00000155657	frameshift_variant	0.877
2	178750694	CT	C	2	TTN	ENSG00000155657	frameshift_variant	1.778
2	178750694	CTT	C	1	TTN	ENSG00000155657	frameshift_variant	7.35
2	178750702	TTC	T	3	TTN	ENSG00000155657	frameshift_variant	7.85
2	178750788	AC	A	2	TTN	ENSG00000155657	frameshift_variant	1.422
2	178750892	TCTTG	T	1	TTN	ENSG00000155657	frameshift_variant	8.401
2	178750961	C	CA	1	TTN	ENSG00000155657	frameshift_variant	7.137
2	178751039	CT	C	4	TTN	ENSG00000155657	frameshift_variant	2.347
2	178751159	GT	G	1	TTN	ENSG00000155657	frameshift_variant	7.659
2	178751176	GA	G	3	TTN	ENSG00000155657	frameshift_variant	0.081
2	178751459	AT	A	11	TTN	ENSG00000155657	frameshift_variant	15.03
2	178751469	TTG	T	1	TTN	ENSG00000155657	frameshift_variant	18.47
2	178751514	TC	T	1	TTN	ENSG00000155657	frameshift_variant	14.79
2	178751617	AT	A	64	TTN	ENSG00000155657	frameshift_variant	6.878
2	178751685	TCTTGGACC	T	15	TTN	ENSG00000155657	frameshift_variant	19.02
2	178751956	A	AT	3	TTN	ENSG00000155657	frameshift_variant	18.28
2	178751991	TCA	T	13	TTN	ENSG00000155657	frameshift_variant	13.16
2	178756221	C	A	1	TTN	ENSG00000155657	splice_donor_variant	19.22
2	178756286	G	C	1	TTN	ENSG00000155657	stop_gained	36
2	178756292	T	TC	384	TTN	ENSG00000155657	frameshift_variant	31
2	178756342	C	A	1	TTN	ENSG00000155657	stop_gained	36
2	178756434	CAG	C	1	TTN	ENSG00000155657	frameshift_variant	32
2	178756477	G	A	1	TTN	ENSG00000155657	stop_gained	36
2	178756620	C	CT	3	TTN	ENSG00000155657	frameshift_variant	28.6
2	178756624	G	A	21	TTN	ENSG00000155657	stop_gained	39
2	178756677	G	T	14	TTN	ENSG00000155657	stop_gained	39
2	178756681	T	TA	1	TTN	ENSG00000155657	frameshift_variant	25.9
2	178756720	AAG	A	1	TTN	ENSG00000155657	frameshift_variant	27.3
2	178756768	TC	T	1	TTN	ENSG00000155657	frameshift_variant	29
2	178756795	G	A	18	TTN	ENSG00000155657	stop_gained	39
2	178756798	C	A	1	TTN	ENSG00000155657	splice_acceptor_variant	26.1
2	178757630	G	T	26	TTN	ENSG00000155657	stop_gained	36
2	178757651	T	TA	1	TTN	ENSG00000155657	frameshift_variant	33
2	178757716	G	A	1	TTN	ENSG00000155657	stop_gained	39
2	178757721	T	TGAAACCATTGGATTTCTGGCTTGGGAATGCCA	17	TTN	ENSG00000155657	frameshift_variant	32
2	178757864	TAA	T	1	TTN	ENSG00000155657	frameshift_variant	32
2	178758982	A	G	85	TTN	ENSG00000155657	splice_donor_variant	33
2	178758998	T	TTGGC	2	TTN	ENSG00000155657	frameshift_variant	33
2	178759017	G	A	1	TTN	ENSG00000155657	stop_gained	40
2	178759090	A	T	1	TTN_PSI90	ENSG00000155657	stop_gained	37
2	178764303	C	T	1	TTN	ENSG00000155657	splice_acceptor_variant	35
2	178764764	G	A	6	TTN_N2BA_N2B	ENSG00000155657	stop_gained	38
2	178764788	G	A	1	TTN	ENSG00000155657	stop_gained	39
2	178766474	G	A	1	TTN_PSI90	ENSG00000155657	stop_gained	38
2	178766507	G	A	1	TTN	ENSG00000155657	stop_gained	35
2	178766547	C	T	1	TTN_PSI90	ENSG00000155657	stop_gained	39
2	178766613	C	T	1	TTN	ENSG00000155657	splice_acceptor_variant	34
2	178767782	G	A	10	TTN	ENSG00000155657	stop_gained	41
2	178768099	G	A	3	TTN_N2BA_N2B	ENSG00000155657	stop_gained	37
2	178769678	C	T	8	TTN	ENSG00000155657	splice_donor_variant	33
2	178769738	G	T	2	TTN_PSI90	ENSG00000155657	stop_gained	40
2	178769746	TG	T	5	TTN	ENSG00000155657	frameshift_variant	32
2	178769815	C	CTCAA	1	TTN	ENSG00000155657	frameshift_variant	34
2	178770181	GTGTT	G	3	TTN	ENSG00000155657	frameshift_variant	33
2	178773207	A	AT	1	TTN	ENSG00000155657	frameshift_variant	28.3
2	178773277	CAT	C	1	TTN_N2BA_N2B	ENSG00000155657	frameshift_variant	32
2	178773540	G	A	1	TTN	ENSG00000155657	stop_gained	37
2	178773558	G	A	8	TTN	ENSG00000155657	stop_gained	40
2	178774068	AC	A	2	TTN	ENSG00000155657	frameshift_variant	29
2	178774206	C	T	3	TTN	ENSG00000155657	splice_donor_variant	34
2	178774375	CTTCTATATTTTCT	C	1	TTN	ENSG00000155657	frameshift_variant	32
2	178774920	C	A	4	TTN	ENSG00000155657	splice_donor_variant	33
2	178775155	T	TTGTCTGTTTCCTTACA	3	TTN	ENSG00000155657	frameshift_variant	32
2	178775463	CA	C	1	TTN	ENSG00000155657	frameshift_variant	31
2	178775542	C	A	3	TTN	ENSG00000155657	stop_gained	37
2	178775553	TTC	T	1	TTN	ENSG00000155657	frameshift_variant	27.8
2	178776073	G	A	2	TTN	ENSG00000155657	stop_gained	38
2	178776391	C	CA	2	TTN	ENSG00000155657	frameshift_variant	28.5
2	178776400	TTCTC	T	1	TTN_N2BA_N2B	ENSG00000155657	frameshift_variant	29
2	178776721	TAA	T	1	TTN_PSI90	ENSG00000155657	frameshift_variant	29.6
2	178776745	T	A	3	TTN	ENSG00000155657	stop_gained	37
2	178776808	G	A	1	TTN	ENSG00000155657	stop_gained	37
2	178776817	G	A	1	TTN_N2BA_N2B	ENSG00000155657	stop_gained	36
2	178776983	C	T	1	TTN	ENSG00000155657	stop_gained	36
2	178777004	AG	A	2	TTN_N2BA_N2B	ENSG00000155657	frameshift_variant	26.5
2	178777234	CTTTCA	C	35	TTN	ENSG00000155657	frameshift_variant	29.9
2	178777249	G	A	2	TTN	ENSG00000155657	stop_gained	36
2	178777703	C	G	1	TTN	ENSG00000155657	splice_donor_variant	33
2	178777882	AG	A	2	TTN	ENSG00000155657	frameshift_variant	30
2	178777964	GGAGA	G	1	TTN	ENSG00000155657	frameshift_variant	32
2	178778942	AT	A	1	TTN_N2BA_N2B	ENSG00000155657	frameshift_variant	28.4
2	178779019	GA	G	4	TTN	ENSG00000155657	frameshift_variant	24.8
2	178779110	C	T	1	TTN_N2BA_N2B	ENSG00000155657	stop_gained	40
2	178779246	C	A	1	TTN_N2BA_N2B	ENSG00000155657	stop_gained	40
2	178779423	C	A	1	TTN	ENSG00000155657	stop_gained	38
2	178780065	G	A	1	TTN	ENSG00000155657	stop_gained	38
2	178780095	AG	A	1	TTN_N2BA_N2B	ENSG00000155657	frameshift_variant	9.126
2	178781182	G	T	1	TTN	ENSG00000155657	stop_gained	36
2	178781233	AC	A	1	TTN	ENSG00000155657	frameshift_variant	28.9
2	178782240	A	AT	10	TTN	ENSG00000155657	frameshift_variant	26.2
2	178782599	G	T	1	TTN	ENSG00000155657	stop_gained	40
2	178782872	G	A	1	TTN	ENSG00000155657	stop_gained	36
2	178782999	G	C	1	TTN	ENSG00000155657	stop_gained	37
2	178784175	G	C	2	TTN	ENSG00000155657	stop_gained	33
2	178785954	G	C	1	TTN	ENSG00000155657	stop_gained	37
2	178786068	GGC	G	1	TTN_N2BA_N2B	ENSG00000155657	frameshift_variant	29.1
2	178786081	G	A	2	TTN_N2BA_N2B	ENSG00000155657	stop_gained	38
2	178786107	G	GT	3	TTN	ENSG00000155657	frameshift_variant	33
2	178786129	T	A	1	TTN	ENSG00000155657	stop_gained	37
2	178789977	CCTTCTCCTGAGTTATTTGCA	C	5	TTN	ENSG00000155657	frameshift_variant	27.8
2	178789983	C	A	1	TTN	ENSG00000155657	stop_gained	37
2	178790001	G	A	4	TTN	ENSG00000155657	stop_gained	38
2	178790049	G	A	1	TTN	ENSG00000155657	stop_gained	36
2	178790055	T	A	1	TTN	ENSG00000155657	stop_gained	36
2	178790707	C	T	1	TTN	ENSG00000155657	splice_donor_variant	32
2	178792071	C	A	1	TTN	ENSG00000155657	splice_donor_variant	33
2	178792095	G	A	1	TTN	ENSG00000155657	stop_gained	36
2	178792184	GTTTCT	G	1	TTN_N2BA_N2B	ENSG00000155657	frameshift_variant	27.2
2	178793403	C	G	1	TTN_N2BA_N2B	ENSG00000155657	splice_donor_variant	33
2	178793442	T	TA	1	TTN_PSI90	ENSG00000155657	frameshift_variant	23
2	178793475	G	A	3	TTN_PSI90	ENSG00000155657	stop_gained	36
2	178793543	T	C	1	TTN_N2BA_N2B	ENSG00000155657	splice_acceptor_variant	32
2	178794436	G	GA	12	TTN	ENSG00000155657	frameshift_variant	26.9
2	178794437	T	TG	12	TTN	ENSG00000155657	frameshift_variant	25.5
2	178795062	G	A	1	TTN	ENSG00000155657	stop_gained	37
2	178795117	G	C	1	TTN	ENSG00000155657	stop_gained	34
2	178795183	AC	A	2	TTN_N2BA_N2B	ENSG00000155657	frameshift_variant	24.2
2	178799623	T	A	1	TTN	ENSG00000155657	stop_gained	36
2	178799824	C	A	1	TTN	ENSG00000155657	splice_donor_variant	34
2	178799836	G	A	1	TTN	ENSG00000155657	stop_gained	36
2	178800608	G	A	1	TTN	ENSG00000155657	stop_gained	37
2	178800653	G	A	6	TTN_N2BA_N2B	ENSG00000155657	stop_gained	37
2	178802204	G	A	1	TTN_N2BA_N2B	ENSG00000155657	stop_gained	37
2	178802343	T	C	2	TTN	ENSG00000155657	splice_acceptor_variant	35
2	178804550	AC	A	1	TTN	ENSG00000155657	splice_donor_variant	34
2	178804633	G	A	1	TTN	ENSG00000155657	stop_gained	36
10	49322860	C	CT	10	C10orf71	ENSG00000177354	frameshift_variant	27.6
10	49323349	CT	C	1	C10orf71	ENSG00000177354	frameshift_variant	28.9
10	49323366	AT	A	1	C10orf71	ENSG00000177354	frameshift_variant	23.6
10	49323706	CA	C	2	C10orf71	ENSG00000177354	frameshift_variant	24.3
10	49323715	GA	G	4	C10orf71	ENSG00000177354	frameshift_variant	23.8
10	49323743	GA	G	13	C10orf71	ENSG00000177354	frameshift_variant	24.7
10	49323748	GAC	G	5	C10orf71	ENSG00000177354	frameshift_variant	22.4
10	49323859	T	TC	2	C10orf71	ENSG00000177354	frameshift_variant	24.4
10	49324316	CTT	C	2	C10orf71	ENSG00000177354	frameshift_variant	14.44
10	49324335	TC	T	1	C10orf71	ENSG00000177354	frameshift_variant	8.997
10	49324861	TG	T	13	C10orf71	ENSG00000177354	frameshift_variant	21.7
10	49324931	CA	C	19	C10orf71	ENSG00000177354	frameshift_variant	22.5
10	49325035	TA	T	5	C10orf71	ENSG00000177354	frameshift_variant	22.8
10	49325101	CA	C	30	C10orf71	ENSG00000177354	frameshift_variant	19.67
10	49325105	CT	C	6	C10orf71	ENSG00000177354	frameshift_variant	27.4
10	49325138	AC	A	4	C10orf71	ENSG00000177354	frameshift_variant	26.9
10	49325195	TC	T	1	C10orf71	ENSG00000177354	frameshift_variant	23
10	49325206	TG	T	2	C10orf71	ENSG00000177354	frameshift_variant	17.09
10	49325377	GGC	G	1	C10orf71	ENSG00000177354	frameshift_variant	23.1
10	49325388	AG	A	2	C10orf71	ENSG00000177354	frameshift_variant	20.9
10	49325406	CA	C	4	C10orf71	ENSG00000177354	frameshift_variant	21
10	49325546	A	AT	1	C10orf71	ENSG00000177354	frameshift_variant	24.9
10	49325726	TC	T	3	C10orf71	ENSG00000177354	frameshift_variant	26.4
10	49325742	G	GT	1	C10orf71	ENSG00000177354	frameshift_variant	24.5
10	49325749	C	CT	7	C10orf71	ENSG00000177354	frameshift_variant	27.1
10	49325879	GA	G	2	C10orf71	ENSG00000177354	frameshift_variant	32
10	49325916	A	AC	1	C10orf71	ENSG00000177354	frameshift_variant	29
10	49325916	AC	A	153	C10orf71	ENSG00000177354	frameshift_variant	22.2
10	49326165	G	GAA	2	C10orf71	ENSG00000177354	frameshift_variant	23.3
10	49326186	TG	T	1	C10orf71	ENSG00000177354	frameshift_variant	14.76
10	49326234	AC	A	5	C10orf71	ENSG00000177354	frameshift_variant	19.29
10	49326248	GT	G	1	C10orf71	ENSG00000177354	frameshift_variant	24.5
10	49326259	G	GC	7	C10orf71	ENSG00000177354	frameshift_variant	32
10	49326319	CG	C	2	C10orf71	ENSG00000177354	frameshift_variant	22.7
10	49326324	GCCCC	G	2	C10orf71	ENSG00000177354	frameshift_variant	23.4
10	49326350	G	GC	1	C10orf71	ENSG00000177354	frameshift_variant	23.8
10	49326354	AC	A	1	C10orf71	ENSG00000177354	frameshift_variant	26.3
10	49326549	A	AC	4	C10orf71	ENSG00000177354	frameshift_variant	31
10	49326600	CCT	C	17	C10orf71	ENSG00000177354	frameshift_variant	33
10	49326624	TCCTC	T	2	C10orf71	ENSG00000177354	frameshift_variant	28.2
10	65920619	T	G	1	CTNNA3	ENSG00000183230	splice_acceptor_variant	34
10	65966747	C	A	1	CTNNA3	ENSG00000183230	splice_acceptor_variant	33
10	65988690	AC	A	23	CTNNA3	ENSG00000183230	splice_donor_variant	34
10	65988716	GA	G	1	CTNNA3	ENSG00000183230	frameshift_variant	28.7
10	65988790	C	A	1	CTNNA3	ENSG00000183230	stop_gained	44
10	66069386	C	CAT	2	CTNNA3	ENSG00000183230	frameshift_variant	33
10	66103156	C	A	1	CTNNA3	ENSG00000183230	splice_donor_variant	34
10	66103156	C	T	1	CTNNA3	ENSG00000183230	splice_donor_variant	33
10	66103161	T	TCC	1	CTNNA3	ENSG00000183230	frameshift_variant	33
10	66280469	C	A	1	CTNNA3	ENSG00000183230	splice_donor_variant	34
10	66280513	T	TGTCC	1	CTNNA3	ENSG00000183230	frameshift_variant	33
10	66280555	AC	A	1	CTNNA3	ENSG00000183230	frameshift_variant	24.2
10	66280613	C	A	1	CTNNA3	ENSG00000183230	stop_gained	45
10	66280622	C	G	23	CTNNA3	ENSG00000183230	splice_acceptor_variant	33
10	66280622	C	T	6	CTNNA3	ENSG00000183230	splice_acceptor_variant	33
10	66379191	C	A	1	CTNNA3	ENSG00000183230	stop_gained	50
10	66379349	CTT	C	2	CTNNA3	ENSG00000183230	frameshift_variant	33
10	66379353	C	G	7	CTNNA3	ENSG00000183230	splice_acceptor_variant	35
10	66520630	GAAGTCATC	G	2	CTNNA3	ENSG00000183230	frameshift_variant	33
10	66520768	AATAATCT	A	6	CTNNA3	ENSG00000183230	frameshift_variant	25.8
10	66520775	T	C	1	CTNNA3	ENSG00000183230	splice_acceptor_variant	34
10	66621694	G	A	1	CTNNA3	ENSG00000183230	stop_gained	49
10	66621751	C	A	1	CTNNA3	ENSG00000183230	stop_gained	43
10	66621785	C	A	1	CTNNA3	ENSG00000183230	splice_acceptor_variant	33
10	66766394	TG	T	2	CTNNA3	ENSG00000183230	frameshift_variant	33
10	66775442	A	T	20	CTNNA3	ENSG00000183230	splice_donor_variant	34
10	66775512	C	CT	2	CTNNA3	ENSG00000183230	frameshift_variant	33
10	67180316	C	T	4	CTNNA3	ENSG00000183230	splice_donor_variant	34
10	67180391	G	A	25	CTNNA3	ENSG00000183230	stop_gained	36
10	67180475	G	A	8	CTNNA3	ENSG00000183230	stop_gained	36
10	67180521	C	A	1	CTNNA3	ENSG00000183230	splice_acceptor_variant	34
10	67219716	AT	A	1	CTNNA3	ENSG00000183230	frameshift_variant	28.2
10	67219747	TG	T	1	CTNNA3	ENSG00000183230	frameshift_variant	25.1
10	67219782	G	C	1	CTNNA3	ENSG00000183230	stop_gained	38
10	67219804	G	GA	2	CTNNA3	ENSG00000183230	frameshift_variant	29.4
10	67219828	G	A	29	CTNNA3	ENSG00000183230	stop_gained	37
10	67521877	C	A	3	CTNNA3	ENSG00000183230	stop_gained	39
10	67521898	G	A	2	CTNNA3	ENSG00000183230	stop_gained	38
10	67521937	TGA	T	8	CTNNA3	ENSG00000183230	frameshift_variant	27.5
10	67539595	G	A	1	CTNNA3	ENSG00000183230	stop_gained	40
10	67539624	CAG	C	4	CTNNA3	ENSG00000183230	frameshift_variant	31
10	67539640	ATC	A	1	CTNNA3	ENSG00000183230	frameshift_variant	26.4
10	67606905	CTG	C	5	CTNNA3	ENSG00000183230	frameshift_variant	28.6
10	67607001	C	CT	2	CTNNA3	ENSG00000183230	frameshift_variant	29.8
10	67647460	GA	G	1	CTNNA3	ENSG00000183230	frameshift_variant	28.4
10	67647474	G	A	1	CTNNA3	ENSG00000183230	stop_gained	36
10	67647513	T	C	1	CTNNA3	ENSG00000183230	start_lost	20.4
10	67647519	C	CT	23	CTNNA3	ENSG00000183230	splice_acceptor_variant	24.4
12	32796108	C	T	14	PKP2	ENSG00000057294	splice_donor_variant	33
12	32796144	G	GC	5	PKP2	ENSG00000057294	frameshift_variant	33
12	32796177	G	C	1	PKP2	ENSG00000057294	stop_gained	44
12	32796259	T	TA	1	PKP2	ENSG00000057294	frameshift_variant	33
12	32796262	GGA	G	1	PKP2	ENSG00000057294	frameshift_variant	33
12	32796284	GGA	G	7	PKP2	ENSG00000057294	frameshift_variant	32
12	32802402	C	CT	1	PKP2	ENSG00000057294	frameshift_variant	37
12	32802402	C	T	5	PKP2	ENSG00000057294	splice_donor_variant	33
12	32802499	G	A	4	PKP2	ENSG00000057294	stop_gained	41
12	32802499	GGGTGT	G	102	PKP2	ENSG00000057294	frameshift_variant	29.7
12	32802536	C	CT	1	PKP2	ENSG00000057294	frameshift_variant	33
12	32802557	C	G	102	PKP2	ENSG00000057294	splice_acceptor_variant	33
12	32821487	TG	T	1	PKP2	ENSG00000057294	frameshift_variant	26.7
12	32821502	C	A	5	PKP2	ENSG00000057294	stop_gained	38
12	32822465	A	G	1	PKP2	ENSG00000057294	splice_donor_variant	33
12	32822487	G	A	1	PKP2	ENSG00000057294	stop_gained	38
12	32822502	C	CAATACTTTTGTTGTTGTCA	2	PKP2	ENSG00000057294	frameshift_variant	33
12	32822532	TC	T	4	PKP2	ENSG00000057294	frameshift_variant	26.7
12	32822536	GT	G	1	PKP2	ENSG00000057294	frameshift_variant	27.3
12	32822562	AT	A	3	PKP2	ENSG00000057294	frameshift_variant	22.2
12	32822616	C	CA	9	PKP2	ENSG00000057294	frameshift_variant	32
12	32822629	GGC	G	2	PKP2	ENSG00000057294	frameshift_variant	36
12	32824051	AT	A	2	PKP2	ENSG00000057294	frameshift_variant	33
12	32824097	G	C	3	PKP2	ENSG00000057294	stop_gained	38
12	32841033	GC	G	1	PKP2	ENSG00000057294	frameshift_variant	32
12	32841072	AC	A	2	PKP2	ENSG00000057294	frameshift_variant	27.6
12	32841195	C	T	1	PKP2	ENSG00000057294	stop_gained	44
12	32843314	C	T	1	PKP2	ENSG00000057294	splice_acceptor_variant	21.4
12	32850771	ATTTG	A	1	PKP2	ENSG00000057294	frameshift_variant	33
12	32850789	A	T	1	PKP2	ENSG00000057294	stop_gained	39
12	32850907	G	A	9	PKP2	ENSG00000057294	stop_gained	36
12	32850910	G	A	1	PKP2	ENSG00000057294	stop_gained	37
12	32850967	G	A	1	PKP2	ENSG00000057294	stop_gained	39
12	32850974	C	G	1	PKP2	ENSG00000057294	splice_acceptor_variant	33
12	32868965	G	A	4	PKP2	ENSG00000057294	stop_gained	40
12	32869034	G	A	2	PKP2	ENSG00000057294	stop_gained	36
12	32877896	TC	T	1	PKP2	ENSG00000057294	frameshift_variant	15.74
12	32877904	C	CGGCCGCT	3	PKP2	ENSG00000057294	frameshift_variant	23.7
12	32877908	C	CAG	118	PKP2	ENSG00000057294	frameshift_variant	22.7
12	32877908	C	CGCCTG	1	PKP2	ENSG00000057294	frameshift_variant	22.7
12	32877910	CCT	C	118	PKP2	ENSG00000057294	frameshift_variant	24.6
12	32877917	GA	G	1	PKP2	ENSG00000057294	frameshift_variant	16.94
12	32877928	GC	G	1	PKP2	ENSG00000057294	frameshift_variant	14.96
12	32877952	C	CTG	1	PKP2	ENSG00000057294	frameshift_variant	22.1
12	32878026	G	GC	1	PKP2	ENSG00000057294	frameshift_variant	22.2
12	32878105	C	A	2	PKP2	ENSG00000057294	stop_gained	37
12	32878151	G	T	1	PKP2	ENSG00000057294	stop_gained	35
12	32878217	G	T	6	PKP2	ENSG00000057294	stop_gained	34
12	32878222	G	A	1	PKP2	ENSG00000057294	stop_gained	35
12	32878257	G	GTT	1	PKP2	ENSG00000057294	frameshift_variant	18.14
12	32878500	G	GT	1	PKP2	ENSG00000057294	frameshift_variant	20.8
12	32878522	C	A	5	PKP2	ENSG00000057294	stop_gained	33
12	32878523	A	AT	1	PKP2	ENSG00000057294	frameshift_variant	25.2
12	32878545	T	A	18	PKP2	ENSG00000057294	splice_acceptor_variant	34
12	32878981	A	T	10	PKP2	ENSG00000057294	stop_gained	36
12	32878999	TACTC	T	10	PKP2	ENSG00000057294	frameshift_variant	27.6
12	32879021	G	A	2	PKP2	ENSG00000057294	stop_gained	37
12	32896509	C	A	1	PKP2	ENSG00000057294	stop_gained	52
12	32896580	ACTGT	A	35	PKP2	ENSG00000057294	frameshift_variant	24.7
12	32896730	A	G	10	PKP2	ENSG00000057294	start_lost	23.4
16	1945498	C	T	2975	RPL3L	ENSG00000140986	splice_donor_variant	33
16	1945568	C	CT	5	RPL3L	ENSG00000140986	frameshift_variant	33
16	1945863	G	GT	2	RPL3L	ENSG00000140986	frameshift_variant	33
16	1945906	CT	C	1	RPL3L	ENSG00000140986	frameshift_variant	23.6
16	1945931	C	T	2	RPL3L	ENSG00000140986	splice_acceptor_variant	34
16	1946701	T	TGCGG	1	RPL3L	ENSG00000140986	frameshift_variant	31
16	1946706	GC	G	2	RPL3L	ENSG00000140986	frameshift_variant	31
16	1946937	C	A	6	RPL3L	ENSG00000140986	splice_donor_variant	35
16	1947082	C	T	2	RPL3L	ENSG00000140986	stop_gained	47
16	1947094	GA	G	6	RPL3L	ENSG00000140986	frameshift_variant	28.7
16	1947193	C	A	1	RPL3L	ENSG00000140986	splice_donor_variant	34
16	1947193	C	T	2	RPL3L	ENSG00000140986	splice_donor_variant	34
16	1947206	G	A	15	RPL3L	ENSG00000140986	stop_gained	43
16	1947240	ACT	A	1	RPL3L	ENSG00000140986	frameshift_variant	31
16	1947309	G	GGCCACCGT	1	RPL3L	ENSG00000140986	frameshift_variant	29.9
16	1947332	G	A	1	RPL3L	ENSG00000140986	stop_gained	45
16	1950842	A	C	1	RPL3L	ENSG00000140986	splice_donor_variant	33
16	1950842	A	G	3	RPL3L	ENSG00000140986	splice_donor_variant	32
16	1950906	G	A	1	RPL3L	ENSG00000140986	stop_gained	38
16	1950951	T	TA	1	RPL3L	ENSG00000140986	frameshift_variant	32
16	1952889	C	CCA	1	RPL3L	ENSG00000140986	frameshift_variant	32
16	1952890	G	A	29	RPL3L	ENSG00000140986	stop_gained	43
16	1952893	GC	G	6	RPL3L	ENSG00000140986	frameshift_variant	19.28
16	1952935	A	AGCTCCGGAGACCTCGAGGGGTG	2	RPL3L	ENSG00000140986	frameshift_variant	27.7
16	1952950	G	A	9	RPL3L	ENSG00000140986	stop_gained	42
16	1952975	G	GC	1	RPL3L	ENSG00000140986	frameshift_variant	26.4
16	1953973	AC	A	1	RPL3L	ENSG00000140986	frameshift_variant	30
16	1953995	T	C	1	RPL3L	ENSG00000140986	missense_variant	25.4
16	1954071	GC	G	1	RPL3L	ENSG00000140986	frameshift_variant	25.1
16	1954150	T	C	3	RPL3L	ENSG00000140986	splice_acceptor_variant	34
16	1954628	C	T	1	RPL3L	ENSG00000140986	splice_donor_variant	33

## Sheet: eTable 12
ID	BETA	SE	OR	CI_lo	CI_up	pval	FDR
UBE4B.Mis.0.01	0.19502	0.0390472	1.21534	1.12579	1.312	5.90011e-07	0.0107801
CENPO.Mis.0.01	0.194105	0.0436398	1.21422	1.11468	1.32265	8.67181e-06	0.0792214
RPL3L.Mis.0.01	0.090727	0.0219596	1.09497	1.04884	1.14313	3.60355e-05	0.219468
PMVK.Mis.0.01	0.167414	0.0420792	1.18224	1.08865	1.28388	6.93346e-05	0.258953
FAM189A2.Mis.0.01	0.237543	0.0603782	1.26813	1.1266	1.42744	8.34584e-05	0.258953
TNNI3K.Mis.0.01	0.136113	0.0346368	1.14581	1.07061	1.2263	8.50374e-05	0.258953
BRD3.Mis.0.01	0.225206	0.0590679	1.25258	1.11565	1.40632	0.000137483	0.324698
IPMK.Mis.0.01	-0.198251	0.0521626	0.820164	0.740456	0.908453	0.000144328	0.324698
IL5.Mis.0.01	-0.709982	0.18807	0.491653	0.340072	0.7108	0.000159941	0.324698
NCAM1.Mis.0.01	-0.106566	0.0287953	0.898916	0.849587	0.951108	0.000214922	0.337151
FPGT-TNNI3K.Mis.0.01	0.124205	0.033828	1.13225	1.05961	1.20986	0.000240974	0.337151
CDC42BPB.Mis.0.01	0.156274	0.0426248	1.16915	1.07544	1.27102	0.000246122	0.337151
U2AF2.Mis.0.01	0.549439	0.149872	1.73228	1.29135	2.32376	0.000246315	0.337151
NOL6.Mis.0.01	-0.0980835	0.0268439	0.906573	0.860108	0.955549	0.000258339	0.337151
GSX1.Mis.0.01	0.363683	0.101417	1.43862	1.17928	1.75499	0.000335753	0.40897
BRINP2.Mis.0.01	0.180753	0.0508487	1.19812	1.08447	1.32368	0.00037839	0.421638
FANCM.Mis.0.01	0.0950757	0.0268781	1.09974	1.04331	1.15923	0.00040425	0.421638
ANKRD10.Mis.0.01	-0.299478	0.0848352	0.741205	0.627661	0.875289	0.000415384	0.421638
SLC25A44.Mis.0.01	0.249791	0.0716919	1.28376	1.11547	1.47743	0.00049356	0.474623
ZNF573.Mis.0.01	-0.181795	0.0526493	0.833772	0.752024	0.924407	0.000554485	0.50655
DAAM2.Mis.0.01	-0.0766831	0.0223272	0.926183	0.886526	0.967614	0.000593608	0.516468
KANSL3.Mis.0.01	-0.122906	0.0360903	0.884347	0.823952	0.949168	0.000660359	0.532347
SPAG7.Mis.0.01	0.225157	0.0661932	1.25252	1.10012	1.42603	0.000670131	0.532347
CD244.Mis.0.01	-0.165322	0.0490817	0.847621	0.769879	0.933213	0.000756328	0.547027
TOR1AIP1.Mis.0.01	0.150207	0.0446611	1.16207	1.06468	1.26838	0.0007703	0.547027
R3HDM1.Mis.0.01	-0.145659	0.0433464	0.864452	0.794043	0.941105	0.000778431	0.547027
OR4A5.Mis.0.01	0.179754	0.0541617	1.19692	1.07637	1.33097	0.000903899	0.604469
FAM221B.Mis.0.01	0.152254	0.0459735	1.16446	1.06412	1.27426	0.000927065	0.604469
PANK4.Mis.0.01	0.188612	0.0571175	1.20757	1.07968	1.35062	0.000959423	0.604469
KCNQ5.Mis.0.01	0.17018	0.0522871	1.18552	1.07004	1.31346	0.00113506	0.647774
MT1M.Mis.0.01	0.187689	0.0577324	1.20646	1.07738	1.351	0.00114993	0.647774
NME4.Mis.0.01	-0.2087	0.0644201	0.811639	0.715364	0.92087	0.00119671	0.647774
DHX16.Mis.0.01	0.111686	0.0344805	1.11816	1.04509	1.19634	0.00119909	0.647774
GAPDH.Mis.0.01	0.372922	0.115185	1.45197	1.15854	1.81972	0.00120542	0.647774
FNDC3B.Mis.0.01	-0.172654	0.0537217	0.841429	0.757336	0.934859	0.0013096	0.678766
SCUBE3.Mis.0.01	-0.112463	0.0350589	0.89363	0.834286	0.957196	0.0013374	0.678766
SHC1.Mis.0.01	0.154447	0.0484992	1.16701	1.06119	1.28339	0.00144994	0.688062
LGALS9C.Mis.0.01	0.270134	0.0848484	1.31014	1.10941	1.54718	0.00145395	0.688062
EIF3J.Mis.0.01	0.345536	0.108632	1.41275	1.14181	1.74797	0.00146869	0.688062
HPR.Mis.0.01	0.0977308	0.0308133	1.10267	1.03804	1.17131	0.00151541	0.692201
PRKCG.Mis.0.01	0.267095	0.0849523	1.30616	1.10582	1.5428	0.00166621	0.720582
LMNA.Mis.0.01	0.17058	0.0544987	1.18599	1.06584	1.31969	0.00174816	0.720582
LHFPL2.Mis.0.01	-0.251038	0.080397	0.777993	0.664569	0.910775	0.00179337	0.720582
PNRC2.Mis.0.01	0.213425	0.0683673	1.23791	1.08266	1.41542	0.00179779	0.720582
RHPN2.Mis.0.01	-0.216362	0.0693232	0.805444	0.703115	0.922665	0.00180202	0.720582
COCH.Mis.0.01	-0.160024	0.0514947	0.852123	0.770317	0.942618	0.00188634	0.720582
COL9A1.Mis.0.01	0.0984287	0.0317214	1.10344	1.03692	1.17422	0.00191624	0.720582
ACTR3.Mis.0.01	0.450462	0.145307	1.56904	1.18017	2.08603	0.00193477	0.720582
RAP2A.Mis.0.01	0.617779	0.19952	1.8548	1.25448	2.74241	0.00195934	0.720582
DYRK3.Mis.0.01	-0.243788	0.078864	0.783654	0.671419	0.914649	0.0019932	0.720582
CSRP3.Mis.0.01	0.152839	0.0496291	1.16514	1.05714	1.28417	0.00207262	0.720582
CCDC189.Mis.0.01	-0.202514	0.0659012	0.816675	0.717717	0.929278	0.00211929	0.720582
MPZ.Mis.0.01	0.490117	0.159665	1.63251	1.19384	2.23236	0.00214304	0.720582
GATM.Mis.0.01	-0.284313	0.092809	0.752531	0.62737	0.902662	0.00218822	0.720582
MAFA.Mis.0.01	-0.282086	0.09216	0.754209	0.629569	0.903524	0.00220719	0.720582
COQ8A.Mis.0.01	0.143961	0.0470865	1.15484	1.05303	1.26649	0.0022329	0.720582
SENP6.Mis.0.01	0.0936096	0.0306819	1.09813	1.03404	1.16619	0.00228108	0.720582
MRPL50.Mis.0.01	0.19572	0.0641715	1.21619	1.07245	1.37919	0.00228881	0.720582
NDE1.Mis.0.01	0.183535	0.0603734	1.20146	1.06738	1.35238	0.00236587	0.720582
ALAD.Mis.0.01	0.252113	0.0829451	1.28674	1.09367	1.51389	0.00236957	0.720582
COL26A1.Mis.0.01	0.0872096	0.0287535	1.09113	1.03133	1.15438	0.00242131	0.720582
ASB14.Mis.0.01	-0.232567	0.0770757	0.792497	0.68138	0.921734	0.00254965	0.720582
CROCC.Mis.0.01	0.0511702	0.0169731	1.0525	1.01806	1.0881	0.00257158	0.720582
CLCNKA.Mis.0.01	-0.159314	0.0528506	0.852729	0.768818	0.945797	0.00257478	0.720582
SEPSECS.Mis.0.01	0.220689	0.0735188	1.24694	1.0796	1.44021	0.00268386	0.720582
HSF1.Mis.0.01	0.178231	0.0594544	1.1951	1.06364	1.34281	0.00271963	0.720582
PDXDC1.Mis.0.01	0.0770366	0.0257067	1.08008	1.02701	1.1359	0.00272873	0.720582
IL31.Mis.0.01	0.250203	0.0835075	1.28429	1.09038	1.51267	0.00273388	0.720582
TRAF1.Mis.0.01	-0.141804	0.0474671	0.867791	0.790698	0.952402	0.00281346	0.720582
FAM72B.Mis.0.01	0.583725	0.195477	1.7927	1.22212	2.62967	0.00282508	0.720582
SLC2A13.Mis.0.01	0.206537	0.0691751	1.22941	1.07353	1.40793	0.00282918	0.720582
SMOX.Mis.0.01	0.18219	0.0611008	1.19984	1.06442	1.35249	0.00286563	0.720582
ZNF439.Mis.0.01	0.223224	0.0750013	1.2501	1.0792	1.44806	0.00291776	0.720582
SBF2.Mis.0.01	0.106865	0.0359202	1.11278	1.03713	1.19395	0.00292934	0.720582
KCNA5.Mis.0.01	0.0879204	0.0296451	1.0919	1.03026	1.15722	0.00301933	0.720582
AL355916.3.Mis.0.01	-0.49929	0.168435	0.606961	0.436301	0.844376	0.00303382	0.720582
KLHL7.Mis.0.01	-0.428289	0.144804	0.651623	0.49061	0.865478	0.00309935	0.720582
CEP83.Mis.0.01	0.159077	0.053795	1.17243	1.0551	1.3028	0.00310556	0.720582
RAB42.Mis.0.01	0.216876	0.0734735	1.24219	1.07559	1.4346	0.00315973	0.720582
DNAJC15.Mis.0.01	0.308509	0.104724	1.36139	1.10877	1.67158	0.00321996	0.720582
CMTM4.Mis.0.01	0.12912	0.0438644	1.13783	1.04409	1.23998	0.00324407	0.720582
MRE11.Mis.0.01	0.110026	0.0374024	1.11631	1.0374	1.20122	0.00326422	0.720582
TUBA8.Mis.0.01	0.20061	0.0682793	1.22215	1.06906	1.39715	0.00330248	0.720582
G2E3.Mis.0.01	-0.172483	0.0587338	0.841573	0.750061	0.94425	0.00331742	0.720582
SOCS2.Mis.0.01	0.388139	0.132315	1.47423	1.13746	1.91071	0.00335228	0.720582
PKN1.Mis.0.01	0.149214	0.0509753	1.16092	1.05054	1.2829	0.00342058	0.726715
ACTC1.Mis.0.01	0.810548	0.278348	2.24914	1.30341	3.88107	0.00359129	0.733129
APBB3.Mis.0.01	-0.123402	0.0423957	0.883908	0.813428	0.960495	0.00360587	0.733129
DGCR2.Mis.0.01	0.133835	0.0459855	1.1432	1.04467	1.25103	0.00360986	0.733129
ROMO1.Mis.0.01	-0.171401	0.0589545	0.842484	0.750548	0.945681	0.0036451	0.733129
USP22.Mis.0.01	0.339441	0.116819	1.40416	1.11681	1.76545	0.00366446	0.733129
DCLRE1C.Mis.0.01	0.180275	0.0621777	1.19755	1.06015	1.35276	0.00373938	0.733129
METTL24.Mis.0.01	0.138162	0.0477602	1.14816	1.04556	1.26083	0.00381795	0.733129
EFNA1.Mis.0.01	0.210045	0.0726799	1.23373	1.06993	1.42262	0.00385239	0.733129
PLD6.Mis.0.01	-0.297526	0.103052	0.742653	0.606829	0.908878	0.00388741	0.733129
TAS2R50.Mis.0.01	-0.326924	0.11324	0.721139	0.5776	0.900348	0.00388947	0.733129
RPL31.Mis.0.01	-0.290893	0.100768	0.747596	0.613608	0.91084	0.00389215	0.733129
PCSK1.Mis.0.01	0.147138	0.0510962	1.15851	1.04811	1.28055	0.00398153	0.735287
GRIP2.Mis.0.01	0.076856	0.0266915	1.07989	1.02484	1.13789	0.0039841	0.735287
RSC1A1.Mis.0.01	0.126958	0.0441973	1.13537	1.04116	1.23811	0.00407193	0.736448
PRDM14.Mis.0.01	0.150656	0.0524895	1.1626	1.04894	1.28857	0.00410204	0.736448
OR10G2.Mis.0.01	-0.198667	0.0692343	0.819823	0.715792	0.938974	0.00411131	0.736448
MAGEL2.Mis.0.01	-0.0784003	0.0274666	0.924594	0.876135	0.975734	0.00431201	0.761078
TIFA.Mis.0.01	0.240699	0.0843699	1.27214	1.07824	1.5009	0.00433212	0.761078
ZC3H12C.Mis.0.01	0.146863	0.051626	1.1582	1.04674	1.28152	0.00444457	0.766772
CRYGD.Mis.0.01	0.109363	0.0384476	1.11557	1.03459	1.20288	0.00444846	0.766772
IRF1.Mis.0.01	0.347913	0.122614	1.41611	1.11359	1.80081	0.00454747	0.771629
SCNN1G.Mis.0.01	-0.168682	0.0595108	0.844777	0.751771	0.94929	0.00459018	0.771629
CNTN3.Mis.0.01	0.0947627	0.0334675	1.0994	1.0296	1.17393	0.0046333	0.771629
PTGER4.Mis.0.01	0.314292	0.1111	1.36929	1.10135	1.70242	0.00467079	0.771629
PCDH9.Mis.0.01	0.140682	0.0498437	1.15106	1.04393	1.26919	0.00476574	0.771629
SDF2.Mis.0.01	-0.338035	0.120147	0.71317	0.563537	0.902536	0.00490027	0.771629
GALT.Mis.0.01	0.163964	0.058355	1.17817	1.05084	1.32093	0.0049577	0.771629
TMEM247.Mis.0.01	-0.108384	0.0386376	0.897283	0.831841	0.967873	0.00502933	0.771629
RBBP8.Mis.0.01	0.117681	0.0419594	1.12489	1.03608	1.22131	0.00503744	0.771629
UGT1A10.Mis.0.01	-0.156396	0.0558337	0.85522	0.766569	0.954124	0.00509284	0.771629
CHMP4C.Mis.0.01	0.219691	0.0785231	1.24569	1.068	1.45295	0.00514529	0.771629
OXNAD1.Mis.0.01	0.167051	0.0597873	1.18181	1.05113	1.32874	0.00520463	0.771629
EAF2.Mis.0.01	-0.148472	0.0532602	0.862024	0.776575	0.956875	0.00530884	0.771629
NCLN.Mis.0.01	0.166397	0.0597056	1.18104	1.05061	1.32766	0.00532059	0.771629
GLIS2.Mis.0.01	0.155972	0.0559867	1.16879	1.04732	1.30435	0.00533826	0.771629
TSSK4.Mis.0.01	-0.126053	0.0452508	0.881568	0.806747	0.963328	0.00534183	0.771629
TMEM70.Mis.0.01	0.329559	0.11832	1.39035	1.10258	1.75324	0.00534737	0.771629
CCND1.Mis.0.01	0.360601	0.129509	1.43419	1.11267	1.84862	0.00536327	0.771629
PNMT.Mis.0.01	-0.0894069	0.0321321	0.914473	0.858657	0.973918	0.00539461	0.771629
KIAA0408.Mis.0.01	-0.18647	0.0670213	0.829883	0.727725	0.946383	0.00539834	0.771629
CEP72.Mis.0.01	-0.122497	0.0440831	0.884709	0.811476	0.96455	0.00545657	0.771629
GTPBP1.Mis.0.01	0.257299	0.0925992	1.29343	1.07875	1.55083	0.00545884	0.771629
SLC22A14.Mis.0.01	0.0943214	0.0339872	1.09891	1.02809	1.17461	0.00551671	0.771629
ZNF468.Mis.0.01	0.167646	0.0606073	1.18252	1.05007	1.33167	0.00567296	0.771629
CFAP298.Mis.0.01	0.116168	0.0419975	1.12318	1.03443	1.21955	0.00567349	0.771629
COX4I1.Mis.0.01	-0.380556	0.137605	0.683481	0.521909	0.895073	0.00568238	0.771629
ETHE1.Mis.0.01	-0.25924	0.0939138	0.771638	0.641908	0.927587	0.00577298	0.771629
SHLD3.Mis.0.01	-0.427428	0.154962	0.652184	0.481353	0.883643	0.00581072	0.771629
ATM.Mis.0.01	0.0669497	0.0243028	1.06924	1.0195	1.12141	0.00587259	0.771629
CAPN11.Mis.0.01	-0.101265	0.0367739	0.903694	0.84085	0.971234	0.00589237	0.771629
ALDH1A3.Mis.0.01	0.226152	0.0821592	1.25377	1.06729	1.47283	0.00591235	0.771629
FCAMR.Mis.0.01	0.0623409	0.0226651	1.06433	1.01808	1.11267	0.00595004	0.771629
RPH3A.Mis.0.01	0.133239	0.0485231	1.14252	1.03887	1.25652	0.0060349	0.771629
RAB11FIP5.Mis.0.01	0.107628	0.0392804	1.11363	1.03111	1.20276	0.00614427	0.771629
CLK4.Mis.0.01	-0.102166	0.0373025	0.90288	0.839223	0.971365	0.00616552	0.771629
ABCC12.Mis.0.01	0.0964313	0.0353283	1.10123	1.02756	1.18019	0.00634162	0.771629
SLC30A3.Mis.0.01	0.175286	0.0642355	1.19159	1.05062	1.35146	0.00635653	0.771629
PALMD.Mis.0.01	-0.11579	0.0424358	0.890662	0.819579	0.96791	0.00636034	0.771629
ZNF222.Mis.0.01	-0.132447	0.0485489	0.875949	0.796441	0.963396	0.00636957	0.771629
HSPA8.Mis.0.01	-0.503841	0.184885	0.604205	0.42054	0.868084	0.00642717	0.771629
BTN3A2.Mis.0.01	-0.217331	0.0797732	0.804664	0.688193	0.940846	0.00644258	0.771629
C14orf28.Mis.0.01	-0.325968	0.119721	0.721828	0.570854	0.91273	0.00647456	0.771629
PPIL3.Mis.0.01	-0.340315	0.12506	0.711546	0.556865	0.909193	0.00650429	0.771629
MUSK.Mis.0.01	-0.0816715	0.030023	0.921575	0.868909	0.977432	0.00652229	0.771629
SLC22A7.Mis.0.01	-0.167037	0.0614227	0.846168	0.750192	0.954423	0.00653868	0.771629
KRTAP5-8.Mis.0.01	0.133399	0.0490775	1.14271	1.03791	1.25809	0.00656523	0.771629
MRGPRX2.Mis.0.01	0.092552	0.0340883	1.09697	1.02607	1.17277	0.00662628	0.771629
VILL.Mis.0.01	0.105057	0.0387144	1.11077	1.02961	1.19834	0.00665488	0.771629
OR51E1.Mis.0.01	-0.0908951	0.0335042	0.913113	0.855077	0.975089	0.00666868	0.771629
PCK2.Mis.0.01	0.119164	0.0439346	1.12655	1.0336	1.22786	0.00668175	0.771629
C1QTNF6.Mis.0.01	0.138326	0.0510411	1.14835	1.03903	1.26917	0.00672636	0.771629
ANGPT2.Mis.0.01	0.118772	0.0438607	1.12611	1.03335	1.2272	0.00677002	0.771629
CTAGE9.Mis.0.01	-0.0997875	0.036865	0.90503	0.841943	0.972843	0.00679282	0.771629
GMPR.Mis.0.01	0.165472	0.0611926	1.17995	1.04659	1.33031	0.00684873	0.771629
ATAD5.Mis.0.01	0.0808105	0.0298962	1.08417	1.02246	1.14959	0.006871	0.771629
KRTAP5-7.Mis.0.01	-0.126083	0.046668	0.881542	0.804486	0.965978	0.00689874	0.771629
FMO3.Mis.0.01	0.132598	0.0491035	1.14179	1.03702	1.25714	0.00692612	0.771629
AC025165.3.Mis.0.01	0.571502	0.211638	1.77092	1.16963	2.68133	0.00692612	0.771629
DOCK6.Mis.0.01	0.0544598	0.0202003	1.05597	1.01498	1.09862	0.00701811	0.777138
SFN.Mis.0.01	-0.281441	0.1046	0.754695	0.614801	0.926422	0.00713132	0.780069
WDR26.Mis.0.01	-0.29474	0.109615	0.744725	0.600745	0.923214	0.00716935	0.780069
ANAPC11.Mis.0.01	-0.331147	0.123162	0.7181	0.564088	0.91416	0.00717266	0.780069
SREK1.Mis.0.01	-0.21255	0.0793209	0.80852	0.692104	0.944518	0.00737055	0.788853
RAB11FIP4.Mis.0.01	-0.174791	0.0652317	0.839632	0.738861	0.954148	0.00737225	0.788853
MFSD2B.Mis.0.01	-0.124861	0.0466064	0.88262	0.805566	0.967043	0.00738295	0.788853
CCDC57.Mis.0.01	-0.106066	0.0397113	0.899365	0.832019	0.972163	0.00756432	0.792272
DNMT3A.Mis.0.01	0.143627	0.0537783	1.15445	1.03896	1.28278	0.00756885	0.792272
MYOCOS.Mis.0.01	0.312571	0.1175	1.36693	1.08575	1.72094	0.00780998	0.792272
RNF8.Mis.0.01	-0.362382	0.136295	0.696016	0.532847	0.909151	0.00784206	0.792272
NUP54.Mis.0.01	0.223073	0.0839276	1.24991	1.06032	1.4734	0.00786249	0.792272
KLK12.Mis.0.01	0.155423	0.0584902	1.16815	1.04163	1.31005	0.00787825	0.792272
AZIN1.Mis.0.01	-0.134336	0.0505642	0.874296	0.791804	0.965383	0.00788987	0.792272
AC008397.2.Mis.0.01	-0.135095	0.0508645	0.873633	0.790737	0.965219	0.00790806	0.792272
GDF1.Mis.0.01	-0.268863	0.101285	0.764248	0.626641	0.932073	0.00794219	0.792272
TYMP.Mis.0.01	-0.137656	0.051862	0.871398	0.787174	0.964634	0.00794786	0.792272
TXNDC2.Mis.0.01	-0.0670949	0.0252868	0.935106	0.88989	0.98262	0.00796966	0.792272
WWTR1.Mis.0.01	-0.10852	0.0409003	0.897161	0.828048	0.972043	0.00797095	0.792272
MAPK12.Mis.0.01	0.12122	0.0456922	1.12887	1.03217	1.23464	0.00797866	0.792272
LMNB2.Mis.0.01	0.152665	0.057706	1.16493	1.04035	1.30443	0.00815568	0.804228
FAM163B.Mis.0.01	-0.165796	0.0627005	0.847219	0.749245	0.958004	0.0081871	0.804228
SLC37A1.Mis.0.01	-0.116242	0.0440347	0.89026	0.816646	0.97051	0.00829602	0.806593
MTHFD1.Mis.0.01	0.0960749	0.036397	1.10084	1.02505	1.18224	0.00829946	0.806593
RPL5.Mis.0.01	0.113011	0.0429403	1.11964	1.02927	1.21796	0.00849298	0.811028
OR51B4.Mis.0.01	-0.19486	0.0740923	0.82295	0.711713	0.951573	0.00853926	0.811028
MON1B.Mis.0.01	0.162066	0.0616477	1.17594	1.0421	1.32697	0.00856584	0.811028
THBS3.Mis.0.01	-0.147476	0.056173	0.862883	0.772924	0.963313	0.00865486	0.811028
SLC37A4.Mis.0.01	-0.0983001	0.0374602	0.906377	0.842213	0.975429	0.0086874	0.811028
MYL2.Mis.0.01	0.236083	0.0900911	1.26628	1.06131	1.51083	0.00878031	0.811028
EDNRA.Mis.0.01	0.395187	0.150883	1.48466	1.10457	1.99555	0.00881475	0.811028
TSPAN3.Mis.0.01	-0.165561	0.0632249	0.847418	0.748651	0.959215	0.00882917	0.811028
THOP1.Mis.0.01	0.11652	0.0444989	1.12358	1.02974	1.22598	0.00883182	0.811028
OR10H3.Mis.0.01	-0.139461	0.05328	0.869827	0.783574	0.965574	0.00885727	0.811028
GPX5.Mis.0.01	0.146509	0.055984	1.15779	1.03747	1.29206	0.00887136	0.811028
HBP1.Mis.0.01	0.288745	0.110506	1.33475	1.07482	1.65754	0.00897677	0.811028
PCGF1.Mis.0.01	0.132707	0.0508689	1.14192	1.03355	1.26164	0.00908594	0.811028
TOP2A.Mis.0.01	-0.0932602	0.0357525	0.910956	0.849307	0.977081	0.00909411	0.811028
TENT2.Mis.0.01	0.13917	0.0534184	1.14932	1.03507	1.27618	0.00917994	0.811028
LCE1C.Mis.0.01	0.293217	0.112639	1.34073	1.07513	1.67195	0.00923698	0.811028
ZDHHC3.Mis.0.01	-0.0933629	0.0358935	0.910863	0.848985	0.977251	0.00929245	0.811028
RRAS.Mis.0.01	0.109569	0.0421313	1.1158	1.02736	1.21185	0.00930465	0.811028
ASPHD1.Mis.0.01	0.226493	0.0873309	1.25419	1.05688	1.48834	0.00950058	0.811028
NOXA1.Mis.0.01	0.0648681	0.025029	1.06702	1.01594	1.12067	0.00954993	0.811028
KALRN.Mis.0.01	0.0578215	0.0223504	1.05953	1.01411	1.10697	0.00968033	0.811028
FIG4.Mis.0.01	0.145079	0.0561248	1.15613	1.0357	1.29057	0.00973957	0.811028
SAMSN1.Mis.0.01	0.109953	0.0425925	1.11623	1.02683	1.21341	0.00983671	0.811028
TRAP1.Mis.0.01	0.0558269	0.0216422	1.05741	1.0135	1.10323	0.00989305	0.811028
MLC1.Mis.0.01	0.120308	0.0467243	1.12784	1.02915	1.23601	0.0100286	0.811028
OR6S1.Mis.0.01	0.106037	0.0411861	1.11186	1.02564	1.20534	0.0100358	0.811028
STXBP3.Mis.0.01	0.281895	0.10955	1.32564	1.06948	1.64315	0.010076	0.811028
METTL15.Mis.0.01	-0.186551	0.0725032	0.829816	0.71989	0.956528	0.0100818	0.811028
DDAH2.Mis.0.01	-0.216882	0.0843159	0.805025	0.682399	0.949687	0.0101037	0.811028
HOXC9.Mis.0.01	0.356997	0.138905	1.42903	1.08844	1.8762	0.0101674	0.811028
CGB8.Mis.0.01	0.249385	0.0971132	1.28324	1.06082	1.55228	0.0102294	0.811028
SIRPG.Mis.0.01	-0.128732	0.0501362	0.87921	0.796922	0.969994	0.0102391	0.811028
SLC9A1.Mis.0.01	0.162196	0.0631704	1.17609	1.03913	1.33111	0.0102407	0.811028
PRKAG2.Mis.0.01	0.216115	0.0841945	1.24125	1.05242	1.46395	0.0102624	0.811028
LSM12.Mis.0.01	-0.601955	0.234542	0.54774	0.345882	0.867402	0.0102728	0.811028
PYM1.Mis.0.01	0.315857	0.123074	1.37143	1.07749	1.74557	0.0102761	0.811028
FEM1A.Mis.0.01	0.126385	0.0492484	1.13472	1.03031	1.24971	0.0102799	0.811028
OR10P1.Mis.0.01	0.204715	0.0798583	1.22718	1.04937	1.4351	0.0103631	0.811028
TMEM100.Mis.0.01	0.309731	0.120909	1.36306	1.07546	1.72756	0.0104165	0.811028
HEATR3.Mis.0.01	0.0969548	0.0378562	1.10181	1.02302	1.18667	0.0104333	0.811028
VCPKMT.Mis.0.01	0.109271	0.0427128	1.11546	1.02588	1.21287	0.0105194	0.811028
AMBP.Mis.0.01	-0.154797	0.0605566	0.856589	0.760722	0.964538	0.0105813	0.811028
NPHS2.Mis.0.01	0.174892	0.0684298	1.19112	1.04161	1.36208	0.0105947	0.811028
ITGA3.Mis.0.01	0.0898857	0.0351998	1.09405	1.02111	1.17219	0.010662	0.811028
LOXHD1.Mis.0.01	-0.0580849	0.0227483	0.94357	0.902423	0.986592	0.0106687	0.811028
VN1R4.Mis.0.01	0.216508	0.0848164	1.24173	1.05155	1.46631	0.0106903	0.811028
TVP23B.Mis.0.01	0.258186	0.101239	1.29458	1.06158	1.57872	0.0107644	0.811028
AP1G1.Mis.0.01	0.190409	0.0748003	1.20974	1.04477	1.40076	0.0109101	0.811028
CSF1.Mis.0.01	-0.0982395	0.0385999	0.906432	0.840385	0.977669	0.0109257	0.811028
PAG1.Mis.0.01	0.222979	0.0876173	1.24979	1.05259	1.48395	0.0109302	0.811028
NEURL2.Mis.0.01	0.298405	0.117329	1.34771	1.07084	1.69617	0.010981	0.811028
NFKBIZ.Mis.0.01	0.0905011	0.0356011	1.09472	1.02094	1.17384	0.0110195	0.811028
LARP1B.Mis.0.01	0.11605	0.0456519	1.12305	1.02693	1.22817	0.01102	0.811028
DTX3.Mis.0.01	0.337047	0.132663	1.4008	1.08007	1.81678	0.0110655	0.811028
CCIN.Mis.0.01	-0.133973	0.0527435	0.874614	0.788715	0.969868	0.0110828	0.811028
SGCZ.Mis.0.01	0.182898	0.0720239	1.20069	1.04261	1.38274	0.0111043	0.811028
ARHGAP30.Mis.0.01	-0.0822722	0.0324038	0.921021	0.864345	0.981414	0.0111178	0.811028
ABHD17A.Mis.0.01	-0.157277	0.0619616	0.854467	0.75675	0.964802	0.0111394	0.811028
WSCD1.Mis.0.01	0.0997916	0.0393339	1.10494	1.02296	1.1935	0.0111794	0.811028
NUP88.Mis.0.01	-0.0796438	0.0314527	0.923445	0.868237	0.982164	0.0113357	0.811028
PAK2.Mis.0.01	-0.332221	0.131322	0.717329	0.554542	0.927901	0.0114122	0.811028
LALBA.Mis.0.01	0.271881	0.107481	1.31243	1.06313	1.62019	0.0114198	0.811028
YWHAE.Mis.0.01	-0.481832	0.190567	0.617651	0.425137	0.89734	0.011458	0.811028
QSOX2.Mis.0.01	-0.0792842	0.0313604	0.923777	0.868706	0.98234	0.0114662	0.811028
BMP1.Mis.0.01	0.0926928	0.0366745	1.09712	1.02103	1.17889	0.0114897	0.811028
HIBADH.Mis.0.01	0.19012	0.0752745	1.20939	1.0435	1.40166	0.011547	0.811028
ACTA1.Mis.0.01	0.523387	0.207339	1.68773	1.12412	2.53393	0.0115928	0.811028
RRP36.Mis.0.01	-0.119356	0.0472875	0.887492	0.808933	0.97368	0.0116014	0.811028
C3orf80.Mis.0.01	0.330983	0.131139	1.39234	1.07675	1.80041	0.0116057	0.811028
SPIB.Mis.0.01	-0.169917	0.0673623	0.843735	0.739377	0.962822	0.0116547	0.811028
CLCF1.Mis.0.01	-0.205655	0.081603	0.814114	0.693782	0.955316	0.0117292	0.811028
RAB18.Mis.0.01	-0.365091	0.145011	0.694133	0.522405	0.922314	0.011813	0.811028
AP002495.1.Mis.0.01	0.784504	0.311603	2.19132	1.18977	4.03597	0.0118146	0.811028
RNF151.Mis.0.01	-0.158808	0.0631114	0.85316	0.753892	0.9655	0.0118591	0.811028
AOAH.Mis.0.01	-0.0827694	0.0328964	0.920563	0.863081	0.981874	0.0118672	0.811028
TBR1.Mis.0.01	0.23117	0.0918979	1.26007	1.05238	1.50876	0.0118861	0.811028
TBC1D9.Mis.0.01	-0.115919	0.0460873	0.890547	0.81363	0.974737	0.0118962	0.811028
PODN.Mis.0.01	0.0754104	0.0299871	1.07833	1.01677	1.1436	0.0119113	0.811028
H3-4.Mis.0.01	0.275833	0.109733	1.31763	1.06264	1.6338	0.0119476	0.811028
IRF4.Mis.0.01	-0.171179	0.0681172	0.842671	0.737353	0.963031	0.0119707	0.811028
PUS10.Mis.0.01	-0.176999	0.0705185	0.837781	0.729632	0.96196	0.0120742	0.811028
TAGLN2.Mis.0.01	-0.242709	0.0968727	0.7845	0.648833	0.948533	0.0122298	0.811028
CRB1.Mis.0.01	-0.0995659	0.0397404	0.90523	0.837397	0.978558	0.0122309	0.811028
UBA3.Mis.0.01	0.220576	0.0880456	1.24679	1.04918	1.48163	0.0122363	0.811028
NARF.Mis.0.01	-0.104639	0.0417795	0.90065	0.829836	0.977506	0.0122606	0.811028
TIMM8B.Mis.0.01	-0.416554	0.16635	0.659315	0.475875	0.913467	0.0122772	0.811028
IL1RL1.Mis.0.01	-0.0887935	0.0354788	0.915035	0.853566	0.980929	0.0123242	0.811028
MKKS.Mis.0.01	-0.108156	0.0432299	0.897488	0.824575	0.976847	0.0123541	0.811028
VRK1.Mis.0.01	0.205803	0.0822955	1.22851	1.04551	1.44355	0.012392	0.811028
AGT.Mis.0.01	-0.0841299	0.033642	0.919312	0.860649	0.981973	0.0123934	0.811028
SLC25A35.Mis.0.01	0.162268	0.0649338	1.17618	1.03562	1.33581	0.0124552	0.811028
SLC13A2.Mis.0.01	-0.118043	0.0472384	0.888658	0.810074	0.974866	0.0124586	0.811028
FAM234A.Mis.0.01	0.0929957	0.0372212	1.09746	1.02024	1.18051	0.0124733	0.811028
TRIM44.Mis.0.01	-0.110177	0.0441308	0.895676	0.821459	0.976598	0.0125395	0.812444
E4F1.Mis.0.01	-0.0722755	0.0289915	0.930275	0.878887	0.984667	0.0126675	0.814616
LAT2.Mis.0.01	-0.181389	0.0728558	0.834111	0.723115	0.962144	0.012785	0.814616
FAAP24.Mis.0.01	-0.107267	0.0431601	0.898286	0.825422	0.977582	0.0129434	0.814616
EMG1.Mis.0.01	0.308157	0.124003	1.36091	1.06728	1.73534	0.0129521	0.814616
LRPPRC.Mis.0.01	-0.0761412	0.0306403	0.926685	0.872671	0.984042	0.0129551	0.814616
MAIP1.Mis.0.01	0.257298	0.103581	1.29343	1.05578	1.58458	0.0129906	0.814616
ICAM2.Mis.0.01	0.23888	0.0961883	1.26983	1.05164	1.53328	0.0130113	0.814616
COX10.Mis.0.01	0.118672	0.0478111	1.126	1.02528	1.23662	0.0130614	0.814616
CCDC61.Mis.0.01	-0.109652	0.0442498	0.896146	0.821699	0.977338	0.0132114	0.814616
PPP1R14D.Mis.0.01	-0.133954	0.0541065	0.87463	0.786626	0.97248	0.013296	0.814616
NENF.Mis.0.01	-0.307433	0.124186	0.735332	0.576467	0.937978	0.0133018	0.814616
WDR34.Mis.0.01	0.103267	0.0417184	1.10879	1.02173	1.20326	0.0133113	0.814616
ABCB4.Mis.0.01	0.0724482	0.0292943	1.07514	1.01514	1.13867	0.0133943	0.814616
C6orf223.Mis.0.01	0.183174	0.0740944	1.20102	1.03868	1.38874	0.0134295	0.814616
RXFP2.Mis.0.01	-0.0749012	0.0303155	0.927835	0.874311	0.984636	0.013484	0.814616
EMILIN2.Mis.0.01	-0.0937403	0.0379535	0.910519	0.845245	0.980835	0.0135161	0.814616
ZIM2.Mis.0.01	0.0836788	0.0339013	1.08728	1.01738	1.16198	0.0135753	0.814616
CHAC1.Mis.0.01	-0.161938	0.0656286	0.850494	0.747837	0.967243	0.0136063	0.814616
CACNB4.Mis.0.01	0.119698	0.0485123	1.12716	1.02492	1.23959	0.0136107	0.814616
GCDH.Mis.0.01	-0.181817	0.073692	0.833754	0.721622	0.963309	0.0136154	0.814616
PRPF39.Mis.0.01	0.147337	0.059751	1.15874	1.03069	1.30271	0.0136685	0.814616
ELSPBP1.Mis.0.01	0.205379	0.0833414	1.22799	1.04293	1.44589	0.0137278	0.814616
LARS2.Mis.0.01	0.0994953	0.0403977	1.10461	1.02052	1.19563	0.0137819	0.814616
AL021997.3.Mis.0.01	0.242461	0.0984676	1.27438	1.05071	1.54567	0.0138032	0.814616
BAZ2A.Mis.0.01	-0.0686449	0.0278897	0.933658	0.883991	0.986116	0.0138436	0.814616
RNF123.Mis.0.01	0.0724008	0.0294461	1.07509	1.01479	1.13896	0.0139418	0.814616
CCDC183.Mis.0.01	-0.0787692	0.0320414	0.924253	0.867994	0.984159	0.0139576	0.814616
MICA.Mis.0.01	-0.101091	0.0411284	0.903851	0.833849	0.979729	0.0139743	0.814616
SIGLEC12.Mis.0.01	0.0793363	0.032284	1.08257	1.01619	1.15328	0.0139927	0.814616
SNX29.Mis.0.01	0.0742581	0.0302357	1.07708	1.01511	1.14284	0.0140504	0.814616
GINM1.Mis.0.01	-0.269477	0.109726	0.763779	0.615981	0.94704	0.0140534	0.814616
DGKE.Mis.0.01	-0.0834504	0.0339955	0.919937	0.860638	0.983321	0.0140984	0.814616
NOTUM.Mis.0.01	0.113194	0.0461238	1.11985	1.02305	1.2258	0.0141224	0.814616
TNS2.Mis.0.01	-0.07585	0.030908	0.926955	0.872468	0.984846	0.0141254	0.814616
MED13.Mis.0.01	-0.0641432	0.0261398	0.937871	0.89103	0.987174	0.0141335	0.814616
RBM15.Mis.0.01	0.0812363	0.0331694	1.08463	1.01636	1.15748	0.0143199	0.822764
AL365214.2.Mis.0.01	0.24122	0.0985398	1.2728	1.04926	1.54397	0.0143671	0.82289
LTA4H.Mis.0.01	0.0983232	0.0402876	1.10332	1.01955	1.19397	0.0146656	0.832431
TEKT2.Mis.0.01	0.147001	0.0602365	1.15836	1.02936	1.30352	0.014671	0.832431
C5orf47.Mis.0.01	-0.117575	0.0481895	0.889074	0.808943	0.977142	0.0146937	0.832431
CCDC194.Mis.0.01	-0.559781	0.229666	0.571334	0.364246	0.896161	0.0147941	0.832431
VSIG2.Mis.0.01	0.255439	0.104826	1.29103	1.05125	1.5855	0.014818	0.832431
FCN2.Mis.0.01	-0.0889703	0.0365347	0.914873	0.851651	0.982788	0.0148826	0.832431
PLEKHG7.Mis.0.01	-0.13737	0.0564294	0.871648	0.780382	0.973587	0.0149173	0.832431
VSIG10L.Mis.0.01	0.0718311	0.0295088	1.07447	1.01409	1.13845	0.0149238	0.832431
ALOX5AP.Mis.0.01	0.297397	0.122198	1.34635	1.0596	1.7107	0.0149438	0.832431
PPBP.Mis.0.01	-0.442317	0.181834	0.642546	0.449908	0.917665	0.0149937	0.832677
NAA11.Mis.0.01	-0.31965	0.131695	0.726403	0.561147	0.940327	0.0152156	0.840113
ZSCAN21.Mis.0.01	-0.10696	0.0441046	0.898562	0.824148	0.979694	0.0153024	0.840113
TMEM253.Mis.0.01	-0.177315	0.0731177	0.837516	0.725695	0.966567	0.0153059	0.840113
PRTFDC1.Mis.0.01	0.122318	0.0504653	1.13011	1.02368	1.24761	0.0153592	0.840113
PET100.Mis.0.01	-0.181412	0.0748544	0.834092	0.720272	0.965898	0.0153702	0.840113
BRI3.Mis.0.01	-0.527266	0.217631	0.590216	0.385265	0.904196	0.0154035	0.840113
UNG.Mis.0.01	-0.178113	0.0735685	0.836848	0.724476	0.96665	0.0154757	0.841537
SVIL.Mis.0.01	0.0596826	0.024664	1.0615	1.01141	1.11407	0.0155282	0.841884
ABLIM3.Mis.0.01	0.0837193	0.0346186	1.08732	1.01599	1.16366	0.0155916	0.842822
DEFB119.Mis.0.01	-0.223082	0.0923531	0.800049	0.667581	0.958803	0.0157119	0.844707
DPF1.Mis.0.01	-0.180081	0.0745566	0.835203	0.721652	0.96662	0.0157195	0.844707
ZNF311.Mis.0.01	0.0953629	0.0395123	1.10006	1.01808	1.18864	0.0158005	0.844707
C21orf59-TCP10L.Mis.0.01	0.102086	0.0423025	1.10748	1.01936	1.20322	0.0158114	0.844707
ADD1.Mis.0.01	0.116403	0.0482906	1.12345	1.02199	1.23498	0.0159316	0.848649
METAP2.Mis.0.01	-0.266952	0.111	0.76571	0.615998	0.951808	0.0161737	0.859041
ANKRD50.Mis.0.01	-0.096484	0.0401776	0.908024	0.839262	0.98242	0.0163305	0.860849
TCTN1.Mis.0.01	0.133274	0.0555164	1.14256	1.02476	1.2739	0.016367	0.860849
CALN1.Mis.0.01	-0.235469	0.0980912	0.7902	0.651989	0.95771	0.0163723	0.860849
CHST4.Mis.0.01	-0.112796	0.0470024	0.893333	0.814712	0.979541	0.016404	0.860849
WIPI2.Mis.0.01	0.173346	0.07226	1.18928	1.03222	1.37023	0.0164433	0.860849
SLC25A42.Mis.0.01	-0.163793	0.0683432	0.848918	0.74249	0.9706	0.016547	0.861388
MTRES1.Mis.0.01	0.230185	0.0960939	1.25883	1.04273	1.51972	0.0166016	0.861388
CAPN9.Mis.0.01	0.0711905	0.0297289	1.07379	1.01301	1.13821	0.016636	0.861388
MEGF10.Mis.0.01	0.0924937	0.0386366	1.09691	1.01691	1.1832	0.0166686	0.861388
PDGFB.Mis.0.01	-0.101488	0.0424017	0.903492	0.831441	0.981787	0.0166894	0.861388
PLPPR4.Mis.0.01	0.092755	0.038814	1.09719	1.01682	1.18392	0.0168605	0.867769
STRIP2.Mis.0.01	-0.0835795	0.0349994	0.919818	0.858835	0.985131	0.0169391	0.868149
ADIRF.Mis.0.01	-0.442392	0.18544	0.642498	0.446706	0.924105	0.0170498	0.868149
CDH9.Mis.0.01	0.0985873	0.0413282	1.10361	1.01774	1.19673	0.0170573	0.868149
OGFR.Mis.0.01	-0.0862986	0.0362326	0.91732	0.854435	0.984833	0.0172282	0.868149
HLA-DQA2.Mis.0.01	0.0733822	0.0308113	1.07614	1.01308	1.14313	0.0172346	0.868149
CCDC28B.Mis.0.01	-0.116006	0.0487318	0.89047	0.809353	0.979717	0.0172894	0.868149
RETN.Mis.0.01	0.25173	0.105824	1.28625	1.04531	1.58272	0.0173712	0.868149
GCNT1.Mis.0.01	-0.104708	0.0440267	0.900587	0.826132	0.981753	0.0173932	0.868149
P2RY12.Mis.0.01	-0.330715	0.139073	0.71841	0.547005	0.943525	0.0174076	0.868149
CDK20.Mis.0.01	0.145196	0.0611415	1.15627	1.02568	1.30347	0.0175606	0.868149
CLPB.Mis.0.01	0.078564	0.0331168	1.08173	1.01375	1.15428	0.0176762	0.868149
ROBO3.Mis.0.01	-0.0524738	0.0221277	0.948879	0.908606	0.990938	0.0177203	0.868149
GALC.Mis.0.01	0.106342	0.0448686	1.1122	1.01857	1.21444	0.0177848	0.868149
CHRNA3.Mis.0.01	-0.176613	0.0745197	0.838104	0.724212	0.969908	0.0177873	0.868149
URAD.Mis.0.01	0.313891	0.132493	1.36874	1.0557	1.7746	0.0178308	0.868149
PYURF.Mis.0.01	-0.208873	0.0881781	0.811498	0.682698	0.964598	0.0178476	0.868149
FOXD4L3.Mis.0.01	-0.168706	0.0713117	0.844757	0.734565	0.97148	0.0179933	0.868149
FBXO17.Mis.0.01	-0.1916	0.0810045	0.825637	0.704428	0.967702	0.0180157	0.868149
WDFY4.Mis.0.01	-0.0553294	0.023408	0.946173	0.903744	0.990595	0.0180938	0.868149
ENOSF1.Mis.0.01	0.0787441	0.0333142	1.08193	1.01354	1.15493	0.0180946	0.868149
OR7G1.Mis.0.01	-0.210201	0.0889369	0.810421	0.680779	0.964752	0.0181038	0.868149
RPS9.Mis.0.01	-0.586537	0.248252	0.55625	0.341943	0.904871	0.0181439	0.868149
PRRC2B.Mis.0.01	0.0481519	0.020389	1.04933	1.00822	1.09211	0.0181932	0.868149
HOXA2.Mis.0.01	-0.178644	0.0756551	0.836404	0.721136	0.970096	0.0182113	0.868149
CWC27.Mis.0.01	-0.119917	0.0507892	0.886994	0.802949	0.979836	0.0182226	0.868149
TMEM186.Mis.0.01	-0.155366	0.0658586	0.856102	0.752429	0.974059	0.0183198	0.868149
OTOP3.Mis.0.01	-0.0991684	0.0420448	0.90559	0.833955	0.983379	0.0183426	0.868149
TONSL.Mis.0.01	-0.075455	0.0320248	0.927321	0.870904	0.987394	0.0184655	0.868149
ECEL1.Mis.0.01	0.0688389	0.02923	1.07126	1.01162	1.13443	0.0185187	0.868149
NAIP.Mis.0.01	-0.1074	0.0456058	0.898166	0.821365	0.982149	0.0185246	0.868149
LEAP2.Mis.0.01	0.309207	0.131392	1.36234	1.05304	1.7625	0.0186072	0.868149
TMEM168.Mis.0.01	-0.12313	0.0523377	0.884149	0.797948	0.979662	0.0186419	0.868149
MAPK13.Mis.0.01	-0.117979	0.0501673	0.888715	0.805488	0.980541	0.0186874	0.868149
EIF3D.Mis.0.01	0.278095	0.118284	1.32061	1.04734	1.66518	0.0187189	0.868149
CD164L2.Mis.0.01	0.300714	0.127911	1.35082	1.05128	1.73572	0.0187249	0.868149
MLLT10.Mis.0.01	-0.10393	0.0442179	0.901288	0.826466	0.982885	0.0187534	0.868149
FGF10.Mis.0.01	0.208344	0.08869	1.23164	1.03511	1.46547	0.0188174	0.868149
MOB1A.Mis.0.01	-0.382422	0.162943	0.682207	0.495697	0.938893	0.0189274	0.868149
PDZK1.Mis.0.01	-0.0975187	0.0415552	0.907085	0.836134	0.984058	0.0189391	0.868149
OAT.Mis.0.01	-0.176246	0.0751036	0.838412	0.723649	0.971375	0.01894	0.868149
ULBP2.Mis.0.01	-0.218214	0.0930217	0.803953	0.66996	0.964745	0.0189841	0.868149
MCRIP1.Mis.0.01	-0.189955	0.0810028	0.826996	0.70559	0.969292	0.0190252	0.868149
WDR4.Mis.0.01	0.131381	0.0560468	1.1404	1.02176	1.27282	0.0190713	0.868149
MFF.Mis.0.01	0.194925	0.0831568	1.21522	1.03245	1.43034	0.0190748	0.868149
FRA10AC1.Mis.0.01	0.171439	0.0731461	1.18701	1.02847	1.36999	0.0190889	0.868149
GFPT1.Mis.0.01	-0.292303	0.124748	0.746542	0.584611	0.953327	0.0191223	0.868149
OLFM4.Mis.0.01	-0.0941404	0.0401833	0.910155	0.841222	0.984737	0.0191408	0.868149
PDE4C.Mis.0.01	-0.114223	0.0487627	0.892059	0.810748	0.981525	0.0191593	0.868149
DYRK2.Mis.0.01	0.128512	0.0549238	1.13714	1.02108	1.26638	0.019293	0.868149
ELF3.Mis.0.01	0.206719	0.088386	1.22964	1.03405	1.46222	0.0193451	0.868149
AC005837.2.Mis.0.01	0.484138	0.207332	1.62278	1.08087	2.43637	0.0195389	0.868149
HNRNPL.Mis.0.01	0.201819	0.086431	1.22363	1.03295	1.44951	0.019542	0.868149
RPL26.Mis.0.01	0.681709	0.292049	1.97725	1.11549	3.50477	0.0195839	0.868149
GORASP1.Mis.0.01	-0.0737316	0.0316159	0.928921	0.873106	0.988304	0.0196952	0.868149
C2CD4B.Mis.0.01	0.083399	0.0357893	1.08698	1.01334	1.16596	0.0197916	0.868149
PXT1.Mis.0.01	0.436805	0.187558	1.54775	1.07164	2.2354	0.0198642	0.868149
BCAT1.Mis.0.01	-0.0824516	0.0354168	0.920856	0.859101	0.98705	0.0199099	0.868149
KIFC2.Mis.0.01	0.0784584	0.0337016	1.08162	1.01248	1.15548	0.0199104	0.868149
BOD1.Mis.0.01	-0.304441	0.130782	0.737536	0.570767	0.953031	0.0199196	0.868149
C2orf16.Mis.0.01	0.0667606	0.0286821	1.06904	1.0106	1.13086	0.0199329	0.868149
C11orf49.Mis.0.01	0.119214	0.0512297	1.12661	1.01898	1.24561	0.0199623	0.868149
CAVIN2.Mis.0.01	0.0819121	0.0352196	1.08536	1.01297	1.16293	0.0200318	0.868149
C1orf74.Mis.0.01	0.203581	0.0875535	1.22578	1.03249	1.45526	0.0200604	0.868149
CLEC12A.Mis.0.01	0.226644	0.097485	1.25438	1.03621	1.51849	0.0200771	0.868149
POLR3C.Mis.0.01	-0.0825574	0.0355216	0.920759	0.858834	0.987148	0.0201173	0.868149
IMPDH1.Mis.0.01	-0.0830658	0.0357428	0.920291	0.858025	0.987074	0.0201261	0.868149
NUDT1.Mis.0.01	-0.101209	0.0435641	0.903744	0.82978	0.984301	0.0201674	0.868149
GSKIP.Mis.0.01	0.364494	0.156924	1.43979	1.05857	1.95828	0.020193	0.868149
HOGA1.Mis.0.01	-0.185	0.0796577	0.831104	0.710967	0.971542	0.0202092	0.868149
RELA.Mis.0.01	0.124748	0.0537188	1.13286	1.01965	1.25865	0.0202195	0.868149
OLR1.Mis.0.01	-0.36675	0.158016	0.692983	0.508413	0.944558	0.0202885	0.868149
ERCC1.Mis.0.01	-0.231871	0.099903	0.793048	0.652019	0.964581	0.020289	0.868149
FLNC.Mis.0.01	0.049301	0.0212694	1.05054	1.00764	1.09526	0.0204531	0.869346
MBD5.Mis.0.01	0.0714667	0.0308492	1.07408	1.01106	1.14103	0.020523	0.869346
CCDC77.Mis.0.01	0.101213	0.0436931	1.10651	1.0157	1.20545	0.0205338	0.869346
NFASC.Mis.0.01	-0.0676064	0.0291977	0.934628	0.882644	0.989675	0.0205873	0.869346
NOS1.Mis.0.01	0.0556417	0.0240364	1.05722	1.00857	1.10822	0.0206186	0.869346
ENDOD1.Mis.0.01	0.159306	0.0688257	1.1727	1.02471	1.34206	0.0206334	0.869346
ATP5F1E.Mis.0.01	-0.653261	0.282269	0.520346	0.29924	0.904825	0.02065	0.869346
GRN.Mis.0.01	-0.102691	0.0443985	0.902406	0.827197	0.984452	0.0207262	0.870549
CPNE4.Mis.0.01	-0.175981	0.0761516	0.838634	0.722355	0.97363	0.0208368	0.872999
LRP5.Mis.0.01	-0.0699669	0.0302886	0.932425	0.878682	0.989455	0.0208877	0.872999
TRIM10.Mis.0.01	0.0696444	0.0301605	1.07213	1.01059	1.13742	0.0209368	0.872999
SACM1L.Mis.0.01	0.194126	0.0841209	1.21425	1.02968	1.4319	0.0210155	0.872999
CDH19.Mis.0.01	0.101591	0.0440498	1.10693	1.01537	1.20675	0.0210945	0.872999
TGFBI.Mis.0.01	0.105106	0.0455786	1.11083	1.0159	1.21463	0.0211091	0.872999
DSP.Mis.0.01	-0.0601257	0.0260921	0.941646	0.894701	0.991055	0.0212022	0.872999
C1GALT1.Mis.0.01	-0.175715	0.0762617	0.838857	0.722392	0.974099	0.0212168	0.872999
APOL2.Mis.0.01	0.131529	0.0571004	1.14057	1.01981	1.27564	0.0212525	0.872999
PDHA2.Mis.0.01	0.0939852	0.0408388	1.09854	1.01404	1.19009	0.0213708	0.872999
RBM5.Mis.0.01	0.191417	0.0832055	1.21096	1.02874	1.42547	0.0214181	0.872999
BTN2A2.Mis.0.01	-0.078948	0.0343335	0.924088	0.863949	0.988413	0.0214793	0.872999
C2CD5.Mis.0.01	0.114514	0.049808	1.12133	1.01703	1.23632	0.0214986	0.872999
WDR74.Mis.0.01	0.211105	0.0919723	1.23504	1.03132	1.47901	0.021715	0.872999
ARHGAP20.Mis.0.01	-0.113195	0.04933	0.892977	0.81068	0.983627	0.0217535	0.872999
MFNG.Mis.0.01	0.156456	0.0682668	1.16936	1.02291	1.33677	0.0219159	0.872999
CCDC166.Mis.0.01	0.147566	0.0644087	1.15901	1.02155	1.31496	0.0219579	0.872999
SLC49A4.Mis.0.01	0.191155	0.0834429	1.21065	1.02799	1.42576	0.021972	0.872999
CDPF1.Mis.0.01	0.344525	0.150556	1.41132	1.05068	1.89575	0.0221167	0.872999
PLVAP.Mis.0.01	-0.0855143	0.0374078	0.91804	0.853138	0.987879	0.0222541	0.872999
C5orf58.Mis.0.01	0.604225	0.264324	1.82983	1.08997	3.07191	0.0222587	0.872999
DPM1.Mis.0.01	0.141106	0.061761	1.15155	1.02026	1.29973	0.0223296	0.872999
ZSCAN26.Mis.0.01	0.0893853	0.0391331	1.0935	1.01277	1.18067	0.0223635	0.872999
ARL3.Mis.0.01	0.337171	0.14767	1.40098	1.0489	1.87125	0.022414	0.872999
ZMIZ1.Mis.0.01	-0.137455	0.0602285	0.871574	0.774527	0.98078	0.0224755	0.872999
CFAP73.Mis.0.01	-0.111123	0.0487013	0.894829	0.813363	0.984454	0.0225056	0.872999
SPI1.Mis.0.01	-0.164348	0.0720398	0.848447	0.736721	0.977116	0.0225279	0.872999
PSMC3.Mis.0.01	-0.440755	0.193281	0.64355	0.440614	0.939954	0.022585	0.872999
ZBTB42.Mis.0.01	0.145976	0.0640974	1.15717	1.02055	1.31207	0.0227615	0.872999
MORN1.Mis.0.01	-0.0813539	0.0357248	0.921867	0.859526	0.988731	0.0227719	0.872999
ZNF585B.Mis.0.01	0.107455	0.04719	1.11344	1.01508	1.22134	0.0227819	0.872999
DENND11.Mis.0.01	0.0876758	0.038504	1.09163	1.01228	1.17721	0.022783	0.872999
SLF2.Mis.0.01	0.0691476	0.0303838	1.07159	1.00964	1.13735	0.0228576	0.872999
ZNF485.Mis.0.01	0.14128	0.0621085	1.15175	1.01974	1.30084	0.0229219	0.872999
ZSCAN20.Mis.0.01	-0.0774354	0.0340468	0.925487	0.865743	0.989353	0.0229435	0.872999
ADAM15.Mis.0.01	0.0882797	0.0388773	1.09229	1.01215	1.17878	0.0231633	0.872999
SRP68.Mis.0.01	-0.0660128	0.0290829	0.936119	0.88425	0.99103	0.0232188	0.872999
B3GNT2.Mis.0.01	0.147685	0.0650925	1.15915	1.02031	1.31688	0.0232777	0.872999
CACNA1I.Mis.0.01	-0.0450576	0.0198596	0.955942	0.919447	0.993886	0.0232804	0.872999
ELAVL1.Mis.0.01	0.357313	0.157516	1.42948	1.04978	1.94652	0.023304	0.872999
CHAD.Mis.0.01	0.113982	0.0503089	1.12073	1.0155	1.23687	0.0234736	0.872999
SMIM2.Mis.0.01	0.170438	0.0752474	1.18582	1.02322	1.37427	0.0235099	0.872999
NUCB2.Mis.0.01	0.288247	0.127303	1.33409	1.03949	1.71217	0.0235581	0.872999
ZBTB48.Mis.0.01	-0.0923423	0.0408003	0.911793	0.841717	0.987703	0.0236189	0.872999
IL18BP.Mis.0.01	0.207741	0.0917908	1.23089	1.02822	1.47352	0.0236233	0.872999
EMILIN3.Mis.0.01	0.0771077	0.0340821	1.08016	1.01036	1.15478	0.0236723	0.872999
SEC23B.Mis.0.01	0.0863599	0.0381794	1.0902	1.01159	1.17491	0.0237006	0.872999
OR52I1.Mis.0.01	-0.109419	0.0484123	0.896355	0.815212	0.985574	0.0238128	0.872999
SPTBN5.Mis.0.01	-0.0370452	0.016396	0.963633	0.933157	0.995103	0.0238583	0.872999
ADO.Mis.0.01	-0.289334	0.128077	0.748762	0.582536	0.962421	0.0238792	0.872999
SLC35G5.Mis.0.01	0.105216	0.0465882	1.11095	1.014	1.21717	0.0239194	0.872999
ESPN.Mis.0.01	0.0726299	0.0321643	1.07533	1.00963	1.14531	0.0239403	0.872999
BTC.Mis.0.01	-0.222472	0.0985551	0.800537	0.659918	0.971121	0.0239867	0.872999
EML3.Mis.0.01	-0.10708	0.0474371	0.898454	0.818684	0.985996	0.0239894	0.872999
SMIM39.Mis.0.01	-0.561739	0.248881	0.570217	0.350097	0.928735	0.0240044	0.872999
EEF1A2.Mis.0.01	-0.569893	0.252543	0.565586	0.34477	0.927828	0.024032	0.872999
H2AC13.Mis.0.01	-0.309652	0.137295	0.733702	0.560599	0.960258	0.0241102	0.872999
KCNB2.Mis.0.01	-0.164582	0.0729923	0.848248	0.735175	0.978713	0.0241468	0.872999
SPSB3.Mis.0.01	-0.0781544	0.0346653	0.924822	0.864073	0.989842	0.0241618	0.872999
CDO1.Mis.0.01	-0.160566	0.0712506	0.851662	0.740657	0.979302	0.0242253	0.872999
GRB7.Mis.0.01	0.0783521	0.0347708	1.0815	1.01025	1.15778	0.0242348	0.872999
TMEM87B.Mis.0.01	-0.156056	0.0692788	0.855511	0.746886	0.979934	0.0242851	0.872999
ALOX12.Mis.0.01	0.0802175	0.0356321	1.08352	1.01043	1.1619	0.024368	0.872999
ZNF616.Mis.0.01	-0.0630203	0.0279941	0.938924	0.888795	0.991881	0.0243731	0.872999
SLC25A21.Mis.0.01	-0.13162	0.0585012	0.876674	0.781701	0.983185	0.0244568	0.872999
GTF3C4.Mis.0.01	-0.0646289	0.0287283	0.937415	0.88609	0.991713	0.0244709	0.872999
KIF24.Mis.0.01	-0.0897245	0.0398935	0.914183	0.845425	0.988533	0.0245059	0.872999
NPIPB4.Mis.0.01	0.0799635	0.0355928	1.08325	1.01025	1.16152	0.0246644	0.872999
TRMT112.Mis.0.01	0.320749	0.142772	1.37816	1.04176	1.82318	0.0246672	0.872999
TUBB.Mis.0.01	-0.736689	0.327978	0.478696	0.251698	0.910417	0.0246939	0.872999
TBC1D12.Mis.0.01	0.151312	0.0673713	1.16336	1.01945	1.32758	0.0247081	0.872999
ACTR10.Mis.0.01	0.157093	0.0699702	1.1701	1.02015	1.3421	0.0247594	0.872999
CKLF.Mis.0.01	0.429405	0.191588	1.53634	1.05537	2.23651	0.0250069	0.872999
MYH6.Mis.0.01	0.0548536	0.0244794	1.05639	1.0069	1.10831	0.0250386	0.872999
TAS2R8.Mis.0.01	0.0735803	0.032838	1.07635	1.00926	1.14791	0.0250449	0.872999
GIP.Mis.0.01	0.328744	0.146732	1.38922	1.04201	1.85213	0.0250628	0.872999
UBE3A.Mis.0.01	-0.244574	0.109186	0.783038	0.632182	0.969893	0.0250917	0.872999
DLG2.Mis.0.01	0.0970278	0.0433237	1.10189	1.01219	1.19954	0.0251171	0.872999
POFUT1.Mis.0.01	-0.121545	0.0542729	0.885551	0.796188	0.984944	0.0251218	0.872999
AZI2.Mis.0.01	-0.231449	0.103401	0.793383	0.647838	0.971627	0.0251982	0.872999
SIAH1.Mis.0.01	-0.502092	0.224314	0.605263	0.389946	0.939473	0.0251982	0.872999
ACKR2.Mis.0.01	0.126533	0.0565508	1.13489	1.01582	1.26791	0.0252534	0.872999
SEPTIN4.Mis.0.01	-0.110815	0.0495328	0.895104	0.812289	0.986363	0.0252726	0.872999
QSER1.Mis.0.01	-0.0709981	0.0317357	0.931464	0.87529	0.991242	0.0252755	0.872999
COLEC12.Mis.0.01	-0.0692423	0.0309867	0.933101	0.878116	0.991528	0.0254449	0.872999
TK2.Mis.0.01	-0.0998838	0.0447011	0.904943	0.829031	0.987805	0.0254513	0.872999
TMEM178B.Mis.0.01	-0.168598	0.0754738	0.844848	0.728676	0.979543	0.0254924	0.872999
ALDH18A1.Mis.0.01	-0.153182	0.0685937	0.857974	0.750042	0.981436	0.0255376	0.872999
OR51F1.Mis.0.01	0.126123	0.0564939	1.13442	1.01551	1.26725	0.0255817	0.872999
LCE1E.Mis.0.01	0.128269	0.0574611	1.13686	1.01577	1.27238	0.0255971	0.872999
CPNE5.Mis.0.01	-0.122379	0.054879	0.884813	0.79458	0.985293	0.0257496	0.872999
TM2D2.Mis.0.01	0.189769	0.0851046	1.20897	1.02323	1.42843	0.0257585	0.872999
UGCG.Mis.0.01	-0.11126	0.0499024	0.894706	0.811339	0.986639	0.0257769	0.872999
KBTBD4.Mis.0.01	-0.169827	0.0761794	0.843811	0.726775	0.979694	0.0257941	0.872999
MCCD1.Mis.0.01	-0.13236	0.0593969	0.876026	0.779753	0.984184	0.0258535	0.872999
DTX1.Mis.0.01	0.135844	0.0609668	1.1455	1.01648	1.2909	0.0258696	0.872999
SLC37A3.Mis.0.01	-0.165662	0.0743623	0.847333	0.732412	0.980285	0.0258958	0.872999
TMEM106B.Mis.0.01	-0.387403	0.173925	0.678817	0.482731	0.954555	0.0259197	0.872999
ZNF773.Mis.0.01	-0.136674	0.0614208	0.872255	0.773323	0.983843	0.0260675	0.872999
AMIGO1.Mis.0.01	0.10443	0.0469454	1.11008	1.01249	1.21707	0.0261144	0.872999
GLUD1.Mis.0.01	0.282302	0.126932	1.32618	1.03408	1.70078	0.0261457	0.872999
RPRD2.Mis.0.01	-0.0711919	0.0320263	0.931283	0.874622	0.991615	0.0262216	0.872999
RASSF6.Mis.0.01	0.108017	0.0485942	1.11407	1.01285	1.22539	0.0262265	0.872999
SMN2.Mis.0.01	-0.159565	0.0717998	0.852515	0.740601	0.981339	0.0262591	0.872999
CAV1.Mis.0.01	0.243031	0.109388	1.27511	1.02904	1.58001	0.0263015	0.872999
DDX27.Mis.0.01	-0.142795	0.0643111	0.866932	0.764262	0.983394	0.0263931	0.872999
OR2A2.Mis.0.01	0.189461	0.0853421	1.2086	1.02244	1.42865	0.0264174	0.872999
NPTXR.Mis.0.01	-0.118355	0.0533273	0.888381	0.800214	0.986262	0.0264588	0.872999
SLC7A7.Mis.0.01	0.126563	0.0570302	1.13492	1.01489	1.26914	0.026471	0.872999
AIF1L.Mis.0.01	-0.152432	0.0686915	0.858617	0.750461	0.982361	0.0264813	0.872999
POMT2.Mis.0.01	-0.112279	0.0505994	0.893795	0.809407	0.986981	0.0264887	0.872999
SNRPG.Mis.0.01	-1.23156	0.55502	0.291837	0.0983326	0.86613	0.0264905	0.872999
CTU1.Mis.0.01	0.215673	0.0972028	1.2407	1.02547	1.50109	0.0265009	0.872999
HIGD1A.Mis.0.01	0.344714	0.155391	1.41159	1.04096	1.91416	0.0265308	0.872999
SLC5A5.Mis.0.01	0.169071	0.0762322	1.1842	1.01985	1.37504	0.026565	0.872999
TRAPPC6B.Mis.0.01	-0.255852	0.115392	0.774257	0.617535	0.970753	0.0266066	0.872999
ZNF292.Mis.0.01	0.054682	0.0246831	1.0562	1.00632	1.10856	0.026735	0.872999
GORASP2.Mis.0.01	-0.255757	0.115448	0.77433	0.617525	0.970951	0.0267356	0.872999
PPP2R2B.Mis.0.01	0.185557	0.0837745	1.20389	1.02159	1.41872	0.0267633	0.872999
PIAS2.Mis.0.01	0.234855	0.106051	1.26473	1.02736	1.55693	0.0267917	0.872999
AC020909.1.Mis.0.01	-0.159305	0.0719397	0.852736	0.740591	0.981863	0.0268003	0.872999
OR56A4.Mis.0.01	-0.0973286	0.0439661	0.907258	0.83235	0.988907	0.0268485	0.872999
ITGB3.Mis.0.01	0.105164	0.0475064	1.11089	1.01212	1.2193	0.026851	0.872999
XCL2.Mis.0.01	0.238744	0.107937	1.26965	1.02756	1.56878	0.0269749	0.872999
FBN1.Mis.0.01	0.0725562	0.0328062	1.07525	1.00829	1.14666	0.0269904	0.872999
MANSC1.Mis.0.01	0.163592	0.0739732	1.17773	1.01878	1.36149	0.027001	0.872999
KRTCAP2.Mis.0.01	0.322892	0.146012	1.38112	1.03739	1.83873	0.0270072	0.872999
OR6C75.Mis.0.01	-0.220224	0.0996597	0.802339	0.659973	0.975416	0.0271219	0.872999
CTNNAL1.Mis.0.01	-0.148359	0.0671471	0.862122	0.755808	0.983389	0.0271431	0.872999
SMU1.Mis.0.01	0.49505	0.224081	1.64058	1.05744	2.5453	0.0271575	0.872999
FBXO10.Mis.0.01	0.103784	0.0469787	1.10936	1.01177	1.21636	0.0271631	0.872999
JMJD4.Mis.0.01	0.0641199	0.0290329	1.06622	1.00724	1.12865	0.0272076	0.872999
XPR1.Mis.0.01	0.185588	0.0840939	1.20393	1.02098	1.41965	0.0273206	0.872999
CROCC2.Mis.0.01	-0.0591135	0.0267891	0.9426	0.894384	0.993415	0.0273407	0.872999
CLSTN3.Mis.0.01	0.0899414	0.0407616	1.09411	1.0101	1.18511	0.0273476	0.872999
TAF1D.Mis.0.01	0.185509	0.0840808	1.20383	1.02093	1.4195	0.0273621	0.872999
RUBCN.Mis.0.01	0.0687447	0.0311749	1.07116	1.00767	1.13865	0.0274448	0.872999
LMOD2.Mis.0.01	0.113242	0.0513712	1.1199	1.01263	1.23854	0.0274973	0.872999
KMT5B.Mis.0.01	-0.0934255	0.042392	0.910806	0.838187	0.989716	0.0275353	0.872999
GABRA1.Mis.0.01	0.40337	0.183087	1.49686	1.04553	2.14303	0.0275835	0.872999
SGSM2.Mis.0.01	-0.0754013	0.0342257	0.927371	0.867202	0.991716	0.0275905	0.872999
HROB.Mis.0.01	0.0753788	0.0342304	1.07829	1.00832	1.15312	0.027658	0.872999
PRR9.Mis.0.01	0.629056	0.285664	1.87584	1.0716	3.28366	0.0276592	0.872999
ARL13B.Mis.0.01	-0.0839937	0.0381443	0.919437	0.853204	0.990812	0.027665	0.872999
FSCN3.Mis.0.01	0.0793879	0.0360777	1.08262	1.00871	1.16195	0.0277741	0.874932
CRMP1.Mis.0.01	0.109684	0.0498945	1.11593	1.01196	1.23057	0.0279261	0.878151
COL6A5.Mis.0.01	-0.0474542	0.0215929	0.953654	0.914136	0.994881	0.0279724	0.878151
DGKG.Mis.0.01	-0.10715	0.0487947	0.898391	0.816452	0.988554	0.028097	0.879377
TMEM243.Mis.0.01	0.133142	0.060682	1.14241	1.01431	1.2867	0.0282286	0.879377
PLSCR1.Mis.0.01	0.162023	0.0738666	1.17589	1.01739	1.35907	0.0282742	0.879377
CPLX2.Mis.0.01	0.384891	0.175504	1.46945	1.04175	2.07276	0.0283035	0.879377
FARP2.Mis.0.01	-0.0547769	0.0249776	0.946696	0.901466	0.994196	0.0283041	0.879377
CDC5L.Mis.0.01	-0.165413	0.0755069	0.847544	0.730953	0.982731	0.0284741	0.879377
SCAMP3.Mis.0.01	-0.195965	0.0894729	0.822041	0.689815	0.979613	0.0285089	0.879377
OR3A2.Mis.0.01	-0.0975931	0.0445626	0.907018	0.831158	0.989802	0.0285227	0.879377
SEMA4B.Mis.0.01	-0.0591996	0.0270327	0.942519	0.89388	0.993804	0.0285299	0.879377
TEX29.Mis.0.01	0.0964186	0.0440419	1.10122	1.01015	1.2005	0.0285785	0.879377
USP53.Mis.0.01	0.0676628	0.0309131	1.07	1.0071	1.13684	0.0286108	0.879377
IRS2.Mis.0.01	0.0790766	0.036132	1.08229	1.00829	1.16171	0.0286299	0.879377
SEC14L2.Mis.0.01	-0.177713	0.081279	0.837183	0.713895	0.981762	0.0287826	0.879377
FAHD2B.Mis.0.01	-0.0929826	0.0425276	0.911209	0.838336	0.990418	0.0287859	0.879377
FRMPD1.Mis.0.01	0.0562478	0.0257353	1.05786	1.00582	1.11259	0.028843	0.879377
ZNF546.Mis.0.01	-0.0678524	0.0310485	0.934398	0.879231	0.993027	0.0288616	0.879377
ZNF772.Mis.0.01	-0.104778	0.0479586	0.900524	0.819733	0.989279	0.0289061	0.879377
FOXK1.Mis.0.01	0.0881859	0.040376	1.09219	1.00909	1.18214	0.0289541	0.879377
KRT37.Mis.0.01	-0.0867719	0.0397419	0.916886	0.848177	0.991162	0.0290075	0.879377
HOXC4.Mis.0.01	0.142225	0.0651413	1.15284	1.01465	1.30984	0.0290108	0.879377
PHLPP1.Mis.0.01	0.0492033	0.0225408	1.05043	1.00504	1.09788	0.0290462	0.879377
AFP.Mis.0.01	0.0902235	0.041353	1.09442	1.00921	1.18682	0.0291253	0.879377
GPRC5C.Mis.0.01	-0.0787006	0.0360809	0.924317	0.861208	0.99205	0.0291669	0.879377
SLC22A9.Mis.0.01	0.0788736	0.0361875	1.08207	1.00798	1.1616	0.0292887	0.879377
GASK1A.Mis.0.01	0.0835858	0.0383508	1.08718	1.00845	1.17205	0.0292941	0.879377
CEP112.Mis.0.01	0.0799383	0.0366808	1.08322	1.00808	1.16397	0.0293096	0.879377
SLC25A48.Mis.0.01	0.0965646	0.0443104	1.10138	1.00976	1.20131	0.029311	0.879377
SLC35F1.Mis.0.01	0.154403	0.0708727	1.16696	1.01561	1.34086	0.0293616	0.879453
ROCK2.Mis.0.01	0.104708	0.0480968	1.11039	1.01049	1.22015	0.0294781	0.881073
CFAP157.Mis.0.01	-0.142426	0.0654529	0.867252	0.762835	0.985961	0.0295549	0.881073
MED11.Mis.0.01	0.334404	0.153774	1.39711	1.03356	1.88853	0.0296565	0.881073
ANTXR1.Mis.0.01	-0.131875	0.0606462	0.876451	0.778223	0.987076	0.0296674	0.881073
RBM24.Mis.0.01	-0.293422	0.134959	0.745707	0.572386	0.971511	0.0296927	0.881073
TVP23C.Mis.0.01	-0.137663	0.0633406	0.871392	0.769657	0.986575	0.0297516	0.881073
PKLR.Mis.0.01	0.0745244	0.0342935	1.07737	1.00734	1.15228	0.0297701	0.881073
OSBPL2.Mis.0.01	-0.184644	0.0849948	0.8314	0.703819	0.982108	0.0298243	0.881073
SERP1.Mis.0.01	-0.512217	0.235819	0.599166	0.37741	0.951218	0.0298497	0.881073
ERFE.Mis.0.01	0.126257	0.0581816	1.13457	1.0123	1.27162	0.0300034	0.882251
RFXAP.Mis.0.01	0.286843	0.132201	1.33222	1.02812	1.72626	0.0300262	0.882251
IDI1.Mis.0.01	0.108025	0.0497896	1.11408	1.01049	1.22828	0.0300345	0.882251
FGF22.Mis.0.01	-0.0966983	0.0445881	0.90783	0.83186	0.990738	0.0301051	0.882906
CHST6.Mis.0.01	0.12865	0.0593707	1.13729	1.01236	1.27764	0.0302427	0.885243
CHMP6.Mis.0.01	-0.195886	0.0904473	0.822106	0.688553	0.981563	0.0303305	0.885243
TRIP13.Mis.0.01	0.283966	0.131203	1.32839	1.02717	1.71794	0.030439	0.885243
MYRFL.Mis.0.01	-0.0795377	0.0367575	0.923543	0.859347	0.992535	0.0304761	0.885243
KLHL11.Mis.0.01	0.147644	0.0682711	1.1591	1.01393	1.32506	0.0305703	0.885243
CPN1.Mis.0.01	0.151436	0.0700472	1.1635	1.01424	1.33473	0.0306253	0.885243
KIR2DL3.Mis.0.01	-0.0458989	0.0212364	0.955139	0.916198	0.995734	0.030669	0.885243
ZNF687.Mis.0.01	0.0697488	0.0322884	1.07224	1.00648	1.14229	0.0307581	0.885243
FRG2.Mis.0.01	0.0729818	0.0337889	1.07571	1.00678	1.14936	0.030778	0.885243
TMEM211.Mis.0.01	0.356341	0.164988	1.42809	1.03351	1.97332	0.0307886	0.885243
SPATA25.Mis.0.01	0.0737823	0.0341931	1.07657	1.00679	1.1512	0.0309428	0.885243
LTF.Mis.0.01	-0.072458	0.0335856	0.930105	0.87085	0.993392	0.0309735	0.885243
IL26.Mis.0.01	-0.355066	0.164619	0.701127	0.507774	0.968107	0.0310134	0.885243
GLYATL3.Mis.0.01	-0.234222	0.108719	0.791186	0.639345	0.979089	0.0312112	0.885243
RAP1B.Mis.0.01	0.74281	0.344886	2.10183	1.06912	4.1321	0.0312572	0.885243
GDF11.Mis.0.01	-0.119456	0.0554892	0.887403	0.795953	0.98936	0.031335	0.885243
MAP4K5.Mis.0.01	0.0673706	0.0313055	1.06969	1.00603	1.13738	0.0313942	0.885243
HAL.Mis.0.01	0.0637158	0.0296143	1.06579	1.00569	1.12948	0.0314347	0.885243
KIAA0895.Mis.0.01	0.145216	0.0675059	1.15629	1.01299	1.31986	0.031463	0.885243
ASF1B.Mis.0.01	-0.285387	0.13271	0.751723	0.579553	0.975041	0.0315195	0.885243
HAS3.Mis.0.01	-0.0978668	0.0455111	0.90677	0.829387	0.991372	0.0315239	0.885243
MCM3AP.Mis.0.01	0.0552955	0.025725	1.05685	1.00489	1.11151	0.0315958	0.885243
IKBKE.Mis.0.01	0.101718	0.0473323	1.10707	1.00899	1.21469	0.0316322	0.885243
SSPN.Mis.0.01	-0.217	0.101015	0.80493	0.660347	0.981169	0.0316986	0.885243
GPR107.Mis.0.01	0.125763	0.0585546	1.13401	1.01106	1.27192	0.0317307	0.885243
SYF2.Mis.0.01	-0.261087	0.121622	0.770214	0.606855	0.977548	0.0318171	0.885243
CETN3.Mis.0.01	-0.211104	0.098363	0.80969	0.667714	0.981854	0.0318588	0.885243
KIF3A.Mis.0.01	0.216458	0.100867	1.24167	1.01894	1.5131	0.031875	0.885243
RALGAPA2.Mis.0.01	0.0654049	0.0304798	1.06759	1.00568	1.13331	0.0318853	0.885243
GAS8.Mis.0.01	0.0859058	0.0400339	1.0897	1.00747	1.17865	0.0318867	0.885243
ODR4.Mis.0.01	0.0924817	0.0431047	1.09689	1.00803	1.19359	0.0319117	0.885243
LIPT1.Mis.0.01	0.236286	0.110158	1.26654	1.02059	1.57176	0.0319544	0.885243
ZBED5.Mis.0.01	0.0868226	0.0404771	1.0907	1.00752	1.18076	0.0319544	0.885243
MARC1.Mis.0.01	-0.14931	0.0696591	0.861302	0.751381	0.987303	0.0320782	0.885243
YWHAB.Mis.0.01	-0.238723	0.111386	0.787633	0.633155	0.9798	0.0320959	0.885243
RPUSD4.Mis.0.01	-0.109301	0.051001	0.896461	0.811182	0.990704	0.0321041	0.885243
KCNN4.Mis.0.01	0.131978	0.0615901	1.14108	1.01133	1.28749	0.0321255	0.885243
SPIDR.Mis.0.01	0.0885553	0.0413541	1.09259	1.00753	1.18484	0.0322426	0.885243
FAM184A.Mis.0.01	-0.0712942	0.0333008	0.931188	0.872351	0.993993	0.0322805	0.885243
ACOT1.Mis.0.01	-0.219763	0.102651	0.802709	0.656417	0.981604	0.0322842	0.885243
ST3GAL4.Mis.0.01	-0.152282	0.0711325	0.858746	0.746991	0.98722	0.0322887	0.885243
LRAT.Mis.0.01	0.221519	0.103476	1.24797	1.01888	1.52857	0.0322924	0.885243
MSX1.Mis.0.01	0.178519	0.0834058	1.19545	1.01516	1.40775	0.0323251	0.885243
ATF7-NPFF.Mis.0.01	-0.278817	0.130307	0.756678	0.586127	0.976857	0.0323795	0.885243
RGMB.Mis.0.01	0.170911	0.0798855	1.18639	1.01444	1.38748	0.0323989	0.885243
TAOK1.Mis.0.01	-0.178319	0.0833736	0.836675	0.710539	0.985204	0.0324526	0.885243
KIAA0319L.Mis.0.01	0.0950963	0.0444771	1.09976	1.00795	1.19994	0.0325087	0.885243
BLVRA.Mis.0.01	0.198911	0.0930853	1.22007	1.0166	1.46427	0.0326084	0.885243
PKIG.Mis.0.01	0.651756	0.305092	1.91891	1.05525	3.48942	0.032658	0.885243
ALDH1L2.Mis.0.01	0.093329	0.0436924	1.09782	1.00772	1.19598	0.0326753	0.885243
GOLGA6C.Mis.0.01	0.122245	0.0572425	1.13003	1.0101	1.2642	0.0327145	0.885243
MPEG1.Mis.0.01	0.0689532	0.0323058	1.07139	1.00565	1.14142	0.032811	0.885243
ZNF583.Mis.0.01	0.200035	0.0937274	1.22145	1.01646	1.46776	0.0328246	0.885243
WNT7B.Mis.0.01	-0.191201	0.0895951	0.825967	0.692943	0.984526	0.0328382	0.885243
FERMT1.Mis.0.01	0.087738	0.041116	1.0917	1.00718	1.18332	0.0328496	0.885243
SULT2A1.Mis.0.01	0.176616	0.0828266	1.19317	1.01438	1.40348	0.0329777	0.886506
RTKN2.Mis.0.01	0.0825882	0.0387428	1.08609	1.00667	1.17178	0.0330316	0.886506
HRNR.Mis.0.01	-0.0334596	0.015698	0.967094	0.937791	0.997312	0.0330514	0.886506
SLC30A6.Mis.0.01	0.184617	0.0866517	1.20276	1.01489	1.4254	0.0331246	0.886506
RBCK1.Mis.0.01	0.126898	0.0595657	1.1353	1.0102	1.27589	0.033139	0.886506
C6orf52.Mis.0.01	0.362183	0.170134	1.43646	1.02914	2.005	0.0332698	0.887114
ZDHHC2.Mis.0.01	0.0927524	0.0436279	1.09719	1.00727	1.19514	0.0335043	0.887114
MASP1.Mis.0.01	0.0913383	0.0429644	1.09564	1.00715	1.1919	0.0335104	0.887114
SYDE2.Mis.0.01	0.0684073	0.0321784	1.0708	1.00535	1.14051	0.0335135	0.887114
UBE2Z.Mis.0.01	0.306616	0.144267	1.35882	1.02414	1.80287	0.0335583	0.887114
F2RL3.Mis.0.01	-0.103226	0.0485855	0.901923	0.819998	0.992033	0.0336179	0.887114
FCRLA.Mis.0.01	0.159948	0.0752912	1.17345	1.01245	1.36005	0.0336372	0.887114
TNFAIP8.Mis.0.01	-0.26899	0.126622	0.764151	0.596206	0.979404	0.0336411	0.887114
CLBA1.Mis.0.01	0.132046	0.0621653	1.14116	1.01025	1.28903	0.0336612	0.887114
TMPRSS11E.Mis.0.01	-0.216737	0.10209	0.805142	0.659131	0.983497	0.0337536	0.887114
PPIC.Mis.0.01	0.085057	0.0400738	1.08878	1.00653	1.17775	0.0337948	0.887114
EMC3.Mis.0.01	-0.354566	0.167073	0.701478	0.50559	0.973261	0.0338189	0.887114
SIRPB2.Mis.0.01	-0.164957	0.0777318	0.84793	0.728104	0.987476	0.0338267	0.887114
POU5F1.Mis.0.01	0.256454	0.120857	1.29234	1.01977	1.63777	0.0338415	0.887114
ATAT1.Mis.0.01	0.0972507	0.045868	1.10214	1.00738	1.20581	0.0339868	0.8879
JOSD2.Mis.0.01	-0.330872	0.156227	0.718297	0.528836	0.975635	0.0341846	0.8879
ZSWIM2.Mis.0.01	-0.0770788	0.0363964	0.925817	0.862073	0.994275	0.0341956	0.8879
KRT17.Mis.0.01	0.110777	0.0523247	1.11715	1.00825	1.2378	0.0342515	0.8879
FBLIM1.Mis.0.01	-0.129793	0.0613076	0.878277	0.778835	0.990416	0.0342539	0.8879
KRIT1.Mis.0.01	0.123597	0.0583953	1.13156	1.00918	1.26877	0.0342973	0.8879
EIF4E2.Mis.0.01	0.284404	0.134427	1.32897	1.02115	1.72958	0.0343724	0.8879
SLC17A2.Mis.0.01	0.098106	0.0463821	1.10308	1.00722	1.20806	0.0344152	0.8879
ZNF285.Mis.0.01	-0.0642672	0.0303987	0.937754	0.883514	0.995325	0.0345032	0.8879
ANKRD1.Mis.0.01	-0.120043	0.056795	0.886882	0.793453	0.991313	0.0345478	0.8879
GPRC6A.Mis.0.01	-0.0693349	0.0328097	0.933014	0.874903	0.994985	0.0345796	0.8879
LUZP6.Mis.0.01	0.738999	0.349862	2.09384	1.05471	4.15673	0.0346641	0.8879
TANGO6.Mis.0.01	-0.0699684	0.0331313	0.932423	0.873798	0.994982	0.0346992	0.8879
STARD3NL.Mis.0.01	0.39327	0.186241	1.48182	1.02864	2.13465	0.03472	0.8879
CRACR2B.Mis.0.01	-0.126771	0.0600477	0.880935	0.783124	0.990964	0.0347576	0.8879
ZNF70.Mis.0.01	-0.0936949	0.0443913	0.910561	0.834684	0.993334	0.0348017	0.8879
RBM20.Mis.0.01	0.0554064	0.0262664	1.05697	1.00393	1.11281	0.03491	0.8879
SETD4.Mis.0.01	0.106822	0.0506624	1.11274	1.00755	1.2289	0.0349873	0.8879
MSRB1.Mis.0.01	0.105134	0.0498837	1.11086	1.00739	1.22496	0.0350663	0.8879
PPM1H.Mis.0.01	0.134061	0.0636095	1.14346	1.00943	1.29529	0.0350687	0.8879
SMIM29.Mis.0.01	0.138569	0.0657722	1.14863	1.0097	1.30667	0.035135	0.8879
SLC6A7.Mis.0.01	0.0948562	0.0450245	1.0995	1.00663	1.20094	0.0351382	0.8879
MROH5.Mis.0.01	0.0476412	0.0226166	1.04879	1.00332	1.09633	0.0351633	0.8879
TMEM230.Mis.0.01	0.101031	0.0479636	1.10631	1.00705	1.21536	0.035169	0.8879
LZIC.Mis.0.01	-0.220252	0.104627	0.802317	0.65356	0.984932	0.0352817	0.8879
INPP5J.Mis.0.01	0.0725596	0.0344755	1.07526	1.005	1.15043	0.0353199	0.8879
TLX2.Mis.0.01	-0.111316	0.0529102	0.894656	0.806525	0.992417	0.03539	0.8879
SPSB4.Mis.0.01	0.221485	0.105385	1.24793	1.01504	1.53425	0.0355812	0.8879
CMPK2.Mis.0.01	-0.0755627	0.0359736	0.927222	0.864096	0.994958	0.0356845	0.8879
DZIP1L.Mis.0.01	0.0811968	0.038668	1.08458	1.00542	1.16998	0.0357421	0.8879
UBXN2B.Mis.0.01	0.171752	0.0817925	1.18738	1.0115	1.39384	0.0357421	0.8879
SLC35F4.Mis.0.01	0.198738	0.0946451	1.21986	1.01332	1.4685	0.0357446	0.8879
VPS51.Mis.0.01	0.0812862	0.0387585	1.08468	1.00533	1.17029	0.0359716	0.8879
ZNF423.Mis.0.01	0.0763833	0.0364265	1.07938	1.005	1.15926	0.0360006	0.8879
SUFU.Mis.0.01	-0.0904305	0.0431372	0.913538	0.839474	0.994136	0.0360512	0.8879
TTC9B.Mis.0.01	-0.250514	0.119515	0.778401	0.615843	0.983867	0.0360745	0.8879
RGP1.Mis.0.01	0.148084	0.0707103	1.15961	1.00954	1.33199	0.0362393	0.8879
NOTCH1.Mis.0.01	0.0495348	0.023655	1.05078	1.00318	1.10065	0.036256	0.8879
CCDC88B.Mis.0.01	0.0513689	0.0245385	1.05271	1.00328	1.10458	0.0363128	0.8879
LRRC69.Mis.0.01	-0.159061	0.0759834	0.852944	0.734924	0.989918	0.036317	0.8879
WFIKKN2.Mis.0.01	0.090632	0.0433013	1.09487	1.00578	1.19185	0.0363446	0.8879
PITX1.Mis.0.01	-0.226696	0.108361	0.797163	0.644627	0.985793	0.0364343	0.8879
FHIT.Mis.0.01	-0.247276	0.118202	0.780925	0.619432	0.984521	0.036441	0.8879
HLA-DRB5.Mis.0.01	-0.0657604	0.0314545	0.936355	0.880372	0.995899	0.0365595	0.8879
CERS3.Mis.0.01	-0.0955919	0.0457337	0.908835	0.830913	0.994064	0.0366016	0.8879
B4GALT3.Mis.0.01	0.120665	0.0577477	1.12825	1.00751	1.26346	0.0366606	0.8879
EFHC1.Mis.0.01	0.100958	0.0483251	1.10623	1.00626	1.21613	0.0366944	0.8879
NDUFAF6.Mis.0.01	0.0987003	0.047261	1.10374	1.00609	1.21086	0.0367612	0.8879
SPTBN1.Mis.0.01	0.0655501	0.0313895	1.06775	1.00403	1.1355	0.0367722	0.8879
TRGV9.Mis.0.01	0.307533	0.147314	1.36007	1.01898	1.81533	0.0368341	0.8879
C2orf78.Mis.0.01	-0.0842166	0.0403485	0.919232	0.849337	0.99488	0.0368672	0.8879
NIP7.Mis.0.01	0.213721	0.102397	1.23828	1.01311	1.51349	0.0368723	0.8879
LMX1B.Mis.0.01	-0.243134	0.116578	0.784166	0.623986	0.985466	0.0370169	0.8879
CCT2.Mis.0.01	0.175193	0.0840155	1.19148	1.01058	1.40476	0.0370476	0.8879
DDIT4L.Mis.0.01	0.0976147	0.0468202	1.10254	1.00586	1.2085	0.03708	0.8879
AP5M1.Mis.0.01	0.112877	0.0541662	1.11949	1.00673	1.24488	0.0371689	0.8879
SHISA2.Mis.0.01	-0.166955	0.0801527	0.846238	0.723211	0.990193	0.0372546	0.8879
AP5S1.Mis.0.01	0.170641	0.0819246	1.18606	1.01012	1.39266	0.0372598	0.8879
CRLF1.Mis.0.01	-0.151932	0.0729681	0.859047	0.744569	0.991125	0.0373276	0.8879
AC009163.5.Mis.0.01	-0.127996	0.06148	0.879857	0.779972	0.992533	0.0373508	0.8879
CYP7B1.Mis.0.01	-0.126059	0.0606013	0.881563	0.782832	0.992746	0.0375128	0.8879
ZNF714.Mis.0.01	-0.123373	0.0593165	0.883934	0.786916	0.992913	0.0375344	0.8879
PCDHGB3.Mis.0.01	0.0834344	0.0401172	1.08701	1.00482	1.17594	0.0375474	0.8879
EXOC2.Mis.0.01	-0.109872	0.0528288	0.895949	0.80782	0.993692	0.0375474	0.8879
NPIPB5.Mis.0.01	-0.112607	0.0541465	0.893502	0.803535	0.993541	0.0375552	0.8879
JUP.Mis.0.01	0.115195	0.0553958	1.12209	1.00664	1.25078	0.0375716	0.8879
DDX54.Mis.0.01	0.0550109	0.0264581	1.05655	1.00316	1.11279	0.0376019	0.8879
NPR1.Mis.0.01	0.0902074	0.0433942	1.0944	1.00517	1.19156	0.0376366	0.8879
ZNF613.Mis.0.01	0.0971941	0.0467578	1.10207	1.00556	1.20785	0.0376478	0.8879
SDF2L1.Mis.0.01	-0.104384	0.0502319	0.900879	0.81641	0.994088	0.037706	0.8879
AC093827.5.Mis.0.01	0.315751	0.152032	1.37129	1.01793	1.84732	0.0378138	0.8879
C4orf36.Mis.0.01	0.315751	0.152032	1.37129	1.01793	1.84732	0.0378138	0.8879
SLC25A47.Mis.0.01	0.0566564	0.0272809	1.05829	1.00319	1.11642	0.0378216	0.8879
SCHIP1.Mis.0.01	0.373405	0.17984	1.45267	1.02114	2.06657	0.0378652	0.8879
CUL3.Mis.0.01	0.264825	0.127547	1.3032	1.01494	1.67333	0.037866	0.8879
LRRC18.Mis.0.01	0.166297	0.0800955	1.18092	1.00935	1.38166	0.0378722	0.8879
URB1.Mis.0.01	-0.0562884	0.0271335	0.945266	0.896309	0.996898	0.0380329	0.8879
SPP1.Mis.0.01	0.111365	0.0537187	1.1178	1.00609	1.24191	0.038161	0.8879
ZNF22.Mis.0.01	0.254998	0.123005	1.29046	1.01401	1.64228	0.0381654	0.8879
ECHS1.Mis.0.01	0.186841	0.0901459	1.20544	1.01021	1.43839	0.0382041	0.8879
KLLN.Mis.0.01	0.0988327	0.0477126	1.10388	1.00533	1.21209	0.0383204	0.8879
FXR2.Mis.0.01	-0.0884731	0.0427119	0.915328	0.841821	0.995254	0.0383222	0.8879
AC000120.4.Mis.0.01	0.121461	0.0586518	1.12915	1.00652	1.2667	0.0383707	0.8879
CYB561.Mis.0.01	0.0932954	0.0450564	1.09779	1.005	1.19914	0.0383928	0.8879
IFT122.Mis.0.01	-0.0587202	0.0283607	0.942971	0.891984	0.996872	0.0384079	0.8879
CARS2.Mis.0.01	-0.0986221	0.0476411	0.906085	0.825308	0.994768	0.0384424	0.8879
HOOK1.Mis.0.01	0.0909788	0.04395	1.09525	1.00485	1.19378	0.0384477	0.8879
HEPN1.Mis.0.01	-0.555555	0.268454	0.573754	0.33901	0.971042	0.0385026	0.8879
SPO11.Mis.0.01	0.120261	0.0581195	1.12779	1.00637	1.26387	0.0385274	0.8879
BDH2.Mis.0.01	0.0883921	0.0427209	1.09242	1.00467	1.18783	0.0385407	0.8879
HEG1.Mis.0.01	0.0688976	0.0333002	1.07133	1.00364	1.14358	0.0385478	0.8879
PLEC.Mis.0.01	0.0288266	0.0139331	1.02925	1.00152	1.05774	0.0385532	0.8879
SHPK.Mis.0.01	0.0729868	0.0352822	1.07572	1.00384	1.15274	0.038578	0.8879
ADD3.Mis.0.01	-0.0865998	0.0418688	0.917044	0.844794	0.995473	0.0386065	0.8879
ACTL8.Mis.0.01	-0.0940686	0.0454813	0.91022	0.832592	0.995087	0.0386127	0.8879
SLC4A1.Mis.0.01	-0.0765995	0.0370407	0.926261	0.861397	0.996008	0.038642	0.8879
NGLY1.Mis.0.01	-0.133043	0.0643355	0.875427	0.771715	0.993079	0.0386438	0.8879
BBS10.Mis.0.01	0.0810755	0.0392097	1.08445	1.00423	1.17108	0.0386643	0.8879
GZMM.Mis.0.01	-0.102712	0.0496848	0.902387	0.818654	0.994684	0.0387097	0.8879
TERF2.Mis.0.01	0.12643	0.0611647	1.13477	1.00657	1.2793	0.0387311	0.8879
SELENOP.Mis.0.01	0.105548	0.0511057	1.11132	1.0054	1.2284	0.0388956	0.888371
PLPP6.Mis.0.01	-0.0907555	0.043956	0.913241	0.837856	0.995409	0.038952	0.888371
UTP18.Mis.0.01	0.109011	0.0528201	1.11517	1.0055	1.23681	0.0390346	0.888371
UGT1A9.Mis.0.01	-0.0964025	0.0467236	0.908098	0.828631	0.995187	0.0390895	0.888371
JKAMP.Mis.0.01	0.171295	0.0830222	1.18684	1.00861	1.39657	0.0390895	0.888371
FRMD1.Mis.0.01	0.0850417	0.0412404	1.08876	1.00422	1.18042	0.0391985	0.888371
PTPMT1.Mis.0.01	-0.201742	0.0978755	0.817306	0.674639	0.990143	0.0392826	0.888371
ANGPTL2.Mis.0.01	-0.120393	0.0584668	0.886572	0.79058	0.994219	0.0394784	0.888371
METTL2A.Mis.0.01	-0.16161	0.0784845	0.850773	0.729468	0.99225	0.0394812	0.888371
OR6C70.Mis.0.01	0.19259	0.0935344	1.21239	1.00931	1.45633	0.0394912	0.888371
PAX4.Mis.0.01	0.0891108	0.0432875	1.0932	1.00428	1.19	0.0395348	0.888371
DPY19L1.Mis.0.01	-0.200826	0.0975816	0.818055	0.675646	0.99048	0.0395877	0.888371
KLK5.Mis.0.01	-0.0760823	0.0369953	0.92674	0.86192	0.996435	0.0397301	0.888371
DNASE2B.Mis.0.01	-0.135793	0.0660564	0.873023	0.767004	0.993697	0.0398098	0.888371
FNIP2.Mis.0.01	0.0686241	0.0333924	1.07103	1.00318	1.14348	0.0398713	0.888371
ADM2.Mis.0.01	0.115707	0.0563066	1.12267	1.00536	1.25366	0.0398841	0.888371
FLII.Mis.0.01	0.0592848	0.0288645	1.06108	1.00271	1.12284	0.0399853	0.888371
OAZ1.Mis.0.01	-0.107367	0.0523002	0.898196	0.810685	0.995153	0.040083	0.888371
ZCWPW1.Mis.0.01	0.0698454	0.0340362	1.07234	1.00314	1.14632	0.0401606	0.888371
TRAK2.Mis.0.01	-0.138716	0.0676289	0.870475	0.762412	0.993856	0.0402541	0.888371
PRR4.Mis.0.01	-0.376951	0.18378	0.68595	0.478471	0.983397	0.0402578	0.888371
CNPY3.Mis.0.01	0.245136	0.119517	1.2778	1.01094	1.61509	0.0402606	0.888371
SLC35D1.Mis.0.01	-0.121207	0.0591073	0.885851	0.788946	0.994658	0.0403032	0.888371
TRPV5.Mis.0.01	0.0808811	0.039459	1.08424	1.00355	1.17142	0.0403887	0.888371
USF2.Mis.0.01	0.140783	0.0686973	1.15117	1.00616	1.3171	0.0404306	0.888371
GABRA4.Mis.0.01	0.109605	0.0535105	1.11584	1.00474	1.23922	0.0405322	0.888371
ZMAT5.Mis.0.01	0.305146	0.14904	1.35682	1.01311	1.81714	0.0406181	0.888371
PTK6.Mis.0.01	-0.142214	0.0694619	0.867436	0.757025	0.99395	0.0406219	0.888371
ACTL10.Mis.0.01	0.143154	0.0699216	1.15391	1.00613	1.32339	0.0406228	0.888371
LINGO4.Mis.0.01	-0.0670436	0.0327577	0.935154	0.877	0.997166	0.0406921	0.888371
EDNRB.Mis.0.01	0.0801807	0.0392008	1.08348	1.00335	1.17001	0.0408169	0.888371
ATXN7L2.Mis.0.01	-0.13534	0.0661845	0.873419	0.767159	0.994397	0.0408649	0.888371
PCBP2.Mis.0.01	-0.614728	0.300638	0.540788	0.299998	0.974844	0.0408799	0.888371
SERPINB7.Mis.0.01	-0.137312	0.0671764	0.871698	0.76416	0.99437	0.0409487	0.888371
PRELID1.Mis.0.01	-0.18193	0.0890126	0.83366	0.700196	0.992562	0.0409666	0.888371
PGAM1.Mis.0.01	0.189292	0.0926189	1.20839	1.00779	1.44893	0.040976	0.888371
EGR1.Mis.0.01	0.186031	0.0911613	1.20446	1.00738	1.44009	0.0412829	0.888371
IGSF22.Mis.0.01	-0.0443874	0.0217526	0.956583	0.916656	0.998249	0.0412952	0.888371
AL109810.2.Mis.0.01	-0.120668	0.0591763	0.886328	0.789265	0.995328	0.0414381	0.888371
PCNX4.Mis.0.01	-0.0634056	0.0310996	0.938563	0.883061	0.997553	0.0414706	0.888371
CTAGE1.Mis.0.01	-0.0875331	0.042939	0.916189	0.842237	0.996633	0.0414954	0.888371
STK38.Mis.0.01	-0.235346	0.115521	0.790297	0.630169	0.991115	0.0416246	0.888371
CELF4.Mis.0.01	-0.123157	0.060454	0.884125	0.785333	0.995344	0.0416303	0.888371
BCKDHA.Mis.0.01	-0.0787507	0.0386667	0.92427	0.856811	0.99704	0.0416841	0.888371
GJC2.Mis.0.01	0.100634	0.0494555	1.10587	1.00371	1.21843	0.0418668	0.888371
SIPA1L2.Mis.0.01	0.0433618	0.0213101	1.04432	1.0016	1.08886	0.0418707	0.888371
C1RL.Mis.0.01	-0.110051	0.0540918	0.895788	0.805678	0.995977	0.0418977	0.888371
ING3.Mis.0.01	0.305185	0.150015	1.35688	1.01122	1.82069	0.041916	0.888371
CBX7.Mis.0.01	-0.270379	0.132968	0.76309	0.588019	0.990286	0.0420117	0.888371
CLEC18A.Mis.0.01	0.124418	0.0611886	1.13249	1.0045	1.27679	0.0420165	0.888371
KRT7.Mis.0.01	-0.0764918	0.0376286	0.926361	0.860498	0.997264	0.0420717	0.888371
AGAP6.Mis.0.01	-0.0854939	0.0420755	0.918059	0.845386	0.996979	0.0421619	0.888371
ZNF462.Mis.0.01	0.0597498	0.029412	1.06157	1.0021	1.12457	0.0422066	0.888371
SAXO2.Mis.0.01	-0.129074	0.0635465	0.878909	0.775983	0.995487	0.0422367	0.888371
RUNDC3A.Mis.0.01	-0.223915	0.110253	0.799383	0.644029	0.992211	0.042263	0.888371
UNC45A.Mis.0.01	-0.0858468	0.0422716	0.917735	0.844763	0.99701	0.0422708	0.888371
THAP5.Mis.0.01	-0.194517	0.0957913	0.823232	0.682312	0.993257	0.0422922	0.888371
MTRNR2L3.Mis.0.01	-0.428845	0.211188	0.651261	0.430515	0.985194	0.0422922	0.888371
CHST13.Mis.0.01	0.153558	0.07563	1.16598	1.00534	1.35228	0.0423175	0.888371
CAPN14.Mis.0.01	-0.0770463	0.0379619	0.925847	0.859459	0.997363	0.0424004	0.888371
CRTC3.Mis.0.01	0.119974	0.0591294	1.12747	1.00409	1.26601	0.0424571	0.888371
SEMA3C.Mis.0.01	0.0659667	0.0325119	1.06819	1.00225	1.13848	0.042458	0.888371
SPG7.Mis.0.01	0.062574	0.0308408	1.06457	1.00213	1.13091	0.0424649	0.888371
RIMS2.Mis.0.01	0.0513972	0.025335	1.05274	1.00174	1.10634	0.0424884	0.888371
MTCL1.Mis.0.01	-0.0400031	0.0197189	0.960786	0.924361	0.998647	0.0424923	0.888371
NDUFV1.Mis.0.01	0.113311	0.0558598	1.11998	1.00383	1.24957	0.0425109	0.888371
DPAGT1.Mis.0.01	0.131619	0.0649041	1.14067	1.00442	1.29541	0.0425706	0.888371
BRAP.Mis.0.01	0.17585	0.0867155	1.19226	1.0059	1.41314	0.0425706	0.888371
AC010522.1.Mis.0.01	-0.113425	0.056013	0.892771	0.799946	0.996367	0.0428706	0.888371
FAM216A.Mis.0.01	0.0804588	0.0397379	1.08378	1.00258	1.17157	0.0428943	0.888371
EPM2AIP1.Mis.0.01	0.142732	0.0704947	1.15342	1.00457	1.32432	0.0428963	0.888371
H3C1.Mis.0.01	-0.161095	0.0795679	0.851211	0.728296	0.994871	0.0429062	0.888371
NCSTN.Mis.0.01	0.10367	0.0512059	1.10923	1.00331	1.22634	0.0429101	0.888371
VAMP3.Mis.0.01	0.360788	0.178265	1.43446	1.01145	2.03437	0.0429823	0.888371
NOP53.Mis.0.01	0.0589024	0.0291139	1.06067	1.00184	1.12296	0.0430556	0.888371
USP8.Mis.0.01	0.120439	0.0595334	1.12799	1.00376	1.2676	0.0430685	0.888371
CASC4.Mis.0.01	-0.0876262	0.0433233	0.916103	0.841525	0.997291	0.0431132	0.888371
DMTN.Mis.0.01	0.158902	0.0785706	1.17222	1.00492	1.36739	0.043134	0.888371
SPA17.Mis.0.01	0.339586	0.167974	1.40437	1.01041	1.95192	0.0432126	0.888371
MAGOHB.Mis.0.01	0.300654	0.148729	1.35074	1.00919	1.80789	0.0432285	0.888371
CXCL5.Mis.0.01	-0.32467	0.160683	0.722766	0.527499	0.990316	0.0433241	0.888371
ZFP62.Mis.0.01	0.101646	0.0503231	1.10699	1.00302	1.22174	0.043397	0.888371
TBX20.Mis.0.01	0.200818	0.0994382	1.2224	1.00594	1.48545	0.043432	0.888371
TUSC3.Mis.0.01	0.0876638	0.0434186	1.09162	1.00257	1.18859	0.0434831	0.888371
TEAD2.Mis.0.01	-0.127188	0.0630074	0.880568	0.778269	0.996313	0.0435271	0.888371
CD48.Mis.0.01	-0.112811	0.0558889	0.893319	0.800632	0.996737	0.0435412	0.888371
ACR.Mis.0.01	0.182683	0.0905169	1.20043	1.00528	1.43347	0.0435682	0.888371
CCT7.Mis.0.01	-0.163196	0.0809187	0.849425	0.724846	0.995415	0.043718	0.888371
AC011462.1.Mis.0.01	-0.0814541	0.0403952	0.921775	0.851608	0.997723	0.0437552	0.888371
RUNX1.Mis.0.01	-0.174037	0.0863359	0.840266	0.709457	0.995193	0.0438198	0.888371
PPIAL4C.Mis.0.01	0.068953	0.0342103	1.07139	1.0019	1.14569	0.043846	0.888371
RSPO3.Mis.0.01	-0.27722	0.137614	0.757888	0.578716	0.992531	0.0439602	0.888371
RMI2.Mis.0.01	-0.151538	0.0752938	0.859385	0.741475	0.996046	0.044155	0.888371
TXNL4A.Mis.0.01	-1.16754	0.580205	0.311131	0.0997846	0.970117	0.0441906	0.888371
TSPAN15.Mis.0.01	-0.103214	0.0512951	0.901934	0.815664	0.997328	0.0442018	0.888371
CDIPT.Mis.0.01	-0.216731	0.107713	0.805147	0.65191	0.994402	0.0442069	0.888371
SLC2A8.Mis.0.01	0.120246	0.0598008	1.12777	1.00304	1.26802	0.0443496	0.888371
MRTFA.Mis.0.01	0.0755734	0.0375887	1.0785	1.0019	1.16096	0.0443741	0.888371
ZSWIM3.Mis.0.01	-0.153607	0.0764018	0.857609	0.738337	0.996148	0.0443762	0.888371
RALYL.Mis.0.01	0.150595	0.074912	1.16253	1.00377	1.34638	0.0444007	0.888371
NDUFA5.Mis.0.01	0.27883	0.138871	1.32158	1.00666	1.73502	0.0446612	0.888371
NGF.Mis.0.01	-0.227152	0.113138	0.7968	0.638328	0.994613	0.0446714	0.888371
SPINK9.Mis.0.01	0.471932	0.235146	1.60309	1.01111	2.54166	0.0447528	0.888371
KRT76.Mis.0.01	-0.0573344	0.0285693	0.944278	0.892856	0.998662	0.0447651	0.888371
PSME1.Mis.0.01	0.11276	0.0561874	1.11936	1.00264	1.24968	0.0447651	0.888371
PLIN2.Mis.0.01	-0.145527	0.0725208	0.864567	0.750011	0.996619	0.0447827	0.888371
NPC1L1.Mis.0.01	-0.0575497	0.0286897	0.944075	0.892453	0.998683	0.0448632	0.888371
PARP11.Mis.0.01	-0.220889	0.110155	0.801806	0.646105	0.995027	0.0449366	0.888371
NRBP2.Mis.0.01	0.119602	0.0596644	1.12705	1.00266	1.26686	0.045008	0.888371
IRGQ.Mis.0.01	0.122629	0.0611762	1.13046	1.00273	1.27448	0.0450153	0.888371
EBPL.Mis.0.01	-0.193916	0.0967502	0.823727	0.68144	0.995724	0.0450391	0.888371
DDX21.Mis.0.01	0.139293	0.0695759	1.14946	1.00293	1.3174	0.0452814	0.888371
KAT8.Mis.0.01	-0.156537	0.0782075	0.8551	0.733576	0.996755	0.0453325	0.888371
NPC1.Mis.0.01	-0.0646329	0.0322964	0.937412	0.879912	0.998669	0.0453659	0.888371
RNF180.Mis.0.01	0.122132	0.0610305	1.1299	1.00252	1.27348	0.0453754	0.888371
NCOA1.Mis.0.01	0.0951929	0.047586	1.09987	1.00193	1.20739	0.0454527	0.888371
KCTD7.Mis.0.01	-0.0823453	0.0411652	0.920954	0.849566	0.99834	0.0454611	0.888371
TRIB1.Mis.0.01	0.156939	0.0784713	1.16992	1.00314	1.36444	0.0455051	0.888371
PLEKHG2.Mis.0.01	-0.0532595	0.0266356	0.948134	0.899906	0.998947	0.0455481	0.888371
SLC22A16.Mis.0.01	0.0764569	0.0382388	1.07946	1.00151	1.16347	0.0455586	0.888371
BTBD9.Mis.0.01	-0.168326	0.0841898	0.845078	0.716528	0.996691	0.0455691	0.888371
HMGCR.Mis.0.01	0.152551	0.076304	1.1648	1.003	1.35271	0.0455806	0.888371
DHRS12.Mis.0.01	0.0709663	0.0354986	1.07355	1.00139	1.1509	0.0455942	0.888371
ZFAT.Mis.0.01	0.0570193	0.0285281	1.05868	1.0011	1.11956	0.0456394	0.888371
OR51V1.Mis.0.01	0.108139	0.0541303	1.1142	1.00205	1.23891	0.0457436	0.888371
DAP3.Mis.0.01	0.0766001	0.0383455	1.07961	1.00144	1.16388	0.0457573	0.888371
ZNF732.Mis.0.01	0.0868725	0.0435041	1.09076	1.00161	1.18784	0.0458385	0.888371
ABHD15.Mis.0.01	0.0695027	0.0348138	1.07197	1.00127	1.14767	0.0458891	0.888371
NSD3.Mis.0.01	-0.0762095	0.0381755	0.926622	0.859819	0.998615	0.0459018	0.888371
ZNF493.Mis.0.01	-0.0594452	0.0297791	0.942287	0.888863	0.998922	0.0459113	0.888371
SEMA3G.Mis.0.01	0.0672662	0.0337027	1.06958	1.00121	1.14262	0.0459484	0.888371
CNN2.Mis.0.01	0.101558	0.0508875	1.10689	1.00182	1.22299	0.0459632	0.888371
SLC6A12.Mis.0.01	-0.0678326	0.0340015	0.934417	0.874174	0.998811	0.0460437	0.888371
PRXL2C.Mis.0.01	0.131604	0.0659772	1.14066	1.00229	1.29812	0.0460766	0.888371
PPIB.Mis.0.01	-0.248014	0.124343	0.780349	0.61157	0.995708	0.0460872	0.888371
HIPK3.Mis.0.01	0.0603208	0.0302505	1.06218	1.00103	1.12706	0.0461466	0.888371
NRTN.Mis.0.01	-0.161686	0.0810878	0.850708	0.7257	0.99725	0.0461562	0.888371
PCDHA2.Mis.0.01	-0.0592616	0.0297349	0.94246	0.889103	0.999019	0.0462615	0.888371
TMEM214.Mis.0.01	0.0649798	0.0326043	1.06714	1.00108	1.13756	0.0462637	0.888371
GSDMD.Mis.0.01	0.124455	0.0624534	1.13253	1.00205	1.28	0.0462871	0.888371
DNAJB9.Mis.0.01	0.103682	0.0520307	1.10925	1.0017	1.22834	0.0462935	0.888371
AUTS2.Mis.0.01	-0.071741	0.0360037	0.930772	0.867354	0.998827	0.0463052	0.888371
APEX1.Mis.0.01	-0.158365	0.0794933	0.853538	0.730393	0.997445	0.0463511	0.888371
ACP6.Mis.0.01	0.0926385	0.046507	1.09707	1.00149	1.20177	0.0463789	0.888371
ITGB1BP1.Mis.0.01	-0.191467	0.0961478	0.825747	0.683918	0.996987	0.0464387	0.888371
TMEM59L.Mis.0.01	-0.0914768	0.0459407	0.912582	0.834001	0.998568	0.0464601	0.888371
VAV3.Mis.0.01	0.0773292	0.0388516	1.0804	1.00118	1.16588	0.04655	0.888371
METTL2B.Mis.0.01	0.210702	0.105895	1.23454	1.00315	1.51931	0.0466198	0.888371
LIN7B.Mis.0.01	0.189456	0.0952978	1.20859	1.00268	1.4568	0.0468069	0.888371
PXMP4.Mis.0.01	0.118236	0.0595248	1.12551	1.00157	1.26479	0.046997	0.888371
GUCA1B.Mis.0.01	0.230962	0.116312	1.25981	1.00299	1.58239	0.0470652	0.888371
RD3.Mis.0.01	0.0789885	0.039782	1.08219	1.00102	1.16995	0.0470847	0.888371
TMEM129.Mis.0.01	0.161084	0.0811455	1.17478	1.00204	1.37731	0.0471303	0.888371
CIAO2A.Mis.0.01	0.23745	0.119625	1.26801	1.00299	1.60306	0.0471487	0.888371
ARVCF.Mis.0.01	-0.0584327	0.029439	0.943242	0.890357	0.999268	0.0471585	0.888371
OR2T33.Mis.0.01	-0.0559627	0.0281975	0.945574	0.894733	0.999305	0.0471813	0.888371
SNAP23.Mis.0.01	0.220607	0.11116	1.24683	1.00274	1.55035	0.0471911	0.888371
RNF122.Mis.0.01	0.218479	0.110108	1.24418	1.00267	1.54387	0.0472302	0.888371
FOXI2.Mis.0.01	0.14598	0.0735837	1.15717	1.00176	1.3367	0.0472705	0.888371
HSDL1.Mis.0.01	-0.187057	0.094332	0.829396	0.68939	0.997836	0.0473718	0.888371
ASCL4.Mis.0.01	0.205594	0.103689	1.22825	1.00237	1.50505	0.0473893	0.888371
FASN.Mis.0.01	-0.0378775	0.0191133	0.962831	0.927429	0.999585	0.0475084	0.888371
MPC2.Mis.0.01	-0.140791	0.0710465	0.868671	0.755752	0.998461	0.047516	0.888371
COL20A1.Mis.0.01	-0.0440936	0.0222676	0.956864	0.916001	0.999551	0.0476848	0.888371
NPPC.Mis.0.01	0.436845	0.220626	1.54782	1.00443	2.38517	0.0477013	0.888371
PEG3.Mis.0.01	0.0447042	0.0225808	1.04572	1.00045	1.09304	0.047732	0.888371
SAMD11.Mis.0.01	0.0591511	0.0298792	1.06094	1.00059	1.12492	0.0477397	0.888371
DEXI.Mis.0.01	-0.359517	0.181608	0.698013	0.488963	0.996441	0.0477441	0.888371
IRF2BP2.Mis.0.01	0.128512	0.0649191	1.13714	1.00127	1.29143	0.0477507	0.888371
VRK2.Mis.0.01	-0.0980671	0.0495546	0.906588	0.822675	0.99906	0.0478189	0.888371
RHEBL1.Mis.0.01	0.294332	0.148741	1.34223	1.0028	1.79654	0.0478366	0.888371
FAM227A.Mis.0.01	-0.0608949	0.030775	0.940922	0.885844	0.999424	0.0478476	0.888371
ECD.Mis.0.01	-0.0851531	0.0430428	0.918372	0.844072	0.999211	0.0478906	0.888371
TUBA4A.Mis.0.01	-0.318755	0.161158	0.727054	0.530134	0.997119	0.0479402	0.888371
HAUS5.Mis.0.01	-0.0847924	0.0428766	0.918703	0.844652	0.999246	0.0479744	0.888371
EIF4A3.Mis.0.01	-0.292311	0.147834	0.746536	0.558743	0.997447	0.0480087	0.888371
REG3G.Mis.0.01	-0.14739	0.0745486	0.862957	0.745645	0.998726	0.0480297	0.888371
SLC36A4.Mis.0.01	0.10566	0.0534469	1.11144	1.0009	1.23419	0.0480507	0.888371
FGF21.Mis.0.01	0.157044	0.0794529	1.17005	1.00132	1.36721	0.0480906	0.888371
MANBA.Mis.0.01	0.112128	0.0567362	1.11866	1.00093	1.25023	0.0481205	0.888371
PDAP1.Mis.0.01	-0.189381	0.0958698	0.827471	0.68572	0.998525	0.0482236	0.888371
TMEM209.Mis.0.01	0.101417	0.0513465	1.10674	1.00078	1.22392	0.0482514	0.888371
GRXCR1.Mis.0.01	0.108745	0.0550815	1.11488	1.00079	1.24198	0.0483537	0.888371
REG1A.Mis.0.01	-0.309296	0.156701	0.733963	0.539868	0.99784	0.048405	0.888371
CAD.Mis.0.01	0.0599291	0.0303709	1.06176	1.0004	1.12688	0.0484674	0.888371
STOML2.Mis.0.01	-0.203757	0.103295	0.815661	0.666167	0.998702	0.0485445	0.888371
FGF1.Mis.0.01	-0.123674	0.0626987	0.883668	0.781482	0.999216	0.0485512	0.888371
RAPGEF3.Mis.0.01	-0.0789525	0.0400274	0.924084	0.854357	0.999501	0.0485568	0.888371
CCNH.Mis.0.01	0.192544	0.097617	1.21233	1.00122	1.46796	0.048559	0.888371
HOXB5.Mis.0.01	0.259517	0.13163	1.2963	1.00152	1.67785	0.0486598	0.888371
STAG1.Mis.0.01	-0.168394	0.0854416	0.845021	0.714723	0.999072	0.0487394	0.888371
C2orf73.Mis.0.01	0.182305	0.0925233	1.19998	1.00096	1.43857	0.0487955	0.888371
TM6SF2.Mis.0.01	-0.0754135	0.0382867	0.92736	0.860316	0.999629	0.048872	0.888371
PRSS22.Mis.0.01	-0.177666	0.090211	0.837222	0.701538	0.999148	0.0489013	0.888371
RYR2.Mis.0.01	0.054393	0.0276192	1.0559	1.00026	1.11463	0.048908	0.888371
MMAB.Mis.0.01	0.119	0.0604382	1.12637	1.00054	1.26802	0.0489587	0.888371
KRT74.Mis.0.01	0.0652519	0.033142	1.06743	1.00029	1.13907	0.0489689	0.888371
C7orf61.Mis.0.01	-0.215463	0.109451	0.806168	0.650518	0.999061	0.0490016	0.888371
SECTM1.Mis.0.01	-0.087882	0.0446465	0.915869	0.83913	0.999625	0.049023	0.888371
STIM2.Mis.0.01	0.0952331	0.0483931	1.09992	1.00038	1.20935	0.0490784	0.888371
WDR48.Mis.0.01	0.104657	0.0531848	1.11033	1.00041	1.23232	0.0490919	0.888371
FAM209A.Mis.0.01	0.119027	0.0605201	1.1264	1.00041	1.26826	0.0492142	0.888371
ZDHHC21.Mis.0.01	-0.134147	0.068251	0.874462	0.76497	0.999625	0.0493571	0.888371
BPNT1.Mis.0.01	-0.105269	0.0535673	0.900082	0.810373	0.999723	0.0493947	0.888371
CXCL3.Mis.0.01	-0.22823	0.116152	0.795941	0.633885	0.999428	0.0494242	0.888371
OPALIN.Mis.0.01	-0.0622932	0.0317029	0.939607	0.882999	0.999844	0.0494254	0.888371
ZKSCAN4.Mis.0.01	0.0973424	0.0495411	1.10224	1.00024	1.21463	0.0494277	0.888371
OR6Y1.Mis.0.01	0.0706068	0.0359354	1.07316	1.00017	1.15147	0.0494345	0.888371
WNT1.Mis.0.01	0.0899014	0.0457574	1.09407	1.00022	1.19672	0.0494447	0.888371
P2RX5.Mis.0.01	0.0518875	0.0264097	1.05326	1.00012	1.10921	0.049447	0.888371
TMPRSS3.Mis.0.01	-0.0822191	0.0418714	0.92107	0.848498	0.999849	0.0495758	0.888371
BANF1.Mis.0.01	0.667644	0.340043	1.94964	1.00116	3.79668	0.0495987	0.888371
RDX.Mis.0.01	-0.118804	0.0605556	0.887982	0.788602	0.999885	0.0497749	0.888371
ABCB10.Mis.0.01	0.110285	0.0562137	1.1166	1.00011	1.24665	0.049776	0.888371
MRPL41.Mis.0.01	-0.147077	0.0749834	0.863228	0.745243	0.99989	0.0498253	0.888371
WDR35.Mis.0.01	-0.0741367	0.0377972	0.928545	0.862242	0.999946	0.0498288	0.888371
PBXIP1.Mis.0.01	-0.0781202	0.0398291	0.924853	0.855401	0.999945	0.0498345	0.888371
CTIF.Mis.0.01	-0.105727	0.0539248	0.89967	0.809434	0.999966	0.0499218	0.888371
PPP2CB.Mis.0.01	-0.370145	0.18879	0.690634	0.477031	0.999883	0.0499241	0.888371
PHETA2.Mis.0.01	-0.269549	0.13756	0.763724	0.583234	1.00007	0.0500541	0.888371
CDH5.Mis.0.01	0.0667298	0.0340609	1.06901	0.99997	1.14281	0.050098	0.888371
SLC22A11.Mis.0.01	-0.0749057	0.0382382	0.927831	0.860835	1.00004	0.0501222	0.888371
SF3B4.Mis.0.01	-0.302048	0.154206	0.739303	0.546461	1.0002	0.0501453	0.888371
IRF7.Mis.0.01	0.0748249	0.0382044	1.0777	0.999944	1.16149	0.0501672	0.888371
BMP4.Mis.0.01	0.157092	0.080231	1.1701	0.999839	1.36936	0.0502308	0.888371
CCDC170.Mis.0.01	-0.0810494	0.0414062	0.922148	0.850266	1.00011	0.0502979	0.888371
OR51A4.Mis.0.01	-0.0573851	0.0293233	0.94423	0.891492	1.00009	0.0503501	0.888371
LRRC4.Mis.0.01	-0.125526	0.0641533	0.882033	0.777815	1.00021	0.0503883	0.888371
GPR162.Mis.0.01	0.0982091	0.0502015	1.10319	0.999814	1.21726	0.0504301	0.888371
LMF2.Mis.0.01	-0.0652835	0.0333779	0.936802	0.877477	1.00014	0.0504778	0.888371
PDZD7.Mis.0.01	0.0450677	0.023043	1.0461	0.999903	1.09443	0.0504871	0.888371
ADAR.Mis.0.01	0.0939178	0.048023	1.09847	0.999793	1.20689	0.0505022	0.888371
DENND10.Mis.0.01	0.103886	0.0531406	1.10947	0.99973	1.23126	0.0505918	0.888371
OLA1.Mis.0.01	-0.160155	0.0819626	0.852012	0.725567	1.00049	0.0507014	0.888371
MT1B.Mis.0.01	0.068171	0.0348915	1.07055	0.999784	1.14632	0.0507248	0.888371
AC026316.4.Mis.0.01	0.56322	0.288328	1.75632	0.998099	3.09053	0.0507727	0.888371
NXPH4.Mis.0.01	0.188844	0.0966873	1.20785	0.999337	1.45988	0.0508031	0.888371
LBX2.Mis.0.01	0.112675	0.0576925	1.11927	0.999598	1.25327	0.0508171	0.888371
HDAC10.Mis.0.01	-0.059797	0.0306204	0.941956	0.887086	1.00022	0.0508382	0.888371
NANOGNB.Mis.0.01	-0.335535	0.171911	0.714955	0.510441	1.00141	0.0509636	0.888371
RERE.Mis.0.01	0.0555163	0.0284442	1.05709	0.999766	1.11769	0.0509659	0.888371
TXLNA.Mis.0.01	-0.106359	0.0545205	0.899102	0.807979	1.0005	0.0510811	0.888371
LRRC10.Mis.0.01	0.087341	0.044789	1.09127	0.999555	1.1914	0.0511694	0.888371
COPB1.Mis.0.01	0.120191	0.0616397	1.12771	0.999377	1.27253	0.0511882	0.888371
NAB1.Mis.0.01	0.140239	0.0719391	1.15055	0.999239	1.32477	0.051246	0.888371
CAVIN4.Mis.0.01	0.174	0.0892728	1.19006	0.999026	1.41761	0.0512861	0.888371
CDH10.Mis.0.01	0.118701	0.0609244	1.12603	0.999289	1.26885	0.0513748	0.888371
TLCD5.Mis.0.01	0.13576	0.0696903	1.14541	0.999167	1.31305	0.0514091	0.888371
CPTP.Mis.0.01	-0.0838583	0.0430516	0.919562	0.845151	1.00052	0.0514316	0.888371
SYNCRIP.Mis.0.01	0.177962	0.0913659	1.19478	0.998885	1.42909	0.0514399	0.888371
HSPA14.Mis.0.01	-0.0933123	0.0479101	0.910909	0.829265	1.00059	0.0514565	0.888371
PLEKHO1.Mis.0.01	0.0689365	0.0354011	1.07137	0.99955	1.14835	0.0514991	0.888371
SERPINE1.Mis.0.01	0.0824649	0.0423489	1.08596	0.999461	1.17995	0.0515015	0.888371
OR2B6.Mis.0.01	0.0930184	0.0477705	1.09748	0.999388	1.2052	0.051511	0.888371
SAV1.Mis.0.01	0.142048	0.0729511	1.15263	0.999064	1.3298	0.0515146	0.888371
TSHZ2.Mis.0.01	0.0562313	0.0288802	1.05784	0.999626	1.11945	0.0515288	0.888371
ARHGEF18.Mis.0.01	0.0474906	0.0244025	1.04864	0.999662	1.10001	0.0516381	0.888371
RAB4A.Mis.0.01	-0.157888	0.0811446	0.853945	0.728381	1.00116	0.0516833	0.888371
CCDC182.Mis.0.01	-0.195517	0.100505	0.822409	0.675362	1.00147	0.0517333	0.888371
MDH1.Mis.0.01	0.218322	0.112229	1.24399	0.998355	1.55006	0.0517357	0.888371
MRPL13.Mis.0.01	-0.133285	0.0685159	0.875216	0.765232	1.00101	0.0517369	0.888371
DONSON.Mis.0.01	-0.0749039	0.0385196	0.927833	0.860362	1.00059	0.0518275	0.888371
MAP2K1.Mis.0.01	0.300573	0.15466	1.35063	0.997443	1.82889	0.0519625	0.888371
SLC8B1.Mis.0.01	-0.125598	0.0646495	0.881969	0.777003	1.00112	0.0520463	0.888371
SNRK.Mis.0.01	-0.120777	0.0622049	0.886232	0.784508	1.00115	0.0521843	0.888371
ARL4D.Mis.0.01	-0.3653	0.188145	0.693988	0.479954	1.00347	0.0521867	0.888371
CASP5.Mis.0.01	0.130943	0.0674501	1.1399	0.998742	1.30102	0.0522168	0.888371
KDM8.Mis.0.01	0.143892	0.0741237	1.15476	0.998611	1.33532	0.0522288	0.888371
GPD2.Mis.0.01	0.0669185	0.0344815	1.06921	0.999335	1.14397	0.0522938	0.888371
H3C3.Mis.0.01	-0.460198	0.237157	0.631159	0.396521	1.00464	0.0523215	0.888371
CYP4A11.Mis.0.01	-0.0688506	0.0354858	0.933466	0.870748	1.0007	0.0523516	0.888371
OR7G3.Mis.0.01	-0.10632	0.0548237	0.899137	0.807531	1.00114	0.0524626	0.888371
ZC3H7A.Mis.0.01	-0.0833911	0.0430034	0.919991	0.845626	1.0009	0.0524807	0.888371
MRPL58.Mis.0.01	0.15255	0.0786796	1.1648	0.998339	1.35902	0.052517	0.888371
MAPK8IP1.Mis.0.01	0.118263	0.0609981	1.12554	0.998708	1.26848	0.0525255	0.888371
ATXN7L3.Mis.0.01	-0.287245	0.148173	0.750328	0.561208	1.00318	0.0525521	0.888371
PGAP2.Mis.0.01	0.11589	0.0597842	1.12287	0.998714	1.26247	0.0525654	0.888371
MAP6D1.Mis.0.01	0.244835	0.126309	1.27741	0.997273	1.63624	0.0525763	0.888371
AADAC.Mis.0.01	0.168869	0.0871376	1.18397	0.998081	1.40447	0.0526296	0.888371
NCAN.Mis.0.01	0.0832324	0.0429494	1.08679	0.999052	1.18224	0.0526332	0.888371
KIN.Mis.0.01	-0.174731	0.0901649	0.839683	0.703664	1.00199	0.0526357	0.888371
NCKAP1L.Mis.0.01	-0.0733765	0.0378684	0.929251	0.862777	1.00085	0.0526635	0.888371
MAP4K4.Mis.0.01	-0.145539	0.0751158	0.864556	0.746197	1.00169	0.0526805	0.888371
CDH6.Mis.0.01	-0.184341	0.0951449	0.831652	0.690165	1.00215	0.0526878	0.888371
LAD1.Mis.0.01	0.0857344	0.0442603	1.08952	0.998985	1.18825	0.05274	0.888371
POLDIP3.Mis.0.01	0.124029	0.0640298	1.13205	0.998532	1.28342	0.05274	0.888371
GGA2.Mis.0.01	-0.107647	0.0555842	0.897945	0.805258	1.0013	0.0527874	0.888371
GSTA3.Mis.0.01	-0.134299	0.0693561	0.874329	0.763199	1.00164	0.0528226	0.888371
SPDL1.Mis.0.01	-0.0493294	0.0254828	0.951868	0.905493	1.00062	0.0528932	0.888371
INO80B.Mis.0.01	0.172368	0.0890526	1.18811	0.997827	1.41469	0.05292	0.888371
RELCH.Mis.0.01	-0.108894	0.0562781	0.896825	0.803162	1.00141	0.0530005	0.888371
DYNC1LI1.Mis.0.01	0.0844944	0.0436751	1.08817	0.998892	1.18542	0.0530371	0.888371
ERMP1.Mis.0.01	0.0562553	0.0290842	1.05787	0.999251	1.11992	0.053086	0.888371
HDHD5.Mis.0.01	-0.0881462	0.0455808	0.915627	0.837374	1.00119	0.0531325	0.888371
ELN.Mis.0.01	-0.0699831	0.0361964	0.93241	0.868552	1.00096	0.0531839	0.888371
KRTAP12-2.Mis.0.01	-0.0626938	0.0324345	0.939231	0.881381	1.00088	0.0532439	0.888371
ACSM1.Mis.0.01	-0.0819345	0.0424083	0.921332	0.847847	1.00119	0.0533544	0.888371
KTI12.Mis.0.01	0.103207	0.053436	1.10872	0.998474	1.23114	0.0534331	0.888371
LYVE1.Mis.0.01	0.147099	0.0761752	1.15847	0.997798	1.34501	0.0534761	0.888371
ARPC2.Mis.0.01	0.315812	0.163624	1.37137	0.995121	1.88988	0.0535932	0.888371
TRAF7.Mis.0.01	0.144763	0.0750162	1.15577	0.997734	1.33883	0.0536377	0.888371
ZNRF2.Mis.0.01	0.22207	0.115085	1.24866	0.99651	1.56461	0.053655	0.888371
PITPNM1.Mis.0.01	-0.053294	0.0276231	0.948101	0.898135	1.00085	0.0536896	0.888371
AC022966.1.Mis.0.01	-0.0477891	0.0247733	0.953335	0.908151	1.00077	0.0537242	0.888371
MAL2.Mis.0.01	0.216441	0.112237	1.24165	0.996463	1.54717	0.0537997	0.888371
SHMT1.Mis.0.01	0.117354	0.0608598	1.12452	0.998071	1.26698	0.053822	0.888371
LPCAT3.Mis.0.01	0.180518	0.0936365	1.19784	0.996995	1.43914	0.0538729	0.888371
SPATA9.Mis.0.01	-0.239331	0.124159	0.787154	0.617126	1.00403	0.0539039	0.888371
TMEM212.Mis.0.01	-0.271851	0.14104	0.761968	0.577938	1.0046	0.0539213	0.888371
RNF112.Mis.0.01	-0.124891	0.0647958	0.882593	0.77733	1.00211	0.0539237	0.888371
HPCAL1.Mis.0.01	0.366445	0.190161	1.4426	0.993749	2.09418	0.0539772	0.888371
NUTM1.Mis.0.01	-0.0422958	0.0219489	0.958586	0.918222	1.00072	0.0539772	0.888371
IFNGR1.Mis.0.01	0.162043	0.0841218	1.17591	0.997168	1.38669	0.054068	0.888371
RUFY1.Mis.0.01	-0.0835795	0.0434263	0.919818	0.844766	1.00154	0.0542763	0.888371
AP002748.5.Mis.0.01	0.0806392	0.0419017	1.08398	0.998513	1.17676	0.0542938	0.888371
SMUG1.Mis.0.01	-0.137749	0.0715776	0.871317	0.757266	1.00255	0.054295	0.888371
CLDN4.Mis.0.01	-0.216361	0.112486	0.805444	0.646079	1.00412	0.0544227	0.888371
POTEE.Mis.0.01	-0.0397481	0.0206654	0.961031	0.922883	1.00076	0.0544277	0.888371
SNX6.Mis.0.01	0.220069	0.114428	1.24616	0.995799	1.55947	0.0544528	0.888371
RBP4.Mis.0.01	-0.145543	0.0756949	0.864553	0.745347	1.00282	0.0545105	0.888371
DAPK3.Mis.0.01	-0.168881	0.087842	0.844609	0.711022	1.00329	0.0545356	0.888371
UCP2.Mis.0.01	0.189278	0.0984685	1.20838	0.996287	1.46562	0.054577	0.888371
RSAD2.Mis.0.01	0.162645	0.0846253	1.17662	0.996785	1.3889	0.0546122	0.888371
OR51L1.Mis.0.01	-0.0961056	0.0500428	0.908368	0.823502	1.00198	0.0547987	0.888371
ANKS1B.Mis.0.01	0.113331	0.0590243	1.12	0.997646	1.25737	0.0548492	0.888371
MUS81.Mis.0.01	-0.0852355	0.0444021	0.918296	0.841757	1.00179	0.0549048	0.888371
MUC17.Mis.0.01	-0.0275876	0.0143748	0.972789	0.945764	1.00059	0.0549629	0.888371
COL19A1.Mis.0.01	0.0623804	0.0325045	1.06437	0.998672	1.13438	0.054968	0.888371
PPRC1.Mis.0.01	0.0449496	0.0234222	1.04598	0.999043	1.09511	0.0549718	0.888371
CCHCR1.Mis.0.01	-0.0812092	0.0423192	0.922001	0.848611	1.00174	0.0549883	0.888371
DNAH8.Mis.0.01	0.0339049	0.0176767	1.03449	0.999259	1.07096	0.0551036	0.888371
H2BC10.Mis.0.01	-0.402498	0.209852	0.668648	0.443167	1.00885	0.0551099	0.888371
KLHL35.Mis.0.01	-0.0750812	0.0391625	0.927668	0.859126	1.00168	0.0552166	0.888371
APH1B.Mis.0.01	-0.167449	0.0873453	0.84582	0.712735	1.00375	0.0552268	0.888371
CHEK2.Mis.0.01	0.105364	0.0549671	1.11111	0.997631	1.23751	0.0552548	0.888371
H2AC6.Mis.0.01	0.640935	0.33441	1.89825	0.985596	3.65603	0.0552866	0.888371
TMEM205.Mis.0.01	0.232188	0.121182	1.26136	0.994685	1.59952	0.0553618	0.888371
SH3GL3.Mis.0.01	0.0959049	0.0500634	1.10065	0.997783	1.21413	0.0554077	0.888371
NSMCE4A.Mis.0.01	-0.11275	0.0588569	0.893374	0.796037	1.00261	0.055409	0.888371
SLC39A1.Mis.0.01	0.196138	0.102413	1.21669	0.995419	1.48716	0.0554728	0.888371
SLC26A5.Mis.0.01	-0.0838289	0.0437893	0.919589	0.843955	1.002	0.0555725	0.888371
PRDM15.Mis.0.01	-0.0514014	0.0268506	0.949897	0.9012	1.00123	0.0555763	0.888371
OXCT1.Mis.0.01	0.0814129	0.0425348	1.08482	0.998047	1.17913	0.055616	0.888371
CRH.Mis.0.01	-0.220251	0.115094	0.802317	0.640289	1.00535	0.0556647	0.888371
FMN2.Mis.0.01	-0.0516108	0.026971	0.949698	0.900798	1.00125	0.0556763	0.888371
MRPS14.Mis.0.01	0.248207	0.129735	1.28173	0.993945	1.65283	0.0557237	0.888371
FEV.Mis.0.01	-0.332513	0.173814	0.717119	0.51008	1.0082	0.055743	0.888371
GHRHR.Mis.0.01	-0.0992647	0.0518958	0.905503	0.817928	1.00245	0.0557776	0.888371
OR4F4.Mis.0.01	-0.215418	0.112654	0.806204	0.646476	1.0054	0.0558483	0.888371
SSBP1.Mis.0.01	-0.358419	0.187439	0.69878	0.483938	1.009	0.0558522	0.888371
TOR3A.Mis.0.01	-0.0948484	0.0496108	0.909511	0.825236	1.00239	0.0558959	0.888371
FOXP4.Mis.0.01	0.0683662	0.0357613	1.07076	0.998276	1.1485	0.0559101	0.888371
SIL1.Mis.0.01	-0.0766693	0.0401054	0.926196	0.856179	1.00194	0.0559152	0.888371
PRRC2C.Mis.0.01	0.0420892	0.0220279	1.04299	0.998915	1.089	0.0560402	0.889584
RALGDS.Mis.0.01	0.0699364	0.0366178	1.07244	0.998167	1.15224	0.0561462	0.889905
RIC8B.Mis.0.01	-0.0855234	0.0447825	0.918032	0.840888	1.00225	0.0561655	0.889905
RSPH10B.Mis.0.01	0.108963	0.0570806	1.11512	0.997089	1.24713	0.0562704	0.889905
BYSL.Mis.0.01	-0.0842509	0.0441424	0.919201	0.843015	1.00227	0.0563119	0.889905
AP5B1.Mis.0.01	0.0653641	0.0342474	1.06755	0.998241	1.14167	0.0563158	0.889905
INMT.Mis.0.01	0.0585582	0.0306865	1.06031	0.998414	1.12604	0.056356	0.889905
CCL1.Mis.0.01	-0.416774	0.218444	0.65917	0.42959	1.01144	0.0564014	0.889905
HDHD3.Mis.0.01	-0.137129	0.0718923	0.871858	0.757268	1.00379	0.0564664	0.890162
ATG4D.Mis.0.01	0.082848	0.0434549	1.08638	0.997679	1.18296	0.0565822	0.890378
MSH6.Mis.0.01	-0.0495825	0.0260102	0.951627	0.904329	1.0014	0.0566148	0.890378
RIPK4.Mis.0.01	0.098638	0.0517544	1.10367	0.997203	1.2215	0.0566657	0.890378
PTS.Mis.0.01	-0.331758	0.174147	0.717661	0.510132	1.00962	0.0567741	0.890378
ALG8.Mis.0.01	-0.131935	0.0692638	0.876398	0.765143	1.00383	0.0568041	0.890378
TMEM160.Mis.0.01	-0.282628	0.148474	0.7538	0.563472	1.00842	0.0569679	0.890378
SUPT7L.Mis.0.01	-0.11678	0.0613539	0.889781	0.788965	1.00348	0.0569902	0.890378
CNPY2.Mis.0.01	0.272173	0.142995	1.31281	0.991935	1.73749	0.0569915	0.890378
RNF5.Mis.0.01	-0.357843	0.188064	0.699183	0.483624	1.01082	0.0570703	0.890378
STING1.Mis.0.01	-0.142183	0.0747254	0.867462	0.749278	1.00429	0.0570755	0.890378
SLC31A1.Mis.0.01	0.374065	0.196598	1.45363	0.988796	2.13699	0.0570821	0.890378
KIAA1549.Mis.0.01	0.0482792	0.0253785	1.04946	0.998538	1.10299	0.0571229	0.890378
MATN3.Mis.0.01	-0.104208	0.0547866	0.901038	0.809297	1.00318	0.0571623	0.890378
PFKP.Mis.0.01	-0.0638196	0.0335527	0.938174	0.878462	1.00195	0.0571623	0.890378
RGL2.Mis.0.01	-0.108002	0.0567959	0.897626	0.803063	1.00332	0.0572256	0.890603
IL27.Mis.0.01	0.163655	0.0860925	1.17781	0.994927	1.39431	0.0573126	0.891017
FIZ1.Mis.0.01	-0.0705829	0.0371401	0.93185	0.866427	1.00221	0.0573733	0.891017
SLC39A3.Mis.0.01	0.101534	0.0534317	1.10687	0.996813	1.22907	0.0573984	0.891017
AGAP1.Mis.0.01	-0.0883081	0.0464866	0.915479	0.835753	1.00281	0.0574791	0.891512
S100A10.Mis.0.01	0.133301	0.0702093	1.14259	0.9957	1.31116	0.0576143	0.891719
SPOPL.Mis.0.01	-0.0936682	0.0493477	0.910585	0.826637	1.00306	0.0576793	0.891719
ACKR1.Mis.0.01	-0.14403	0.0758861	0.865862	0.746196	1.00472	0.0576992	0.891719
CBARP.Mis.0.01	-0.0698177	0.0367889	0.932564	0.867687	1.00229	0.0577231	0.891719
PWP1.Mis.0.01	0.0625224	0.0329668	1.06452	0.99791	1.13557	0.0578909	0.891719
SPRR2A.Mis.0.01	-0.424813	0.224021	0.653892	0.421517	1.01437	0.0579202	0.891719
SIRT4.Mis.0.01	-0.0669064	0.0352886	0.935283	0.87278	1.00226	0.0579629	0.891719
PCDHB11.Mis.0.01	-0.0542894	0.0286362	0.947158	0.895461	1.00184	0.0579829	0.891719
OR5B12.Mis.0.01	-0.0961937	0.0507471	0.908288	0.822293	1.00328	0.058019	0.891719
CBR1.Mis.0.01	0.0967174	0.0510335	1.10155	0.996697	1.21743	0.0580684	0.891719
DPY30.Mis.0.01	0.588267	0.310406	1.80086	0.980072	3.30906	0.0580724	0.891719
TXNRD1.Mis.0.01	0.109368	0.0577382	1.11557	0.996208	1.24924	0.0581969	0.891719
SULT1C2.Mis.0.01	0.0714375	0.0377159	1.07405	0.997517	1.15646	0.0582117	0.891719
TIFAB.Mis.0.01	0.15643	0.0826002	1.16933	0.994549	1.37482	0.0582492	0.891719
TMEM259.Mis.0.01	-0.0846972	0.044727	0.91879	0.841674	1.00297	0.058272	0.891719
CAGE1.Mis.0.01	0.0595891	0.031468	1.0614	0.997914	1.12893	0.0582734	0.891719
TIMM17A.Mis.0.01	0.272108	0.143754	1.31273	0.990397	1.73997	0.0583741	0.891773
STMN1.Mis.0.01	-0.366408	0.193641	0.69322	0.474286	1.01321	0.0584629	0.891773
TLNRD1.Mis.0.01	-0.176128	0.0931727	0.838511	0.698551	1.00651	0.0587124	0.891773
CXCR4.Mis.0.01	-0.225353	0.11924	0.798234	0.631875	1.00839	0.0587719	0.891773
PEX5.Mis.0.01	-0.073919	0.039113	0.928747	0.860208	1.00275	0.0587733	0.891773
STAT2.Mis.0.01	0.0756213	0.0400227	1.07855	0.997181	1.16657	0.0588302	0.891773
ZNF77.Mis.0.01	0.0722431	0.0382468	1.07492	0.997283	1.15859	0.0589101	0.891773
FMNL1.Mis.0.01	-0.0741825	0.0392807	0.928502	0.859699	1.00281	0.0589563	0.891773
IL16.Mis.0.01	-0.0687195	0.0363945	0.933589	0.869312	1.00262	0.0590011	0.891773
FSCN1.Mis.0.01	0.0841706	0.0445974	1.08781	0.996765	1.18718	0.059114	0.891773
SKIDA1.Mis.0.01	0.0649126	0.034413	1.06707	0.997466	1.14152	0.059257	0.891773
VWA2.Mis.0.01	0.0496472	0.0263206	1.0509	0.998061	1.10654	0.0592611	0.891773
ICA1.Mis.0.01	0.124811	0.0661857	1.13293	0.995099	1.28986	0.0593267	0.891773
FRMD5.Mis.0.01	0.0669901	0.0355303	1.06928	0.997354	1.1464	0.0593718	0.891773
RUVBL1.Mis.0.01	-0.268532	0.142482	0.764501	0.578222	1.01079	0.0594744	0.891773
POC1B.Mis.0.01	0.15008	0.0796377	1.16193	0.994008	1.35821	0.0594922	0.891773
GOLGA7.Mis.0.01	0.335456	0.178007	1.39858	0.986652	1.98248	0.0594963	0.891773
FABP5.Mis.0.01	-0.169287	0.0898378	0.844267	0.707959	1.00682	0.0595169	0.891773
POLR2C.Mis.0.01	0.31239	0.16578	1.36669	0.987539	1.8914	0.0595169	0.891773
C10orf120.Mis.0.01	0.129857	0.0689188	1.13867	0.99479	1.30335	0.0595388	0.891773
PNMA8A.Mis.0.01	-0.150461	0.0798692	0.860311	0.735647	1.0061	0.0595868	0.891773
THAP12.Mis.0.01	-0.0797566	0.0423423	0.923341	0.849806	1.00324	0.059617	0.891773
C9orf24.Mis.0.01	0.16623	0.088252	1.18084	0.993279	1.40383	0.0596211	0.891773
FSD1L.Mis.0.01	0.0591367	0.0313993	1.06092	0.997597	1.12826	0.0596499	0.891773
AQP12B.Mis.0.01	-0.0719213	0.0381939	0.930604	0.863483	1.00294	0.0596925	0.891773
TEP1.Mis.0.01	-0.0375005	0.0199174	0.963194	0.926317	1.00154	0.0597269	0.891773
SLC24A4.Mis.0.01	-0.0918805	0.0488037	0.912214	0.828999	1.00378	0.0597475	0.891773
CRK.Mis.0.01	-0.243144	0.12915	0.784159	0.608792	1.01004	0.0597489	0.891773
KRT84.Mis.0.01	-0.0507451	0.0269629	0.950521	0.901593	1.0021	0.0598315	0.891773
BBS1.Mis.0.01	0.0792168	0.0421044	1.08244	0.996698	1.17556	0.0599129	0.891773
HM13.Mis.0.01	0.200785	0.106723	1.22236	0.991643	1.50676	0.0599225	0.891773
KLHDC4.Mis.0.01	0.0629812	0.0334768	1.06501	0.99737	1.13723	0.0599253	0.891773
MZB1.Mis.0.01	0.173082	0.0920145	1.18896	0.99276	1.42394	0.0599681	0.891773
SPATA22.Mis.0.01	0.193184	0.102702	1.21311	0.991921	1.48361	0.0599708	0.891773
TRIM56.Mis.0.01	0.0659859	0.0350935	1.06821	0.997207	1.14427	0.0600689	0.891773
PMPCB.Mis.0.01	0.0800618	0.0425807	1.08335	0.996609	1.17765	0.0600759	0.891773
WDR60.Mis.0.01	-0.0694283	0.0369263	0.932927	0.867791	1.00295	0.0600828	0.891773
NPAS3.Mis.0.01	0.102108	0.0543505	1.1075	0.995591	1.232	0.0602865	0.892782
EFNB3.Mis.0.01	0.261797	0.139362	1.29926	0.988712	1.70736	0.0603073	0.892782
GNGT2.Mis.0.01	-0.598621	0.31867	0.549569	0.294283	1.02631	0.0603129	0.892782
KCNAB3.Mis.0.01	-0.122963	0.0654664	0.884296	0.777807	1.00537	0.0603462	0.892782
IP6K2.Mis.0.01	0.113179	0.0602983	1.11983	0.995007	1.26032	0.0605188	0.892813
ZNHIT2.Mis.0.01	0.0875456	0.0466436	1.09149	0.996132	1.19598	0.0605313	0.892813
HLA-DQB2.Mis.0.01	0.0664167	0.0353988	1.06867	0.997039	1.14545	0.060622	0.892813
PIGB.Mis.0.01	-0.152474	0.0812656	0.858581	0.732161	1.00683	0.060622	0.892813
RBM42.Mis.0.01	0.108338	0.0577508	1.11442	0.995158	1.24798	0.0606611	0.892813
H2BC8.Mis.0.01	0.363731	0.193902	1.43869	0.983815	2.10387	0.060675	0.892813
SCARB2.Mis.0.01	-0.106676	0.056871	0.898817	0.80401	1.0048	0.0606904	0.892813
CELF5.Mis.0.01	0.202029	0.107732	1.22388	0.990916	1.51162	0.0607519	0.892822
EYS.Mis.0.01	-0.039918	0.0212971	0.960868	0.921585	1.00183	0.0608836	0.892822
CEP55.Mis.0.01	0.0634956	0.0338781	1.06555	0.997099	1.13871	0.0608976	0.892822
FCER1G.Mis.0.01	0.175234	0.0935204	1.19153	0.991966	1.43123	0.0609635	0.892822
CNTNAP5.Mis.0.01	-0.0628942	0.0335729	0.939043	0.87924	1.00291	0.0610183	0.892822
RNASE8.Mis.0.01	-0.280313	0.149651	0.755547	0.563477	1.01309	0.0610534	0.892822
CAPN1.Mis.0.01	0.0669142	0.0357277	1.0692	0.996893	1.14676	0.0610829	0.892822
WSB2.Mis.0.01	-0.110274	0.0588801	0.895589	0.797974	1.00514	0.06109	0.892822
RAB43.Mis.0.01	-0.308069	0.164518	0.734865	0.532313	1.01449	0.0611308	0.892822
UBAP1.Mis.0.01	0.124129	0.0663357	1.13216	0.994128	1.28936	0.0613126	0.894763
CKMT1B.Mis.0.01	-0.0860815	0.0460318	0.917519	0.838363	1.00415	0.061478	0.896022
KIF1B.Mis.0.01	0.0551228	0.0294818	1.05667	0.997342	1.11953	0.0615219	0.896022
MLKL.Mis.0.01	0.0765808	0.0409621	1.07959	0.996302	1.16984	0.061546	0.896022
PUS1.Mis.0.01	-0.0854424	0.0457181	0.918106	0.839415	1.00417	0.0616368	0.896327
CHRM4.Mis.0.01	-0.155737	0.0833458	0.855784	0.726807	1.00765	0.0616836	0.896327
MGA.Mis.0.01	-0.0454938	0.0243543	0.955526	0.910986	1.00224	0.0617618	0.896327
FLT3LG.Mis.0.01	0.138018	0.0738857	1.148	0.993225	1.32688	0.0617632	0.896327
REV3L.Mis.0.01	0.0555838	0.0297668	1.05716	0.997245	1.12067	0.0618586	0.896766
VAMP4.Mis.0.01	0.337112	0.180563	1.4009	0.983349	1.99574	0.0618999	0.896766
GPR179.Mis.0.01	-0.039272	0.0210389	0.961489	0.922647	1.00197	0.0619527	0.896766
AIPL1.Mis.0.01	0.0551158	0.0295311	1.05666	0.997239	1.11963	0.0619898	0.896766
IL4.Mis.0.01	-0.254199	0.136331	0.775537	0.593684	1.01309	0.0622415	0.899695
STEAP4.Mis.0.01	-0.0988038	0.0530304	0.90592	0.816488	1.00515	0.062441	0.901458
DCUN1D4.Mis.0.01	0.118629	0.0636772	1.12595	0.993841	1.27563	0.0624669	0.901458
OTOS.Mis.0.01	0.106994	0.0574416	1.11293	0.994424	1.24555	0.0625115	0.901458
TUBGCP3.Mis.0.01	-0.0695895	0.0373739	0.932777	0.866891	1.00367	0.0626051	0.902097
AIM2.Mis.0.01	0.0955455	0.0513876	1.10026	0.994839	1.21685	0.0629825	0.906143
NMD3.Mis.0.01	-0.141602	0.076164	0.867967	0.747603	1.00771	0.0630028	0.906143
TRNAU1AP.Mis.0.01	-0.119362	0.0642096	0.887486	0.782538	1.00651	0.0630347	0.906143
C12orf73.Mis.0.01	0.407257	0.21913	1.50269	0.978008	2.30886	0.0630943	0.906286
GTF2E1.Mis.0.01	-0.0818476	0.0440525	0.921412	0.845193	1.00451	0.0631757	0.90649
MRPS34.Mis.0.01	-0.0955248	0.0514204	0.908896	0.821758	1.00527	0.0632077	0.90649
IGIP.Mis.0.01	0.462025	0.248801	1.58728	0.974701	2.58487	0.0633097	0.90724
ENTPD7.Mis.0.01	-0.126383	0.0680705	0.881277	0.771205	1.00706	0.0633622	0.90728
C1orf50.Mis.0.01	0.161331	0.0869106	1.17507	0.991027	1.3933	0.0634118	0.90728
SVEP1.Mis.0.01	-0.0332095	0.0178944	0.967336	0.933997	1.00187	0.0634746	0.907468
SLC25A24.Mis.0.01	-0.141123	0.0760983	0.868382	0.748057	1.00806	0.0636693	0.909478
TBPL2.Mis.0.01	-0.131008	0.0706561	0.877211	0.763766	1.00751	0.0637148	0.909478
RBPJL.Mis.0.01	0.0841008	0.0453805	1.08774	0.995167	1.18892	0.0638484	0.909552
NR4A2.Mis.0.01	0.179073	0.0966337	1.19611	0.989724	1.44553	0.063866	0.909552
PEF1.Mis.0.01	-0.11736	0.0633378	0.889265	0.785447	1.00681	0.063894	0.909552
HMCN1.Mis.0.01	0.0305703	0.0165016	1.03104	0.998229	1.06493	0.063944	0.909552
CNOT11.Mis.0.01	0.105541	0.0569834	1.11131	0.993872	1.24263	0.0640059	0.909552
STAT6.Mis.0.01	-0.101055	0.0545746	0.903883	0.81219	1.00593	0.0640708	0.909552
KLK8.Mis.0.01	-0.276914	0.149555	0.75812	0.565502	1.01635	0.0640855	0.909552
RIPOR3.Mis.0.01	-0.0465694	0.0251573	0.954498	0.908575	1.00274	0.064152	0.909552
CDV3.Mis.0.01	0.222508	0.120243	1.24921	0.986918	1.5812	0.0642421	0.909552
CD320.Mis.0.01	-0.100396	0.0542611	0.904479	0.813225	1.00597	0.0642777	0.909552
ZNF473.Mis.0.01	-0.069947	0.037813	0.932443	0.865835	1.00418	0.0643398	0.909552
SOAT2.Mis.0.01	0.0863923	0.0467118	1.09023	0.99485	1.19476	0.0643888	0.909552
DBI.Mis.0.01	0.130907	0.0707838	1.13986	0.992201	1.3095	0.0644006	0.909552
PRSS23.Mis.0.01	0.0590637	0.0319417	1.06084	0.996464	1.12938	0.0644421	0.909552
FLVCR2.Mis.0.01	0.142321	0.0769792	1.15295	0.991478	1.34071	0.0644837	0.909552
DDI2.Mis.0.01	-0.181415	0.0981363	0.834089	0.688141	1.01099	0.0645164	0.909552
PPP2R2A.Mis.0.01	0.265536	0.143767	1.30413	0.983884	1.72861	0.0647485	0.911933
AANAT.Mis.0.01	0.0954067	0.0516635	1.10011	0.994163	1.21734	0.0647918	0.911933
ABHD17C.Mis.0.01	-0.259374	0.140476	0.771534	0.585841	1.01609	0.0648351	0.911933
SPRYD3.Mis.0.01	-0.255365	0.138397	0.774634	0.590596	1.01602	0.0650145	0.913653
SIGLEC1.Mis.0.01	0.0448654	0.024322	1.04589	0.997198	1.09695	0.0650894	0.913653
RAP1GAP.Mis.0.01	-0.0852153	0.0461992	0.918315	0.838814	1.00535	0.0651073	0.913653
DDX24.Mis.0.01	-0.0721332	0.0391247	0.930407	0.861726	1.00456	0.0652304	0.914523
TRIM49C.Mis.0.01	-0.0733132	0.039775	0.92931	0.859614	1.00466	0.0652995	0.914523
C10orf113.Mis.0.01	0.106351	0.0577554	1.11221	0.993174	1.24552	0.0655632	0.914523
IL18R1.Mis.0.01	0.0884341	0.048027	1.09246	0.994317	1.20029	0.0655722	0.914523
RTN4RL1.Mis.0.01	0.087328	0.0474321	1.09125	0.994377	1.19757	0.0656055	0.914523
ZNF627.Mis.0.01	0.1333	0.072423	1.14259	0.991388	1.31686	0.0656841	0.914523
PHF13.Mis.0.01	0.192164	0.104429	1.21187	0.987561	1.48713	0.0657491	0.914523
HOXA10.Mis.0.01	-0.086339	0.0469259	0.917283	0.83668	1.00565	0.0657824	0.914523
GM2A.Mis.0.01	0.20893	0.113593	1.23236	0.986381	1.53968	0.0658719	0.914523
SYCE2.Mis.0.01	-0.0783939	0.0426289	0.9246	0.850487	1.00517	0.0659174	0.914523
PDE6A.Mis.0.01	-0.0503719	0.0273982	0.950876	0.90116	1.00333	0.0659872	0.914523
BRF2.Mis.0.01	-0.0829695	0.045131	0.920379	0.842462	1.0055	0.0660009	0.914523
GSDMA.Mis.0.01	0.133368	0.072545	1.14267	0.991219	1.31726	0.0660009	0.914523
MED21.Mis.0.01	-0.274687	0.149426	0.75981	0.566906	1.01835	0.0660207	0.914523
CCDC144A.Mis.0.01	0.0855865	0.0465682	1.08936	0.994329	1.19346	0.0660815	0.914523
EGFR.Mis.0.01	-0.0993954	0.0540863	0.905385	0.814318	1.00664	0.0661043	0.914523
TARBP1.Mis.0.01	-0.0517005	0.0281384	0.949613	0.898659	1.00346	0.0661561	0.914523
PREX2.Mis.0.01	0.047395	0.0257957	1.04854	0.99684	1.10291	0.0661622	0.914523
AC118281.1.Mis.0.01	0.0470897	0.0256297	1.04822	0.99686	1.10222	0.0661637	0.914523
SELP.Mis.0.01	-0.0900053	0.0489901	0.913926	0.830252	1.00603	0.0661774	0.914523
HERC5.Mis.0.01	-0.0752361	0.0409616	0.927524	0.855969	1.00506	0.0662476	0.914523
BTN1A1.Mis.0.01	-0.108872	0.0592873	0.896845	0.798456	1.00736	0.0663071	0.914523
ZNF706.Mis.0.01	0.739139	0.40255	2.09413	0.951364	4.60958	0.0663361	0.914523
NUMB.Mis.0.01	0.0956109	0.052083	1.10033	0.993549	1.21859	0.0663957	0.914523
NR2F2.Mis.0.01	0.281955	0.153671	1.32572	0.980944	1.79167	0.0665365	0.914523
UGT8.Mis.0.01	0.175629	0.0957595	1.192	0.988013	1.43809	0.0666438	0.914523
ADAMTS6.Mis.0.01	-0.068159	0.0371655	0.934112	0.868486	1.0047	0.0666638	0.914523
TMEM132A.Mis.0.01	0.0522336	0.0284828	1.05362	0.996414	1.11411	0.066673	0.914523
CACNA2D3.Mis.0.01	0.0587085	0.0320171	1.06047	0.995963	1.12915	0.0667052	0.914523
DEFB125.Mis.0.01	0.110608	0.060331	1.11696	0.992388	1.25716	0.0667513	0.914523
CISH.Mis.0.01	0.10451	0.0570104	1.11017	0.992796	1.24141	0.0667759	0.914523
ASTL.Mis.0.01	0.0821611	0.0448419	1.08563	0.994287	1.18537	0.066916	0.914523
ADRA1B.Mis.0.01	0.137348	0.0749638	1.14723	0.990465	1.3288	0.0669222	0.914523
SLC25A17.Mis.0.01	-0.136793	0.0746664	0.872151	0.753415	1.0096	0.0669437	0.914523
ZNF831.Mis.0.01	0.0594242	0.0324467	1.06123	0.995837	1.13091	0.0670348	0.914523
PCDHA11.Mis.0.01	-0.0575621	0.031458	0.944063	0.887613	1.0041	0.0672791	0.914523
PYGB.Mis.0.01	0.0673852	0.036847	1.06971	0.995177	1.14982	0.0674326	0.914523
NUP133.Mis.0.01	-0.0545181	0.0298165	0.946941	0.893188	1.00393	0.0674808	0.914523
SEPTIN3.Mis.0.01	-0.241249	0.13197	0.785646	0.606585	1.01756	0.0675398	0.914523
LCMT1.Mis.0.01	0.14893	0.0814715	1.16059	0.989303	1.36154	0.0675492	0.914523
RBM17.Mis.0.01	-0.225268	0.12325	0.798302	0.626982	1.01644	0.0675896	0.914523
KLHL18.Mis.0.01	-0.154598	0.0845857	0.85676	0.725869	1.01125	0.0675927	0.914523
C16orf70.Mis.0.01	0.0813583	0.0445189	1.08476	0.994119	1.18366	0.0676239	0.914523
BPIFA1.Mis.0.01	0.212271	0.116155	1.23648	0.984725	1.55261	0.067627	0.914523
TCF7L2.Mis.0.01	-0.0741009	0.040556	0.928578	0.857623	1.0054	0.0676815	0.914523
WBP2.Mis.0.01	0.207945	0.11387	1.23115	0.984875	1.539	0.067825	0.914523
ADARB1.Mis.0.01	-0.0758974	0.0415614	0.926911	0.854398	1.00558	0.0678282	0.914523
RHAG.Mis.0.01	-0.145572	0.079728	0.864528	0.739457	1.01075	0.0678719	0.914523
ASB1.Mis.0.01	-0.188158	0.103069	0.828484	0.67694	1.01395	0.0679172	0.914523
HMGB4.Mis.0.01	0.0690935	0.0378561	1.07154	0.994909	1.15407	0.0679767	0.914523
RCHY1.Mis.0.01	-0.285317	0.15636	0.751776	0.55334	1.02137	0.0680393	0.914523
KRTAP11-1.Mis.0.01	0.236752	0.129745	1.26713	0.982605	1.63403	0.0680393	0.914523
ABHD14A.Mis.0.01	-0.0700137	0.038384	0.932381	0.864809	1.00523	0.0681459	0.914523
SPTAN1.Mis.0.01	-0.0656301	0.0359837	0.936477	0.872705	1.00491	0.0681695	0.914523
PTPN22.Mis.0.01	0.0748659	0.0410607	1.07774	0.994403	1.16806	0.068259	0.914523
PLCZ1.Mis.0.01	-0.115516	0.0633588	0.890906	0.786864	1.0087	0.0682732	0.914523
YARS1.Mis.0.01	0.163373	0.0896374	1.17748	0.987759	1.40363	0.0683644	0.914523
TPT1.Mis.0.01	0.212172	0.116418	1.23636	0.98412	1.55325	0.0683786	0.914523
AL157392.5.Mis.0.01	-0.0818842	0.044931	0.921379	0.843708	1.0062	0.068388	0.914523
TP53I3.Mis.0.01	-0.206205	0.113151	0.813666	0.651824	1.01569	0.0683975	0.914523
ENPP6.Mis.0.01	-0.0752423	0.0412921	0.927519	0.85541	1.00571	0.0684242	0.914523
LRFN1.Mis.0.01	0.13213	0.0725129	1.14126	0.990055	1.31555	0.0684305	0.914523
FOSB.Mis.0.01	-0.155359	0.0852671	0.856108	0.724349	1.01183	0.068451	0.914523
SYPL2.Mis.0.01	-0.0890438	0.04888	0.914806	0.83123	1.00678	0.0685031	0.914523
FAM149A.Mis.0.01	-0.0512987	0.028165	0.949995	0.898973	1.00391	0.068552	0.914523
KRTAP5-10.Mis.0.01	0.104841	0.0575637	1.11053	0.992048	1.24317	0.0685599	0.914523
GABPA.Mis.0.01	-0.196779	0.108076	0.821372	0.664575	1.01516	0.0686452	0.914523
MAP3K21.Mis.0.01	-0.0535612	0.0294213	0.947848	0.894736	1.00411	0.0686847	0.914523
TMEM43.Mis.0.01	-0.115159	0.0632641	0.891224	0.787292	1.00888	0.0687148	0.914523
H2AC17.Mis.0.01	-0.291356	0.160073	0.74725	0.54602	1.02264	0.0687369	0.914523
CCDC74B.Mis.0.01	-0.0472168	0.0259415	0.953881	0.906593	1.00364	0.0687401	0.914523
CD79B.Mis.0.01	0.241716	0.132884	1.27343	0.981438	1.6523	0.0689096	0.914523
OR10AG1.Mis.0.01	0.0854375	0.0469698	1.08919	0.993399	1.19423	0.0689128	0.914523
OR7G2.Mis.0.01	-0.179807	0.0988626	0.835431	0.688268	1.01406	0.0689477	0.914523
KIFC3.Mis.0.01	0.0649756	0.035729	1.06713	0.99496	1.14454	0.0689763	0.914523
SIRT1.Mis.0.01	0.0575987	0.0316727	1.05929	0.99553	1.12713	0.0689779	0.914523
AQP7.Mis.0.01	-0.106685	0.0586755	0.898809	0.801165	1.00835	0.0690319	0.914523
VPS33A.Mis.0.01	-0.123446	0.0679405	0.883869	0.77367	1.00976	0.0692213	0.914523
TFB2M.Mis.0.01	-0.0796396	0.0438593	0.923449	0.847382	1.00634	0.0694017	0.914523
ISCA1.Mis.0.01	0.310103	0.170844	1.36357	0.975553	1.90591	0.069504	0.914523
TMEM121B.Mis.0.01	-0.0651059	0.0358689	0.936968	0.873359	1.00521	0.0695072	0.914523
NGDN.Mis.0.01	-0.0935904	0.051563	0.910656	0.82312	1.0075	0.0695136	0.914523
MCEMP1.Mis.0.01	0.277614	0.153	1.31998	0.97798	1.78157	0.0696049	0.914523
SRM.Mis.0.01	0.117674	0.0648573	1.12488	0.990598	1.27736	0.0696226	0.914523
SYNJ2.Mis.0.01	-0.0415851	0.0229201	0.959268	0.917128	1.00334	0.0696242	0.914523
SDHAF3.Mis.0.01	0.225507	0.124318	1.25296	0.982008	1.59867	0.0696835	0.914523
CLDN7.Mis.0.01	-0.127827	0.0704849	0.880006	0.766456	1.01038	0.0697493	0.914523
SLC5A6.Mis.0.01	0.099588	0.0549163	1.10472	0.991984	1.23026	0.0697622	0.914523
EMSY.Mis.0.01	-0.0982386	0.0541732	0.906433	0.815122	1.00797	0.069767	0.914523
UBE2D2.Mis.0.01	1.27611	0.703787	3.58268	0.901845	14.2326	0.0697991	0.914523
ZNF445.Mis.0.01	-0.105878	0.0583994	0.899534	0.802245	1.00862	0.0698329	0.914523
CDK8.Mis.0.01	-0.357616	0.197337	0.699342	0.475021	1.02959	0.0699536	0.914523
ADPRHL2.Mis.0.01	0.112027	0.0618186	1.11854	0.990904	1.26262	0.0699568	0.914523
USP4.Mis.0.01	0.0596003	0.0328919	1.06141	0.995144	1.13209	0.0699858	0.914523
KDELR2.Mis.0.01	0.219341	0.12105	1.24526	0.982243	1.5787	0.069989	0.914523
KIF15.Mis.0.01	-0.0455339	0.0251321	0.955487	0.909561	1.00373	0.0700197	0.914523
GUCY2C.Mis.0.01	-0.0724805	0.040018	0.930084	0.85992	1.00597	0.07011	0.914523
PADI1.Mis.0.01	0.0538873	0.0297707	1.05537	0.995547	1.11878	0.0702846	0.914523
OTX2.Mis.0.01	-0.167396	0.0924986	0.845865	0.70561	1.014	0.0703396	0.914523
DHTKD1.Mis.0.01	0.046594	0.0257544	1.0477	0.996123	1.10194	0.0704255	0.914523
PPP1R11.Mis.0.01	-0.386599	0.213723	0.679363	0.446866	1.03283	0.0704693	0.914523
MAML2.Mis.0.01	-0.065551	0.0362446	0.936551	0.872327	1.0055	0.070518	0.914523
GNB4.Mis.0.01	-0.14932	0.0825688	0.861293	0.7326	1.01259	0.0705407	0.914523
LILRA5.Mis.0.01	0.13286	0.0734718	1.14209	0.988917	1.31899	0.070557	0.914523
MBOAT7.Mis.0.01	0.0996205	0.0550916	1.10475	0.991676	1.23072	0.0705651	0.914523
RXYLT1.Mis.0.01	0.0987241	0.0545976	1.10376	0.991747	1.22843	0.0705732	0.914523
LATS2.Mis.0.01	0.0680163	0.0376244	1.07038	0.994289	1.1523	0.0706415	0.914523
PHGR1.Mis.0.01	-0.13941	0.0771557	0.869871	0.747788	1.01189	0.0707832	0.914523
DHX33.Mis.0.01	-0.0778549	0.0430981	0.925099	0.850163	1.00664	0.0708468	0.914523
FAM221A.Mis.0.01	-0.168628	0.0933841	0.844823	0.703519	1.01451	0.0709578	0.914523
OVOL1.Mis.0.01	0.203275	0.112601	1.22541	0.982728	1.52802	0.0710346	0.914523
C18orf63.Mis.0.01	-0.098686	0.054666	0.906027	0.81397	1.0085	0.0710346	0.914523
FCGR2B.Mis.0.01	0.0857283	0.0475094	1.08951	0.992637	1.19584	0.0711607	0.914523
CLEC4F.Mis.0.01	0.0887914	0.0492392	1.09285	0.992312	1.20358	0.0713461	0.914523
HIF1AN.Mis.0.01	0.293042	0.162521	1.3405	0.974823	1.84335	0.0713724	0.914523
SLC22A25.Mis.0.01	-0.0598307	0.0331945	0.941924	0.882592	1.00524	0.0714776	0.914523
TMPRSS4.Mis.0.01	-0.074919	0.0415761	0.927819	0.85521	1.00659	0.0715501	0.914523
TMEM255B.Mis.0.01	0.0556959	0.0309086	1.05728	0.995127	1.12331	0.0715517	0.914523
DELE1.Mis.0.01	0.123816	0.0687226	1.13181	0.989179	1.295	0.0715962	0.914523
ANKRD11.Mis.0.01	0.0388839	0.0215831	1.03965	0.996587	1.08457	0.0716094	0.914523
CIDEB.Mis.0.01	0.181413	0.100708	1.19891	0.984152	1.46053	0.071644	0.914523
PLAU.Mis.0.01	-0.052959	0.0294071	0.948419	0.8953	1.00469	0.07172	0.914523
DIPK1C.Mis.0.01	-0.0673551	0.0374075	0.934863	0.868773	1.00598	0.0717695	0.914523
HFM1.Mis.0.01	0.0957823	0.0532268	1.10052	0.991494	1.22153	0.0719383	0.914523
EIF2A.Mis.0.01	0.0894354	0.0497136	1.09356	0.992029	1.20548	0.0720162	0.914523
MTHFR.Mis.0.01	-0.0840032	0.046699	0.919428	0.83901	1.00756	0.0720477	0.914523
GPM6A.Mis.0.01	0.346347	0.192603	1.41389	0.969325	2.06236	0.072139	0.914523
AKR1C3.Mis.0.01	0.0898676	0.0499761	1.09403	0.991947	1.20662	0.072144	0.914523
ZNRF4.Mis.0.01	0.0896804	0.0498819	1.09382	0.991944	1.20617	0.0722005	0.914523
ARHGEF3.Mis.0.01	0.0817963	0.045498	1.08523	0.992647	1.18646	0.0722088	0.914523
CCDC25.Mis.0.01	0.146453	0.081483	1.15772	0.986834	1.3582	0.0722803	0.914523
SSR2.Mis.0.01	-0.320354	0.178251	0.725892	0.511849	1.02944	0.0723019	0.914523
NECTIN2.Mis.0.01	-0.0514846	0.0286476	0.949818	0.897956	1.00468	0.0723086	0.914523
LRP3.Mis.0.01	0.0600441	0.0334191	1.06188	0.994558	1.13377	0.0723836	0.914523
CNTN5.Mis.0.01	0.0541364	0.0301521	1.05563	0.995051	1.11989	0.0725838	0.914523
YIPF3.Mis.0.01	0.180078	0.100299	1.19731	0.983627	1.45741	0.0725889	0.914523
PTH2.Mis.0.01	-0.10147	0.0565175	0.903508	0.808767	1.00935	0.0725939	0.914523
TMED8.Mis.0.01	0.135278	0.075358	1.14486	0.987653	1.32708	0.0726307	0.914523
METTL1.Mis.0.01	0.153917	0.0857603	1.16639	0.985927	1.37989	0.0726959	0.914523
SSR3.Mis.0.01	-0.349014	0.194467	0.705383	0.481827	1.03266	0.0726993	0.914523
BLOC1S3.Mis.0.01	-0.105562	0.0588333	0.899819	0.801817	1.0098	0.072773	0.914523
CUL2.Mis.0.01	0.0920183	0.0512895	1.09638	0.991527	1.21233	0.0727981	0.914523
DKKL1.Mis.0.01	-0.133968	0.0746861	0.874618	0.755517	1.01249	0.0728534	0.914523
PDE5A.Mis.0.01	0.0847401	0.047245	1.08843	0.992171	1.19404	0.0728719	0.914523
SLC6A13.Mis.0.01	-0.0721578	0.0402437	0.930384	0.859817	1.00674	0.0729693	0.914523
SFXN3.Mis.0.01	-0.0993517	0.0554163	0.905424	0.812233	1.00931	0.0730012	0.914523
FBXO24.Mis.0.01	0.0675301	0.0376923	1.06986	0.993673	1.15189	0.0731948	0.914523
FAM168A.Mis.0.01	-0.212059	0.118412	0.808917	0.641371	1.02023	0.0733179	0.914523
RNF34.Mis.0.01	-0.117466	0.0655936	0.889171	0.781899	1.01116	0.073323	0.914523
H2BC4.Mis.0.01	0.335551	0.187468	1.39871	0.968617	2.01978	0.07347	0.914523
PLXNA4.Mis.0.01	-0.0348818	0.0194916	0.96572	0.929522	1.00333	0.0735225	0.914523
OR6X1.Mis.0.01	0.134858	0.0753728	1.14437	0.98721	1.32656	0.07358	0.914523
NKG7.Mis.0.01	-0.155403	0.0868942	0.85607	0.72201	1.01502	0.0737089	0.914523
PRR30.Mis.0.01	-0.0842258	0.0470995	0.919224	0.838165	1.00812	0.0737344	0.914523
OR10K2.Mis.0.01	0.187267	0.104763	1.20595	0.982094	1.48083	0.0738533	0.914523
DARS2.Mis.0.01	0.0906257	0.0507019	1.09486	0.991288	1.20925	0.0738686	0.914523
HOXB9.Mis.0.01	-0.119663	0.0669514	0.887219	0.77811	1.01163	0.0738856	0.914523
SMPD2.Mis.0.01	-0.0852721	0.0477134	0.918262	0.836281	1.00828	0.0739095	0.914523
ADGRG7.Mis.0.01	-0.0598535	0.0334957	0.941903	0.882051	1.00581	0.0739537	0.914523
PPP3CB.Mis.0.01	0.278075	0.155619	1.32059	0.973421	1.79156	0.0739554	0.914523
SIGMAR1.Mis.0.01	-0.147507	0.0825653	0.862856	0.733935	1.01442	0.0740099	0.914523
PPIP5K1.Mis.0.01	-0.12783	0.0715585	0.880003	0.764843	1.0125	0.0740406	0.914523
SNX24.Mis.0.01	-0.302976	0.169614	0.738617	0.529713	1.02991	0.074056	0.914523
ETV7.Mis.0.01	-0.0431598	0.0241653	0.957758	0.913453	1.00421	0.0740952	0.914523
CEACAM6.Mis.0.01	-0.081443	0.0456096	0.921785	0.842958	1.00798	0.0741549	0.914523
DOK5.Mis.0.01	0.151068	0.0846213	1.16308	0.985319	1.3729	0.074225	0.914523
TEX46.Mis.0.01	0.112561	0.0630529	1.11914	0.989038	1.26636	0.0742318	0.914523
TFDP1.Mis.0.01	-0.161104	0.0902505	0.851204	0.713199	1.01591	0.0742489	0.914523
KCNJ2.Mis.0.01	0.224174	0.125613	1.25129	0.978213	1.6006	0.074319	0.914523
AHSA1.Mis.0.01	-0.0795833	0.0445991	0.923501	0.846202	1.00786	0.0743567	0.914523
DCLK3.Mis.0.01	-0.0982297	0.0550508	0.906441	0.813728	1.00972	0.074367	0.914523
C6.Mis.0.01	0.0468554	0.0262789	1.04797	0.99536	1.10336	0.0745847	0.914523
RPS6KA1.Mis.0.01	-0.0973303	0.0546026	0.907256	0.815176	1.00974	0.0746638	0.914523
SLC26A1.Mis.0.01	-0.0527186	0.0295761	0.948647	0.895218	1.00526	0.0746724	0.914523
WDR5B.Mis.0.01	-0.0953707	0.0535114	0.909036	0.818524	1.00956	0.0747085	0.914523
PRDM4.Mis.0.01	-0.101236	0.0568048	0.90372	0.808501	1.01015	0.0747205	0.914523
ZNF707.Mis.0.01	-0.115137	0.0646181	0.891244	0.785222	1.01158	0.0747791	0.914523
OR51T1.Mis.0.01	0.107171	0.0601621	1.11312	0.989311	1.25243	0.0748531	0.914523
EIF6.Mis.0.01	0.144176	0.0809464	1.15509	0.985625	1.35369	0.0748911	0.914523
NAALADL1.Mis.0.01	-0.0624714	0.0350763	0.93944	0.877024	1.0063	0.07491	0.914523
VGF.Mis.0.01	-0.100657	0.0565188	0.904243	0.809423	1.01017	0.0749221	0.914523
KLF11.Mis.0.01	0.0923576	0.0518687	1.09676	0.990738	1.21412	0.0749773	0.914523
OR5W2.Mis.0.01	0.186447	0.104759	1.20496	0.981296	1.4796	0.0751138	0.914523
AC008758.5.Mis.0.01	0.138033	0.0775774	1.14801	0.986079	1.33654	0.0751917	0.914523
FCRL4.Mis.0.01	0.0892345	0.0501788	1.09334	0.990925	1.20633	0.0753494	0.914523
MDC1.Mis.0.01	0.034744	0.0195511	1.03535	0.99643	1.0758	0.0755544	0.914523
SP2.Mis.0.01	-0.0824622	0.0464124	0.920846	0.840776	1.00854	0.0756136	0.914523
MEF2A.Mis.0.01	0.0707223	0.039806	1.07328	0.992729	1.16037	0.0756223	0.914523
MYNN.Mis.0.01	-0.150671	0.0848093	0.860131	0.728406	1.01568	0.075638	0.914523
NQO2.Mis.0.01	-0.220528	0.124168	0.802095	0.628828	1.0231	0.0757251	0.914523
ZNF568.Mis.0.01	0.0683451	0.0384827	1.07073	0.992944	1.15462	0.0757338	0.914523
CCL25.Mis.0.01	-0.27016	0.152163	0.763257	0.566431	1.02848	0.0758211	0.914523
ETFA.Mis.0.01	0.151945	0.0856103	1.1641	0.984274	1.37677	0.0759242	0.914523
C10orf62.Mis.0.01	-0.16409	0.0924539	0.848666	0.708008	1.01727	0.0759259	0.914523
SPOCK1.Mis.0.01	-0.121008	0.0681878	0.886027	0.775183	1.01272	0.0759574	0.914523
CFD.Mis.0.01	0.141378	0.0796817	1.15186	0.985311	1.34656	0.0760169	0.914523
MIEF2.Mis.0.01	-0.0613233	0.0345632	0.940519	0.878915	1.00644	0.0760239	0.914523
CKB.Mis.0.01	-0.215523	0.121481	0.80612	0.63532	1.02284	0.0760414	0.914523
AQP8.Mis.0.01	0.12634	0.0712203	1.13467	0.986836	1.30465	0.0760747	0.914523
LRP1B.Mis.0.01	-0.030045	0.0169412	0.970402	0.938709	1.00316	0.0761483	0.914523
CYBC1.Mis.0.01	0.141162	0.0796086	1.15161	0.985239	1.34608	0.0761956	0.914523
NFIX.Mis.0.01	-0.319674	0.180341	0.726386	0.510103	1.03437	0.0762939	0.914523
SOX7.Mis.0.01	0.0778555	0.0439264	1.08097	0.991794	1.17816	0.0763273	0.914523
GPT2.Mis.0.01	0.161633	0.0912051	1.17543	0.983017	1.4055	0.0763625	0.914523
CXCL11.Mis.0.01	-0.359611	0.202945	0.697948	0.468892	1.0389	0.0764012	0.914523
CLCN2.Mis.0.01	0.0694292	0.0391832	1.0719	0.992657	1.15746	0.0764082	0.914523
ITGBL1.Mis.0.01	0.0923845	0.0521577	1.09679	0.990204	1.21484	0.0765191	0.914523
PLD1.Mis.0.01	-0.0491925	0.0277779	0.951998	0.901552	1.00527	0.0765738	0.914523
CHAF1B.Mis.0.01	-0.0783008	0.0442168	0.924686	0.847923	1.0084	0.0765879	0.914523
ATG101.Mis.0.01	-0.269697	0.152319	0.763611	0.56652	1.02927	0.0766249	0.914523
WDHD1.Mis.0.01	0.0539402	0.0304685	1.05542	0.994239	1.12037	0.0766673	0.914523
RHBDD2.Mis.0.01	0.0947197	0.0535258	1.09935	0.989861	1.22095	0.0767927	0.914523
GNMT.Mis.0.01	0.161968	0.0915332	1.17582	0.982714	1.40688	0.0768104	0.914523
TUBB1.Mis.0.01	0.0765135	0.043242	1.07952	0.991793	1.175	0.0768228	0.914523
SLC40A1.Mis.0.01	-0.180896	0.102236	0.834522	0.682988	1.01968	0.0768281	0.914523
SS18.Mis.0.01	0.107069	0.0605183	1.11301	0.98852	1.25318	0.0768599	0.914523
SLC7A9.Mis.0.01	0.0767132	0.0433619	1.07973	0.991758	1.17551	0.0768706	0.914523
TGFBR1.Mis.0.01	0.121168	0.0684903	1.12881	0.987012	1.29099	0.0768723	0.914523
CCDC138.Mis.0.01	-0.0946785	0.0535194	0.909665	0.819078	1.01027	0.0768847	0.914523
CDHR1.Mis.0.01	-0.0543848	0.0307426	0.947068	0.891687	1.00589	0.0768883	0.914523
IFNA14.Mis.0.01	-0.0839107	0.0474351	0.919513	0.837877	1.0091	0.0769006	0.914523
KRT34.Mis.0.01	-0.0545642	0.0308563	0.946898	0.891328	1.00593	0.0770052	0.914523
LRRC70.Mis.0.01	-0.141511	0.0800335	0.868046	0.742022	1.01547	0.0770353	0.914523
EEF1B2.Mis.0.01	-0.0802809	0.0454041	0.922857	0.844278	1.00875	0.0770371	0.914523
TFPI.Mis.0.01	-0.105523	0.0596807	0.899854	0.800517	1.01152	0.0770407	0.914523
UNC93B1.Mis.0.01	-0.0696916	0.0394162	0.932681	0.863339	1.00759	0.0770442	0.914523
CASP8AP2.Mis.0.01	-0.0603697	0.0341446	0.941416	0.880476	1.00658	0.0770513	0.914523
JHY.Mis.0.01	0.106184	0.0600638	1.11203	0.988525	1.25096	0.077085	0.914523
RASSF3.Mis.0.01	-0.145257	0.082181	0.8648	0.736142	1.01594	0.0771401	0.914523
MAN2A2.Mis.0.01	-0.0703177	0.0397885	0.932098	0.86217	1.0077	0.0771809	0.914523
MLX.Mis.0.01	0.207355	0.117331	1.23042	0.97764	1.54856	0.0771845	0.914523
FBXO30.Mis.0.01	0.124268	0.0703196	1.13232	0.986533	1.29965	0.0771951	0.914523
GRK5.Mis.0.01	0.129169	0.0731023	1.13788	0.985988	1.31318	0.0772343	0.914523
INPP4B.Mis.0.01	0.0599046	0.0339057	1.06174	0.993471	1.13469	0.0772627	0.914523
ROS1.Mis.0.01	-0.0463706	0.0262525	0.954688	0.906807	1.0051	0.0773393	0.914523
CNDP2.Mis.0.01	0.0786679	0.0445558	1.08184	0.991376	1.18057	0.0774622	0.914523
H2AC12.Mis.0.01	0.26701	0.151237	1.30605	0.971014	1.7567	0.0774783	0.914523
GDF3.Mis.0.01	-0.115839	0.0656304	0.890619	0.783116	1.01288	0.0775604	0.914523
PRR23A.Mis.0.01	-0.219542	0.124463	0.802886	0.629085	1.02471	0.0777463	0.914523
NPBWR2.Mis.0.01	0.0762931	0.0432678	1.07928	0.991524	1.1748	0.0778538	0.914523
CD3E.Mis.0.01	0.156572	0.0888005	1.16949	0.982675	1.39183	0.0778682	0.914523
KCNQ1.Mis.0.01	0.103214	0.0585397	1.10873	0.988542	1.24353	0.0778753	0.914523
TNFRSF1A.Mis.0.01	-0.084887	0.0481463	0.918616	0.835894	1.00952	0.0778825	0.914523
WDR61.Mis.0.01	-0.201244	0.114173	0.817713	0.653755	1.02279	0.0779633	0.914523
DNAJA2.Mis.0.01	-0.23125	0.131229	0.793541	0.613571	1.0263	0.0780387	0.914523
DERL2.Mis.0.01	0.295137	0.167497	1.34331	0.967387	1.86532	0.0780621	0.914523
FSTL3.Mis.0.01	-0.0996897	0.0565765	0.905118	0.810115	1.01126	0.0780639	0.914523
RAB40C.Mis.0.01	0.255452	0.144986	1.29105	0.971688	1.71536	0.0780854	0.914523
BICC1.Mis.0.01	0.0767031	0.0435364	1.07972	0.991409	1.1759	0.0780998	0.914523
FBP2.Mis.0.01	0.0676904	0.0384216	1.07003	0.992413	1.15373	0.078107	0.914523
DDIT3.Mis.0.01	-0.122206	0.0693678	0.884966	0.772466	1.01385	0.0781178	0.914523
GPR15.Mis.0.01	-0.113495	0.0644524	0.892709	0.786768	1.01291	0.0782528	0.914523
F10.Mis.0.01	0.0873342	0.049596	1.09126	0.990175	1.20267	0.0782528	0.914523
PSMA8.Mis.0.01	0.0824918	0.0468479	1.08599	0.990713	1.19043	0.0782654	0.914523
TSPAN32.Mis.0.01	-0.058909	0.0334561	0.942793	0.882953	1.00669	0.0782762	0.914523
TAF5L.Mis.0.01	0.0673439	0.0382471	1.06966	0.992409	1.15293	0.0782799	0.914523
CCSER2.Mis.0.01	-0.0789457	0.0448558	0.92409	0.846315	1.00901	0.0784097	0.914523
TP53TG5.Mis.0.01	-0.161307	0.0916739	0.851031	0.711068	1.01854	0.0784802	0.914523
FAM110D.Mis.0.01	-0.101482	0.0576941	0.903497	0.806894	1.01167	0.0785833	0.914523
NADK.Mis.0.01	0.066755	0.0379542	1.06903	0.992394	1.15159	0.0786068	0.914523
GPT.Mis.0.01	-0.0639065	0.0363399	0.938093	0.8736	1.00735	0.0786502	0.914523
C3orf18.Mis.0.01	0.215124	0.122335	1.24002	0.975649	1.57602	0.0786665	0.914523
CABLES2.Mis.0.01	-0.0701012	0.0398779	0.932299	0.862205	1.00809	0.0787644	0.914523
CNGA3.Mis.0.01	0.0610874	0.0347634	1.06299	0.992976	1.13794	0.0788787	0.914523
PPP2R5D.Mis.0.01	0.233497	0.132888	1.26301	0.973397	1.63879	0.0789005	0.914523
AK3.Mis.0.01	-0.125663	0.0715175	0.881912	0.766564	1.01462	0.0789024	0.914523
HDDC2.Mis.0.01	0.11228	0.0639032	1.11883	0.987113	1.26811	0.0789114	0.914523
ST3GAL5.Mis.0.01	-0.0833666	0.0474524	0.920014	0.838305	1.00969	0.0789442	0.914523
OR10A5.Mis.0.01	0.125452	0.0714147	1.13366	0.985584	1.30398	0.0789751	0.914523
PLD2.Mis.0.01	-0.0570627	0.0324886	0.944535	0.886264	1.00664	0.0790205	0.914523
KRTAP4-4.Mis.0.01	-0.120001	0.0683308	0.88692	0.775747	1.01402	0.0790588	0.914523
OLFM1.Mis.0.01	-0.137324	0.0781968	0.871688	0.747822	1.01607	0.079066	0.914523
WNT11.Mis.0.01	0.14794	0.0842783	1.15944	0.982902	1.36769	0.0791936	0.914523
MS4A1.Mis.0.01	-0.174128	0.0992111	0.840189	0.691715	1.02053	0.0792392	0.914523
AOC2.Mis.0.01	-0.0654698	0.0373161	0.936627	0.870568	1.0077	0.0793506	0.914523
MKRN1.Mis.0.01	-0.0839682	0.0478729	0.91946	0.837111	1.00991	0.0794328	0.914523
OTUB2.Mis.0.01	-0.169921	0.0968822	0.843731	0.697809	1.02017	0.0794493	0.914523
USP18.Mis.0.01	-0.0981294	0.0559513	0.906532	0.812374	1.0116	0.0794584	0.914523
GUCA2A.Mis.0.01	0.134065	0.0764439	1.14347	0.984359	1.32829	0.0794712	0.914523
TDRP.Mis.0.01	0.120669	0.0688084	1.12825	0.985905	1.29115	0.0794822	0.914523
TUBA3C.Mis.0.01	-0.0841673	0.0480119	0.919277	0.836716	1.00999	0.0795939	0.914523
SLC9A4.Mis.0.01	-0.076241	0.0434923	0.926593	0.850879	1.00904	0.0796068	0.914523
BTBD16.Mis.0.01	0.102518	0.058485	1.10796	0.98796	1.24253	0.0796196	0.914523
STX3.Mis.0.01	-0.0901221	0.0514177	0.91382	0.826215	1.01071	0.0796453	0.914523
CORO1A.Mis.0.01	-0.0991107	0.0565499	0.905642	0.810626	1.0118	0.0796673	0.914523
CFAP99.Mis.0.01	0.0529769	0.0302302	1.05441	0.993745	1.11877	0.0796966	0.914523
HSPA1L.Mis.0.01	0.0819552	0.046783	1.08541	0.990308	1.18964	0.079805	0.914523
NUDCD1.Mis.0.01	-0.117278	0.0669493	0.889338	0.779971	1.01404	0.0798197	0.914523
YES1.Mis.0.01	0.0812971	0.0464168	1.08469	0.990367	1.188	0.0798675	0.914523
OASL.Mis.0.01	-0.0946747	0.0540581	0.909669	0.818216	1.01134	0.0798859	0.914523
EIF4EBP2.Mis.0.01	-0.145237	0.082946	0.864817	0.735054	1.01749	0.0799503	0.914523
PRIMPOL.Mis.0.01	0.099391	0.0567812	1.1045	0.98817	1.23452	0.0800461	0.914523
ERVFRD-1.Mis.0.01	0.0938885	0.0536385	1.09844	0.98882	1.22021	0.0800498	0.914523
FCGR2C.Mis.0.01	0.0570167	0.0325918	1.05867	0.99316	1.12851	0.0802195	0.914523
TBC1D23.Mis.0.01	0.0684603	0.0391345	1.07086	0.991791	1.15623	0.0802287	0.914523
GRID1.Mis.0.01	-0.0909505	0.0520056	0.913063	0.82458	1.01104	0.0803156	0.914523
ZNF461.Mis.0.01	-0.108343	0.0619508	0.89732	0.794719	1.01317	0.0803175	0.914523
TBC1D2.Mis.0.01	0.0529588	0.0302857	1.05439	0.993619	1.11887	0.0803526	0.914523
SLC22A2.Mis.0.01	0.104435	0.0597338	1.11008	0.987436	1.24796	0.0804063	0.914523
KMT2B.Mis.0.01	-0.0493729	0.0282474	0.951826	0.900561	1.00601	0.0804859	0.914523
PAK6.Mis.0.01	-0.0655614	0.0375109	0.936542	0.870156	1.00799	0.0804989	0.914523
C17orf113.Mis.0.01	0.107534	0.0615291	1.11353	0.987022	1.25625	0.0805174	0.914523
CDCA3.Mis.0.01	0.193615	0.110789	1.21363	0.976743	1.50797	0.0805323	0.914523
PATE3.Mis.0.01	0.140429	0.0803959	1.15077	0.982999	1.34717	0.0806845	0.914523
KRI1.Mis.0.01	-0.0673462	0.038558	0.934871	0.866824	1.00826	0.0807031	0.914523
STRN3.Mis.0.01	-0.0945816	0.0541531	0.909753	0.81814	1.01163	0.0807142	0.914523
RCE1.Mis.0.01	-0.160357	0.0918424	0.85184	0.711508	1.01985	0.0808109	0.914523
ZNF266.Mis.0.01	0.0559854	0.0320668	1.05758	0.993158	1.12619	0.0808277	0.914523
MAPK8.Mis.0.01	-0.24329	0.139354	0.784044	0.59665	1.03029	0.080837	0.914523
PLA2G4A.Mis.0.01	-0.0738407	0.0423269	0.92882	0.854874	1.00916	0.0810662	0.914523
OR2T2.Mis.0.01	0.0559298	0.032063	1.05752	0.99311	1.12611	0.0810942	0.914523
EFEMP1.Mis.0.01	-0.125227	0.0717908	0.882297	0.766487	1.0156	0.0811017	0.914523
TEX9.Mis.0.01	0.123956	0.0710984	1.13197	0.984721	1.30123	0.0812569	0.914523
RABGGTB.Mis.0.01	0.268383	0.15395	1.30785	0.967191	1.76849	0.0812793	0.914523
ZNF681.Mis.0.01	0.0926501	0.0531498	1.09708	0.988543	1.21753	0.0813018	0.914523
NDUFB3.Mis.0.01	0.122651	0.0703671	1.13049	0.984847	1.29767	0.0813299	0.914523
CBLN4.Mis.0.01	0.38865	0.222988	1.47499	0.952746	2.28349	0.0813467	0.914523
MGLL.Mis.0.01	-0.0767922	0.0440623	0.926082	0.84946	1.00962	0.0813673	0.914523
TNFRSF11A.Mis.0.01	-0.0637295	0.0365714	0.938259	0.873358	1.00798	0.0814029	0.914523
CEP19.Mis.0.01	-0.287284	0.164896	0.750299	0.54309	1.03656	0.0814723	0.914523
ZNF264.Mis.0.01	-0.0990442	0.0568706	0.905703	0.81017	1.0125	0.0815831	0.914523
MED19.Mis.0.01	-0.101417	0.0582339	0.903556	0.806094	1.0128	0.0815868	0.914523
BBS7.Mis.0.01	-0.100037	0.0574486	0.904804	0.80845	1.01264	0.0816263	0.914523
HAND2.Mis.0.01	0.189006	0.108547	1.20805	0.976534	1.49445	0.0816432	0.914523
ATG4C.Mis.0.01	-0.0805541	0.0462666	0.922605	0.842622	1.01018	0.0816676	0.914523
S100Z.Mis.0.01	-0.383494	0.220275	0.681476	0.442536	1.04943	0.0816864	0.914523
SREBF2.Mis.0.01	0.055976	0.0321528	1.05757	0.992981	1.12636	0.081694	0.914523
SLC47A2.Mis.0.01	0.067638	0.0388524	1.06998	0.991523	1.15464	0.0817015	0.914523
AC008770.4.Mis.0.01	0.0708046	0.0406735	1.07337	0.991124	1.16244	0.0817184	0.914523
TFRC.Mis.0.01	0.136275	0.0782875	1.146	0.982978	1.33605	0.0817372	0.914523
ZDHHC22.Mis.0.01	0.245688	0.141176	1.2785	0.969459	1.68606	0.0818069	0.914523
C16orf92.Mis.0.01	-0.124078	0.0713014	0.883311	0.768105	1.0158	0.0818258	0.914523
UBE2R2.Mis.0.01	0.478433	0.274941	1.61354	0.94134	2.76577	0.0818371	0.914523
PNLIPRP2.Mis.0.01	-0.0772072	0.0444219	0.925698	0.848509	1.00991	0.0822034	0.917664
TMEFF2.Mis.0.01	0.174416	0.100357	1.19055	0.977963	1.44935	0.0822186	0.917664
DMPK.Mis.0.01	-0.0652162	0.0375356	0.936865	0.870414	1.00839	0.0823076	0.918097
A1CF.Mis.0.01	0.137817	0.0793636	1.14777	0.982421	1.34094	0.0824708	0.918922
NFKBIB.Mis.0.01	-0.0684747	0.0394335	0.933817	0.864361	1.00885	0.0824822	0.918922
CLEC12B.Mis.0.01	-0.138589	0.0798418	0.870586	0.744473	1.01806	0.0826	0.919674
FARP1.Mis.0.01	-0.0501444	0.0288936	0.951092	0.898727	1.00651	0.0826552	0.91968
ZMIZ2.Mis.0.01	-0.0650472	0.0375004	0.937023	0.870621	1.00849	0.0828171	0.91968
RNASE1.Mis.0.01	0.171912	0.0991124	1.18757	0.9779	1.4422	0.0828266	0.91968
PCDH18.Mis.0.01	0.0545554	0.0314585	1.05607	0.992922	1.12324	0.082882	0.91968
SLC6A1.Mis.0.01	0.0707516	0.0408097	1.07331	0.990807	1.16269	0.0829717	0.91968
FAM153B.Mis.0.01	0.0658244	0.0379725	1.06804	0.991435	1.15056	0.0830099	0.91968
KLHL17.Mis.0.01	0.0757847	0.0437271	1.07873	0.990129	1.17526	0.083073	0.91968
OR51G1.Mis.0.01	-0.0697038	0.040219	0.93267	0.861972	1.00917	0.0830768	0.91968
HMGN4.Mis.0.01	-0.327041	0.188717	0.721054	0.498114	1.04378	0.0830998	0.91968
CETP.Mis.0.01	-0.0932283	0.0538064	0.910985	0.819805	1.01231	0.0831553	0.91968
MBD3.Mis.0.01	-0.183799	0.106098	0.832103	0.675872	1.02445	0.0832109	0.91968
POC1B-GALNT4.Mis.0.01	0.0904003	0.0521934	1.09461	0.988172	1.21252	0.0832684	0.91968
TAFA3.Mis.0.01	-0.0827873	0.0478038	0.920547	0.838213	1.01097	0.0833067	0.91968
CACNB3.Mis.0.01	0.129905	0.0750277	1.13872	0.982997	1.31911	0.0833758	0.91968
H2AX.Mis.0.01	-0.505866	0.292241	0.602983	0.340051	1.06922	0.0834526	0.91968
NGB.Mis.0.01	0.117195	0.0677074	1.12434	0.984608	1.2839	0.0834699	0.91968
LRRN4CL.Mis.0.01	0.223583	0.129207	1.25055	0.970773	1.61096	0.0835545	0.91968
UNKL.Mis.0.01	0.0490995	0.0283743	1.05032	0.993507	1.11039	0.0835545	0.91968
IZUMO4.Mis.0.01	-0.0598592	0.0345941	0.941897	0.880149	1.00798	0.0835718	0.91968
CCDC126.Mis.0.01	0.369213	0.213447	1.4466	0.952045	2.19805	0.0836739	0.91968
TENT4B.Mis.0.01	0.0956863	0.0553254	1.10041	0.987329	1.22645	0.0837163	0.91968
HMHB1.Mis.0.01	0.716114	0.414075	2.04647	0.908943	4.60757	0.0837317	0.91968
EIF4E3.Mis.0.01	-0.235781	0.136387	0.789954	0.604654	1.03204	0.0838513	0.91968
PLEKHH2.Mis.0.01	-0.0468428	0.0270977	0.954237	0.904879	1.00629	0.0838687	0.91968
ZNF438.Mis.0.01	0.0704557	0.0407591	1.073	0.990612	1.16223	0.0838822	0.91968
C1QTNF5.Mis.0.01	0.308863	0.178695	1.36188	0.959465	1.93306	0.0839093	0.91968
LCLAT1.Mis.0.01	-0.134391	0.0777724	0.874248	0.750643	1.01821	0.0839885	0.919997
TRH.Mis.0.01	-0.165986	0.0961009	0.847058	0.701634	1.02262	0.0841318	0.921013
MTX3.Mis.0.01	-0.0802168	0.0464585	0.922916	0.842589	1.0109	0.0842345	0.921247
ZNF879.Mis.0.01	-0.121699	0.070488	0.885415	0.771163	1.01659	0.0842539	0.921247
FSTL4.Mis.0.01	0.0565804	0.0327784	1.05821	0.992364	1.12843	0.0843218	0.921332
CDK2AP1.Mis.0.01	-0.258908	0.150012	0.771894	0.575261	1.03574	0.0843626	0.921332
B2M.Mis.0.01	-0.514642	0.298477	0.597715	0.332985	1.07291	0.0846662	0.922347
PIGC.Mis.0.01	-0.142631	0.0827633	0.867074	0.737236	1.01978	0.0848223	0.922347
ELOVL2.Mis.0.01	-0.258246	0.150087	0.772405	0.575557	1.03658	0.0853159	0.922347
GALNT4.Mis.0.01	0.0891452	0.0518202	1.09324	0.987654	1.21011	0.0853808	0.922347
MIF.Mis.0.01	0.134751	0.0783387	1.14425	0.981383	1.33415	0.0854122	0.922347
OR6P1.Mis.0.01	0.0644715	0.0374849	1.0666	0.991041	1.14791	0.0854457	0.922347
C6orf226.Mis.0.01	0.202438	0.117704	1.22438	0.972134	1.54209	0.0854535	0.922347
TMEM117.Mis.0.01	-0.0855835	0.0497642	0.917976	0.832667	1.01203	0.0854732	0.922347
MYD88.Mis.0.01	-0.192557	0.112001	0.824847	0.662272	1.02733	0.0855697	0.922347
ARL1.Mis.0.01	0.276058	0.160581	1.31792	0.962058	1.80543	0.0855933	0.922347
P2RY13.Mis.0.01	0.0896448	0.0521498	1.09379	0.98751	1.2115	0.085617	0.922347
VWA7.Mis.0.01	-0.066619	0.0387666	0.935552	0.8671	1.00941	0.0857117	0.922347
ZNF584.Mis.0.01	-0.0727162	0.0423221	0.929865	0.855844	1.01029	0.085767	0.922347
ICAM3.Mis.0.01	0.0878102	0.0511093	1.09178	0.987712	1.20681	0.0857808	0.922347
SLC11A1.Mis.0.01	-0.0644271	0.0375087	0.937604	0.871147	1.00913	0.0858598	0.922347
PRUNE2.Mis.0.01	-0.0350719	0.0204186	0.965536	0.927658	1.00496	0.0858618	0.922347
PLPPR5.Mis.0.01	-0.214821	0.125107	0.806686	0.631264	1.03086	0.0859627	0.922347
EMC10.Mis.0.01	0.086155	0.0501775	1.08998	0.987881	1.20262	0.0859785	0.922347
SHMT2.Mis.0.01	0.070036	0.0408048	1.07255	0.990108	1.16185	0.0860954	0.922347
VSX2.Mis.0.01	0.0786226	0.0458207	1.0818	0.988876	1.18345	0.0861847	0.922347
CHRDL2.Mis.0.01	-0.0635443	0.0370382	0.938433	0.872721	1.00909	0.0862283	0.922347
AIMP1.Mis.0.01	0.077576	0.0452187	1.08066	0.989008	1.18081	0.0862402	0.922347
SCNN1B.Mis.0.01	-0.0503873	0.0293721	0.950861	0.897667	1.00721	0.0862561	0.922347
TSPAN16.Mis.0.01	-0.0760972	0.0443708	0.926726	0.849537	1.01093	0.0863396	0.922347
GDAP1.Mis.0.01	-0.141546	0.0825358	0.868015	0.738366	1.02043	0.0863515	0.922347
C16orf87.Mis.0.01	0.438407	0.255717	1.55024	0.939133	2.55899	0.086451	0.922347
PLIN5.Mis.0.01	0.0490886	0.0286329	1.05031	0.992993	1.11094	0.086453	0.922347
ARIH2.Mis.0.01	0.183264	0.106901	1.20113	0.97408	1.48111	0.0864669	0.922347
PIK3R3.Mis.0.01	0.0993172	0.0579411	1.10442	0.985854	1.23724	0.0865087	0.922347
C19orf71.Mis.0.01	0.049188	0.0286995	1.05042	0.992962	1.1112	0.0865466	0.922347
TRIM21.Mis.0.01	0.0727259	0.0424342	1.07544	0.989609	1.16871	0.0865566	0.922347
PLBD1.Mis.0.01	-0.0952172	0.0555584	0.909175	0.815371	1.01377	0.0865605	0.922347
MYH1.Mis.0.01	0.0393774	0.0229783	1.04016	0.994356	1.08808	0.0865885	0.922347
IL12B.Mis.0.01	-0.0972781	0.0567746	0.907304	0.811755	1.0141	0.0866363	0.922347
SLC25A37.Mis.0.01	0.181811	0.106119	1.19939	0.974158	1.47669	0.0866623	0.922347
SDHB.Mis.0.01	-0.222834	0.130073	0.800248	0.62016	1.03263	0.0866862	0.922347
LRMDA.Mis.0.01	0.201157	0.117441	1.22282	0.97139	1.53932	0.0867441	0.922347
GPC2.Mis.0.01	-0.101294	0.0591391	0.903667	0.804764	1.01473	0.0867481	0.922347
GNAL.Mis.0.01	-0.189769	0.110837	0.82715	0.665638	1.02785	0.08687	0.922347
MBLAC1.Mis.0.01	0.118739	0.0693544	1.12608	0.982951	1.29004	0.086886	0.922347
FKBP7.Mis.0.01	0.165725	0.0968075	1.18025	0.976268	1.42685	0.0869141	0.922347
OR5K3.Mis.0.01	0.143936	0.084095	1.15481	0.979326	1.36174	0.0869721	0.922347
DDB2.Mis.0.01	-0.09284	0.0542513	0.911339	0.819408	1.01358	0.0870262	0.922347
AXIN2.Mis.0.01	0.0531103	0.0310375	1.05455	0.992307	1.12069	0.0870502	0.922347
PPEF2.Mis.0.01	-0.0562833	0.0328963	0.945271	0.886247	1.00823	0.0870944	0.922347
RIMS3.Mis.0.01	-0.0899988	0.0526086	0.913932	0.82439	1.0132	0.0871325	0.922347
IGF2.Mis.0.01	-0.169107	0.0988523	0.844419	0.695686	1.02495	0.0871365	0.922347
LTK.Mis.0.01	0.0590172	0.0345038	1.06079	0.991427	1.13501	0.0871806	0.922347
PAAF1.Mis.0.01	-0.0974065	0.0569542	0.907187	0.811365	1.01433	0.0872188	0.922347
YARS2.Mis.0.01	0.0983659	0.0575168	1.10337	0.985736	1.23503	0.0872268	0.922347
Z82190.2.Mis.0.01	-0.104152	0.0609066	0.901088	0.799692	1.01534	0.087259	0.922347
PELO.Mis.0.01	0.214724	0.12557	1.23952	0.969094	1.58541	0.087267	0.922347
SLC16A1.Mis.0.01	-0.189581	0.11088	0.827306	0.665707	1.02813	0.0873052	0.922347
RALGAPA1.Mis.0.01	-0.0479725	0.0280593	0.95316	0.902155	1.00705	0.0873253	0.922347
LRRN1.Mis.0.01	0.0744736	0.0435609	1.07732	0.989153	1.17334	0.0873313	0.922347
SEPTIN8.Mis.0.01	0.0686709	0.0401707	1.07108	0.989987	1.15882	0.0873615	0.922347
RIPK2.Mis.0.01	-0.169726	0.0992916	0.843896	0.694657	1.0252	0.0873836	0.922347
DNASE1L3.Mis.0.01	0.0943621	0.0552055	1.09896	0.986255	1.22454	0.0873977	0.922347
SERPINI2.Mis.0.01	0.0975326	0.0570669	1.10245	0.985783	1.23292	0.0874339	0.922347
ZSCAN31.Mis.0.01	0.0547305	0.0320434	1.05626	0.991958	1.12472	0.0876335	0.922892
XAB2.Mis.0.01	0.0511978	0.0299766	1.05253	0.992472	1.11622	0.0876496	0.922892
STX12.Mis.0.01	0.202027	0.118303	1.22388	0.970594	1.54327	0.087692	0.922892
PCF11.Mis.0.01	-0.051924	0.0304144	0.949401	0.894459	1.00772	0.0877809	0.922892
ARRDC4.Mis.0.01	-0.0775405	0.0454317	0.92539	0.846549	1.01157	0.0878679	0.922892
ARHGAP11A.Mis.0.01	-0.0569713	0.0333823	0.944621	0.884794	1.00849	0.0878901	0.922892
PARG.Mis.0.01	-0.0745249	0.0436832	0.928184	0.852021	1.01116	0.0880035	0.922892
MSANTD4.Mis.0.01	0.149002	0.0873389	1.16068	0.978062	1.37738	0.0880035	0.922892
ACACA.Mis.0.01	-0.104735	0.0613946	0.900563	0.798462	1.01572	0.0880218	0.922892
EDF1.Mis.0.01	0.268111	0.157238	1.30749	0.960717	1.77944	0.0881698	0.922892
DHFR.Mis.0.01	0.306947	0.180022	1.35927	0.955141	1.93439	0.088184	0.922892
NR6A1.Mis.0.01	-0.113176	0.0663877	0.892993	0.784039	1.01709	0.0882369	0.922892
RHOT2.Mis.0.01	0.0651005	0.0381871	1.06727	0.990301	1.15021	0.0882369	0.922892
SH3GL1.Mis.0.01	-0.151077	0.0886229	0.859781	0.722688	1.02288	0.088247	0.922892
GNG2.Mis.0.01	0.353168	0.207196	1.42357	0.948441	2.13672	0.0882856	0.922892
MS4A8.Mis.0.01	-0.129139	0.075765	0.878852	0.757571	1.01955	0.0882938	0.922892
PIGY.Mis.0.01	0.0905561	0.0531624	1.09478	0.98645	1.21501	0.0884953	0.92366
CMTM8.Mis.0.01	-0.143336	0.0841569	0.866463	0.734707	1.02185	0.0885299	0.92366
OR2AE1.Mis.0.01	0.111906	0.0657621	1.11841	0.983156	1.27227	0.0888158	0.92366
GSTA1.Mis.0.01	-0.146575	0.0861501	0.863661	0.729476	1.02253	0.088871	0.92366
ZNF680.Mis.0.01	-0.0848118	0.0498487	0.918685	0.833172	1.01298	0.088871	0.92366
INF2.Mis.0.01	-0.0537361	0.0315983	0.947682	0.89077	1.00823	0.0890184	0.92366
FERMT3.Mis.0.01	-0.0507045	0.0298186	0.95056	0.896597	1.00777	0.0890492	0.92366
TAAR6.Mis.0.01	0.0493772	0.0290383	1.05062	0.99249	1.11215	0.0890533	0.92366
EHF.Mis.0.01	-0.232588	0.136784	0.79248	0.606116	1.03615	0.0890553	0.92366
ZNF844.Mis.0.01	0.0690281	0.040601	1.07147	0.989506	1.16022	0.0891005	0.92366
RNASE12.Mis.0.01	0.176662	0.103909	1.19323	0.973362	1.46276	0.0891025	0.92366
RRM1.Mis.0.01	0.102859	0.0605095	1.10834	0.984384	1.24789	0.0891538	0.92366
CCDC103.Mis.0.01	0.117063	0.0688818	1.12419	0.982215	1.28669	0.0892278	0.92366
FGF5.Mis.0.01	0.106808	0.0628483	1.11272	0.983759	1.25859	0.0892319	0.92366
ATAD3C.Mis.0.01	0.036263	0.0213488	1.03693	0.994435	1.08124	0.0893943	0.92366
MS4A4A.Mis.0.01	0.152397	0.0897213	1.16462	0.976816	1.38854	0.0894026	0.92366
CINP.Mis.0.01	-0.207808	0.122352	0.812363	0.639149	1.03252	0.0894232	0.92366
PFDN6.Mis.0.01	-0.105964	0.0623931	0.899457	0.795922	1.01646	0.0894458	0.92366
AC092073.1.Mis.0.01	-0.113738	0.0669718	0.892492	0.782702	1.01768	0.089452	0.92366
PEG10.Mis.0.01	-0.165791	0.0976355	0.847223	0.699663	1.0259	0.0894973	0.92366
SNX31.Mis.0.01	0.115717	0.0681516	1.12268	0.982298	1.28312	0.08952	0.92366
SLC25A33.Mis.0.01	0.136344	0.0803311	1.14608	0.979116	1.34151	0.0896437	0.92366
TUFM.Mis.0.01	-0.117107	0.0690158	0.88949	0.776951	1.01833	0.0897305	0.92366
B4GALT1.Mis.0.01	0.167424	0.0986707	1.18226	0.974364	1.4345	0.0897346	0.92366
SLC38A11.Mis.0.01	0.0895891	0.0528055	1.09372	0.986187	1.21299	0.0897759	0.92366
DVL2.Mis.0.01	-0.0994716	0.0586406	0.905316	0.80702	1.01558	0.0898297	0.92366
USP2.Mis.0.01	0.0945802	0.0557577	1.0992	0.985403	1.22613	0.0898338	0.92366
NAT1.Mis.0.01	0.0638413	0.0376383	1.06592	0.990119	1.14753	0.0898525	0.92366
YIPF5.Mis.0.01	0.124596	0.0734724	1.13269	0.980777	1.30813	0.0899208	0.92366
NXN.Mis.0.01	0.130959	0.0772298	1.13992	0.979795	1.32622	0.0899415	0.92366
HERPUD2.Mis.0.01	-0.0790567	0.0466265	0.923988	0.84329	1.01241	0.0899746	0.92366
NKX6-1.Mis.0.01	-0.147038	0.086724	0.863261	0.728318	1.02321	0.089985	0.92366
TPP2.Mis.0.01	-0.0877138	0.0517601	0.916023	0.827651	1.01383	0.0901467	0.924359
TRIM45.Mis.0.01	-0.0830848	0.0490415	0.920273	0.835934	1.01312	0.0902319	0.924359
OR2T6.Mis.0.01	0.119782	0.0707083	1.12725	0.981369	1.29482	0.090261	0.924359
PZP.Mis.0.01	-0.0604516	0.0356857	0.941339	0.877748	1.00954	0.0902651	0.924359
TRIR.Mis.0.01	-0.259781	0.153387	0.77122	0.570969	1.0417	0.0903358	0.924359
H3C12.Mis.0.01	0.554279	0.327294	1.74069	0.916478	3.30612	0.0903566	0.924359
DGAT2.Mis.0.01	0.0737868	0.0435956	1.07658	0.988407	1.17261	0.0905441	0.925481
PAEP.Mis.0.01	0.106472	0.0629159	1.11235	0.983298	1.25833	0.0905899	0.925481
ZKSCAN7.Mis.0.01	-0.105601	0.0624188	0.899784	0.796171	1.01688	0.0906839	0.925481
ABCA13.Mis.0.01	0.0272277	0.0160967	1.0276	0.995687	1.06054	0.0907382	0.925481
IL18.Mis.0.01	-0.321698	0.190219	0.724917	0.49931	1.05246	0.0907988	0.925481
APBA2.Mis.0.01	-0.0595411	0.0352221	0.942197	0.879346	1.00954	0.0909432	0.925481
VWCE.Mis.0.01	-0.0766174	0.0453249	0.926244	0.847509	1.01229	0.0909515	0.925481
TMEM86B.Mis.0.01	0.0733931	0.043421	1.07615	0.988356	1.17175	0.0909767	0.925481
MIDN.Mis.0.01	0.101321	0.0599451	1.10663	0.983959	1.2446	0.0909829	0.925481
LRRC58.Mis.0.01	0.0851271	0.0503881	1.08886	0.986459	1.20188	0.0911381	0.925481
RAB3IP.Mis.0.01	-0.109174	0.0646272	0.896574	0.789904	1.01765	0.0911633	0.925481
P2RY11.Mis.0.01	-0.0688932	0.0407834	0.933426	0.861717	1.0111	0.0911717	0.925481
MFSD9.Mis.0.01	0.0631063	0.0373586	1.06514	0.989934	1.14606	0.0911801	0.925481
SPTSSA.Mis.0.01	0.309955	0.18353	1.36336	0.951454	1.9536	0.0912473	0.925481
PRPF19.Mis.0.01	-0.229635	0.135981	0.794824	0.608866	1.03758	0.0912725	0.925481
NKX6-2.Mis.0.01	-0.166714	0.0987236	0.846442	0.697528	1.02715	0.0912767	0.925481
MON2.Mis.0.01	0.0533617	0.0316143	1.05481	0.991435	1.12224	0.0914303	0.926524
TAF2.Mis.0.01	-0.0774302	0.0458879	0.925492	0.845886	1.01259	0.0915314	0.926774
AMDHD1.Mis.0.01	-0.10469	0.0620744	0.900604	0.797434	1.01712	0.0916959	0.926774
SETDB1.Mis.0.01	0.0716563	0.0424943	1.07429	0.988435	1.16759	0.0917466	0.926774
PCDHGB4.Mis.0.01	-0.0431621	0.0255985	0.957756	0.910888	1.00704	0.0917741	0.926774
NCKAP5L.Mis.0.01	0.0538622	0.0319461	1.05534	0.991286	1.12353	0.0917889	0.926774
COPS4.Mis.0.01	0.11701	0.069404	1.12413	0.981158	1.28794	0.09181	0.926774
PPP1R14C.Mis.0.01	-0.16364	0.0970629	0.849048	0.701957	1.02696	0.09181	0.926774
TUBGCP2.Mis.0.01	-0.0572202	0.033957	0.944386	0.883578	1.00938	0.0919729	0.926976
BAHCC1.Mis.0.01	0.286606	0.170116	1.3319	0.954258	1.85899	0.0920344	0.926976
HPS1.Mis.0.01	0.0727592	0.0431922	1.07547	0.988173	1.17048	0.0920768	0.926976
ADIPOQ.Mis.0.01	0.100435	0.059628	1.10565	0.983698	1.24272	0.0921107	0.926976
PSG9.Mis.0.01	0.051822	0.030769	1.05319	0.991551	1.11866	0.0921383	0.926976
UNC80.Mis.0.01	0.0466415	0.0276959	1.04775	0.992387	1.10619	0.0921701	0.926976
LRP10.Mis.0.01	-0.0597075	0.0354566	0.94204	0.878796	1.00984	0.0921892	0.926976
RPL22.Mis.0.01	0.286105	0.169925	1.33123	0.954137	1.85736	0.0922359	0.926976
PAX5.Mis.0.01	0.120752	0.0717416	1.12835	0.980334	1.2987	0.0923464	0.927051
C6orf136.Mis.0.01	0.0927077	0.0550992	1.09714	0.98483	1.22226	0.0924613	0.927051
RAB14.Mis.0.01	0.688405	0.409248	1.99054	0.892507	4.43945	0.0925444	0.927051
SETD9.Mis.0.01	0.21841	0.129845	1.2441	0.964557	1.60465	0.0925529	0.927051
SPINDOC.Mis.0.01	-0.14395	0.0855863	0.865931	0.732202	1.02408	0.0925849	0.927051
ST3GAL3.Mis.0.01	-0.110831	0.0659044	0.89509	0.786625	1.01851	0.0926275	0.927051
EXOSC3.Mis.0.01	-0.122634	0.0729255	0.884587	0.76677	1.02051	0.0926382	0.927051
LHB.Mis.0.01	-0.169146	0.100589	0.844386	0.693294	1.0284	0.0926552	0.927051
FABP6.Mis.0.01	-0.120978	0.0719541	0.886053	0.769505	1.02025	0.0927001	0.927051
CLDN6.Mis.0.01	0.111362	0.0662627	1.1178	0.981657	1.27282	0.0928389	0.927932
PI4K2B.Mis.0.01	-0.148157	0.0881705	0.862296	0.725444	1.02496	0.0928902	0.927937
EDN1.Mis.0.01	0.137234	0.0816827	1.1471	0.977395	1.34626	0.0929416	0.927943
PLOD3.Mis.0.01	0.0480175	0.0286055	1.04919	0.991983	1.10969	0.0932288	0.929366
RFC2.Mis.0.01	-0.159007	0.094825	0.85299	0.708317	1.02721	0.0935729	0.929366
FOXB1.Mis.0.01	0.313609	0.187053	1.36835	0.948366	1.97434	0.0936246	0.929366
STARD4.Mis.0.01	0.212058	0.126531	1.23622	0.964696	1.58417	0.0937497	0.929366
RBMS3.Mis.0.01	-0.147258	0.0878914	0.863071	0.726494	1.02532	0.0938448	0.929366
MARK3.Mis.0.01	0.0931323	0.0555883	1.09761	0.984304	1.22395	0.0938556	0.929366
PLEKHA7.Mis.0.01	-0.0500765	0.0298932	0.951157	0.897029	1.00855	0.0938988	0.929366
KCNK18.Mis.0.01	-0.162619	0.0970908	0.849915	0.702636	1.02807	0.0939507	0.929366
RFPL4B.Mis.0.01	0.109881	0.0656119	1.11615	0.981456	1.26932	0.0939896	0.929366
IFNA16.Mis.0.01	0.0741434	0.0442772	1.07696	0.98744	1.1746	0.0940264	0.929366
AKAP7.Mis.0.01	-0.0706028	0.0421824	0.931832	0.857889	1.01215	0.0941803	0.929366
OMG.Mis.0.01	-0.189608	0.113318	0.827283	0.662516	1.03303	0.0942779	0.929366
R3HDM2.Mis.0.01	-0.0835947	0.0499716	0.919804	0.833986	1.01445	0.0943583	0.929366
DMXL2.Mis.0.01	0.0462595	0.0276542	1.04735	0.992089	1.10568	0.0943691	0.929366
RSL1D1.Mis.0.01	0.0628608	0.0375796	1.06488	0.989263	1.14627	0.09438	0.929366
CHADL.Mis.0.01	-0.0875703	0.0523688	0.916154	0.826783	1.01519	0.0944887	0.929366
LAMA2.Mis.0.01	-0.0341129	0.0204011	0.966462	0.92858	1.00589	0.0945018	0.929366
LIMA1.Mis.0.01	-0.121386	0.072613	0.885692	0.768198	1.02116	0.0945867	0.929366
STX6.Mis.0.01	0.138293	0.0827377	1.14831	0.97641	1.35048	0.0946281	0.929366
PPP3CC.Mis.0.01	-0.14425	0.0863044	0.865671	0.730953	1.02522	0.094639	0.929366
KRT81.Mis.0.01	0.0785015	0.0469777	1.08166	0.986517	1.18599	0.0947153	0.929366
PIK3CG.Mis.0.01	-0.0886917	0.0530767	0.915128	0.824711	1.01546	0.0947196	0.929366
DOCK4.Mis.0.01	-0.0425616	0.025474	0.958331	0.911658	1.00739	0.0947633	0.929366
TREML2.Mis.0.01	-0.0720198	0.0431207	0.930512	0.8551	1.01258	0.0948812	0.929366
NPAS2.Mis.0.01	-0.0660646	0.0395569	0.93607	0.866238	1.01153	0.0948965	0.929366
OR52B6.Mis.0.01	-0.175744	0.105237	0.838833	0.682489	1.03099	0.0949227	0.929366
SH3PXD2A.Mis.0.01	0.0490889	0.0294041	1.05031	0.991493	1.11262	0.0950255	0.929366
UTF1.Mis.0.01	-0.0689197	0.0412924	0.933402	0.860835	1.01209	0.0951043	0.929366
NCAPD2.Mis.0.01	-0.0665843	0.0398956	0.935584	0.865213	1.01168	0.095124	0.929366
AGTRAP.Mis.0.01	0.130113	0.0780004	1.13896	0.977489	1.3271	0.095295	0.929366
TTC34.Mis.0.01	0.0575031	0.0344721	1.05919	0.989988	1.13323	0.095295	0.929366
REPIN1.Mis.0.01	0.0668327	0.0400655	1.06912	0.988372	1.15646	0.0952994	0.929366
WDR70.Mis.0.01	0.154192	0.0924382	1.16671	0.973374	1.39846	0.0953059	0.929366
FJX1.Mis.0.01	-0.0917286	0.0549922	0.912353	0.819129	1.01619	0.0953103	0.929366
GOLGA6L9.Mis.0.01	-0.0468665	0.0281012	0.954215	0.903079	1.00825	0.0953608	0.929366
RAB33B.Mis.0.01	0.102892	0.0616976	1.10837	0.982126	1.25084	0.0953784	0.929366
ZBTB26.Mis.0.01	0.212421	0.127391	1.23667	0.96342	1.58742	0.0954201	0.929366
YBX1.Mis.0.01	-0.171935	0.103118	0.842034	0.687945	1.03064	0.0954421	0.929366
BOD1L2.Mis.0.01	-0.193064	0.115801	0.824429	0.657025	1.03449	0.0954729	0.929366
CEP44.Mis.0.01	0.0844726	0.0506754	1.08814	0.985259	1.20177	0.0955278	0.929366
LRRC71.Mis.0.01	0.0568941	0.0341354	1.05854	0.990039	1.13179	0.0955697	0.929366
COL9A3.Mis.0.01	-0.0470108	0.0282056	0.954077	0.902764	1.00831	0.0955697	0.929366
MAEL.Mis.0.01	0.0782429	0.0469508	1.08139	0.986314	1.18562	0.0956159	0.929366
EHMT1.Mis.0.01	0.0732833	0.0439838	1.07604	0.987158	1.17291	0.0956841	0.929366
TMEM126B.Mis.0.01	-0.138602	0.0831872	0.870574	0.739598	1.02475	0.0956841	0.929366
LRRC27.Mis.0.01	0.0797066	0.047841	1.08297	0.986037	1.18943	0.0956996	0.929366
[truncated: 16,409 more rows]

## Sheet: eTable 13
ID	pval	FDR
UBE4B.Mis.0.01	4.84842e-11	8.84739e-07
[truncated: 18,247 more rows]

## Sheet: eTable 14
GENE	Variant	pval	OR	CI_lo	CI_up
[truncated: 1,508 more rows]

[truncated: 3 more sheets: eTable 15, eTable 16, eTable 17]
